# Supplementary material for: Dementia-linked amyloidosis is associated with brain protein deamidation as revealed by proteomic profiling of human brain tissues
Source: Mol Brain. 2016 Feb 19;9:20. doi: 10.1186/s13041-016-0200-z (PMC4759965; doi:10.1186/s13041-016-0200-z)
Supplement: Additional file 1: Table S1A. — Total Proteins (including contaminants and decoy hits) identified in soluble and pellet (aggregated) fraction by Maxquant. Table S1B. Human proteins identified in soluble and pellet (aggregated) fraction by Maxquant. Table S1C. Human proteins enriched in aggregated fraction as identified in both soluble and pellet (aggregated) fractions by Maxquant. Table S1D. Human proteins enriched in aggregated fraction as identified mainly in pellet (aggregated) fraction by Maxquant. Table S1E. Unique deamidated peptides identified in pellet fraction and sites of modifications. Annotated MS_MS spectra_in Maxquant Annotated MS_MS spectra in Mascot Peptide View. (XLSX 6872 kb) [file 13041_2016_200_MOESM1_ESM.xlsx]

## Sheet: A. Total proteinGroups
Table S1A. Total Proteins (including contaminants and decoy hits) identified in soluble and pellet (aggregated) fraction by Maxquant.
Protein IDs	Majority protein IDs	Peptide counts (all)	Peptide counts (razor+unique)	Peptide counts (unique)	Fasta headers	Number of proteins	Peptides	Razor + unique peptides	Unique peptides	Peptides AcetateBuffer_Aggregated	Peptides AcetateBuffer_Soluble	Razor + unique peptides AcetateBuffer_Aggregated	Razor + unique peptides AcetateBuffer_Soluble	Unique peptides AcetateBuffer_Aggregated	Unique peptides AcetateBuffer_Soluble	Sequence coverage [%]	Unique + razor sequence coverage [%]	Unique sequence coverage [%]	Mol. weight [kDa]	Sequence length	Sequence lengths	Q-value	Score	Sequence coverage AcetateBuffer_Aggregated [%]	Sequence coverage AcetateBuffer_Soluble [%]	Intensity	Intensity AcetateBuffer_Aggregated	Intensity AcetateBuffer_Soluble	LFQ intensity AcetateBuffer_Aggregated	LFQ intensity AcetateBuffer_Soluble	MS/MS Count AcetateBuffer_Aggregated	MS/MS Count AcetateBuffer_Soluble	MS/MS Count	Only identified by site	Reverse	Potential contaminant	id	Peptide IDs	Peptide is razor	Mod. peptide IDs	Evidence IDs	MS/MS IDs	Best MS/MS	Deamidation (NQ) site IDs	Oxidation (M) site IDs	Deamidation (NQ) site positions	Oxidation (M) site positions
CON__ENSEMBL:ENSBTAP00000014147	CON__ENSEMBL:ENSBTAP00000014147	1	1	1	>ENSEMBL:ENSBTAP00000014147 (Bos taurus) 12 kDa protein	1	1	1	1	0	1	0	1	0	1	12.4	12.4	12.4	11.756	113	113	0.0046902	2.4018	0	12.4	35726000	0	35726000	0	13947000	0	1	1			+	0	20637	TRUE	23407	145145	197259	197259
CON__ENSEMBL:ENSBTAP00000031900	CON__ENSEMBL:ENSBTAP00000031900	6	2	2	>ENSEMBL:ENSBTAP00000031900 (Bos taurus) 121 kDa protein	1	6	2	2	1	5	1	1	1	1	6.1	3.2	3.2	121.45	1064	1064	0.00088731	3.9352	1.2	4.9	56500000	36893000	19607000	108770000	0	2	1	3			+	1	3360;10202;13986;13987;14972;19134	False;False;False;False;True;True	3790;11462;15873;15874;17070;21693	22430;22431;69692;69693;69694;69695;98628;98629;98630;105069;105070;132062	30717;30718;30719;30720;94276;94277;94278;94279;132420;132421;132422;140633;140634;178627	30719;94278;132420;132422;140633;178627		0		124
CON__ENSEMBL:ENSBTAP00000038253;CON__Q9R0H5;sp|Q86Y46-2|K2C73_HUMAN;sp|Q3SY84|K2C71_HUMAN;CON__Q3SY84	CON__ENSEMBL:ENSBTAP00000038253	8;2;1;1;1	1;1;1;1;1	0;0;0;0;0	>ENSEMBL:ENSBTAP00000038253 (Bos taurus) 63 kDa protein	5	8	1	0	8	3	1	0	0	0	10.9	1.7	0	63.165	606	606;524;381;523;523	0.0076427	2.1821	10.9	5	4814600	4814600	0	14881000	0	1	0	1			+	2	608;1939;4535;6717;12129;16705;16706;18406	True;False;False;False;False;False;False;False	687;2187;5134;5135;7554;7555;13602;13603;18959;18960;20858	3822;13214;13215;30472;30473;30474;30475;43900;43901;43902;43903;43904;43905;43906;43907;43908;43909;43910;43911;43912;43913;43914;43915;43916;43917;43918;43919;43920;43921;43922;43923;43924;43925;43926;43927;43928;43929;43930;43931;43932;43933;43934;43935;43936;43937;43938;43939;43940;43941;43942;43943;43944;85782;85783;85784;115619;115620;115621;115622;115623;115624;115625;115626;115627;115628;…	5640;17951;17952;41824;41825;41826;41827;59721;59722;59723;59724;59725;59726;59727;59728;59729;59730;59731;59732;59733;59734;59735;59736;59737;59738;59739;59740;59741;59742;59743;59744;59745;59746;59747;59748;59749;59750;59751;59752;59753;59754;59755;59756;59757;59758;59759;59760;59761;59762;59763;59764;59765;59766;59767;59768;59769;59770;59771;59772;115625;115626;115627;155932;155933;155934;1559…	5640;17952;41824;59735;115627;155934;155952;170413	0;1352	1	201;202	465
CON__P00761	CON__P00761	10	10	10	>P00761 SWISS-PROT:P00761|TRYP_PIG Trypsin - Sus scrofa (Pig).	1	10	10	10	10	4	10	4	10	4	58.9	58.9	58.9	24.409	231	231	0	323.31	58.9	25.1	236320000000	224890000000	11429000000	1497600000000	49237000000	957	129	1086			+	4	1795;9368;9369;11508;12789;15852;17223;17330;19326;19374	True;True;True;True;True;True;True;True;True;True	2021;10520;10521;10522;10523;10524;10525;12919;12920;12921;14326;14327;18030;19534;19649;21918;21969;21970	12141;63500;63501;63502;63503;63504;63505;63506;63507;63508;63509;63510;63511;63512;63513;63514;63515;63516;63517;63518;63519;63520;63521;63522;63523;63524;63525;63526;63527;63528;63529;63530;63531;63532;63533;63534;63535;63536;63537;63538;63539;63540;63541;63542;63543;63544;63545;63546;63547;63548;63549;63550;63551;63552;63553;63554;63555;63556;63557;63558;63559;63560;63561;63562;63563;63564;635…	16500;86137;86138;86139;86140;86141;86142;86143;86144;86145;86146;86147;86148;86149;86150;86151;86152;86153;86154;86155;86156;86157;86158;86159;86160;86161;86162;86163;86164;86165;86166;86167;86168;86169;86170;86171;86172;86173;86174;86175;86176;86177;86178;86179;86180;86181;86182;86183;86184;86185;86186;86187;86188;86189;86190;86191;86192;86193;86194;86195;86196;86197;86198;86199;86200;86201;862…	16500;86201;86345;109765;120686;148324;159051;159529;181596;182189	1;2;3;4;5;6;7;8;9;1353;1354	2	62;69;71;74;83;85;87;91;105;226;231	94
CON__P00766	CON__P00766	1	1	1	>P00766 SWISS-PROT:P00766 Chymotrypsinogen A - Bos taurus (Bovine).	1	1	1	1	1	0	1	0	1	0	6.1	6.1	6.1	25.666	245	245	0.00090772	4.2237	6.1	0	5369200	5369200	0	14559000	0	1	0	1			+	5	12544	TRUE	14053	87942	118327	118327
CON__P01966	CON__P01966	6	2	2	>P01966 SWISS-PROT:P01966 (Bos taurus) Hemoglobin subunit alpha	1	6	2	2	6	5	2	1	2	1	43	19	19	15.184	142	142	0.00088028	3.8375	43	34.5	9375400000	6729800000	2645600000	64459000000	0	34	16	50			+	6	6693;12630;13570;19144;19468;19758	True;False;False;False;False;True	7530;14154;15285;15286;15287;15288;21703;21704;22082;22419	43806;88655;88656;88657;88658;88659;88660;88661;88662;88663;88664;88665;88666;88667;88668;88669;88670;88671;88672;88673;88674;88675;88676;88677;88678;88679;88680;88681;88682;88683;88684;88685;88686;88687;88688;88689;88690;88691;88692;88693;88694;88695;88696;88697;88698;88699;88700;88701;88702;95550;95551;95552;95553;95554;95555;95556;95557;95558;95559;95560;95561;95562;95563;95564;95565;95566;955…	59614;119156;119157;119158;119159;119160;119161;119162;119163;119164;119165;119166;119167;119168;119169;119170;119171;119172;119173;119174;119175;119176;119177;119178;119179;119180;119181;119182;119183;119184;119185;119186;119187;119188;119189;119190;119191;119192;119193;119194;119195;119196;119197;119198;119199;119200;119201;119202;119203;119204;119205;119206;119207;128426;128427;128428;128429;1…	59614;119191;128762;178956;183787;187511	1355	3	55	33
CON__P02662	CON__P02662	2	2	2	>P02662 SWISS-PROT:P02662 Alpha-S1-casein - Bos taurus (Bovine).	1	2	2	2	2	0	2	0	2	0	11.1	11.1	11.1	22.975	199	199	0.00090117	4.124	11.1	0	138660000	138660000	0	212850000	0	8	0	8			+	9	6580;21436	True;True	7412;24273	43079;43080;151622;151623;151624;151625;151626;151627	58638;58639;205623;205624;205625;205626;205627;205628	58638;205624
CON__P02666	CON__P02666	1	1	1	>P02666 SWISS-PROT:P02666 Beta-casein - Bos taurus (Bovine).	1	1	1	1	1	0	1	0	1	0	9.1	9.1	9.1	23.583	209	209	0	22.234	9.1	0	102660000	102660000	0	263550000	0	11	0	11			+	10	3815	TRUE	4316	25485;25486;25487;25488;25489;25490;25491;25492;25493	34903;34904;34905;34906;34907;34908;34909;34910;34911;34912;34913	34905		6		185
CON__P02668	CON__P02668	1	1	1	>P02668 SWISS-PROT:P02668 Kappa-casein [Contains: Casoxin C; Casoxin 6; Casoxin A; Casoxin B; Casoplatelin] - Bos taurus (Bovine).	1	1	1	1	1	0	1	0	1	0	5.9	5.9	5.9	18.974	169	169	0.0088951	2.0315	5.9	0	403470	403470	0	46539000	0	1	0	1			+	11	15078	TRUE	17186	105361	141019	141019
CON__P02676	CON__P02676	6	1	1	>P02676 SWISS-PROT:P02676 (Bos taurus) similar to Fibrinogen beta chain precursor	1	6	1	1	4	5	0	1	0	1	10.7	3	3	56.44	495	495	0	55.075	6.3	9.7	153670000	0	153670000	0	33428000	0	6	6			+	12	4776;4830;10690;15029;16466;18588	False;False;False;False;False;True	5403;5459;12004;17131;18702;21071	32049;32050;32292;32293;32294;32295;32296;32297;32298;32299;74158;74159;105218;105219;105220;105221;113927;113928;113929;113930;113931;113932;113933;113934;113935;127568;127569;127570	44001;44002;44381;44382;44383;44384;44385;44386;44387;44388;99797;99798;140847;140848;140849;140850;140851;153485;153486;153487;153488;153489;153490;153491;153492;153493;171729;171730;171731;171732;171733;171734	44002;44388;99798;140849;153487;171731
CON__P02754	CON__P02754	1	1	1	>P02754 SWISS-PROT:P02754 Beta-lactoglobulin - Bos taurus (Bovine).	1	1	1	1	1	0	1	0	1	0	6.8	6.8	6.8	18.281	162	162	0.0088352	2.0017	6.8	0	991140	991140	0	232630000	0	2	0	2			+	13	18603	TRUE	21088	127681;127682	171901;171902	171902
CON__P02769	CON__P02769	44	38	38	>P02769 SWISS-PROT:P02769 (Bos taurus) Bovine serum albumin precursor	1	44	38	38	43	25	37	19	37	19	72.2	65.9	65.9	69.293	607	607	0	323.31	70.5	45	24681000000	20899000000	3781900000	240020000000	171450000000	1230	421	1651			+	15	689;2614;2770;2801;2978;4572;4769;4770;6192;6193;6354;6355;6681;7914;8675;8694;8700;10716;10798;11457;11523;11814;11842;11843;13077;13145;13172;13800;14130;15511;15515;15606;16381;16666;17788;19063;19846;19847;20459;21360;21482;21483;21504;21505	True;False;True;True;True;True;True;True;True;True;True;True;True;True;True;True;True;True;False;True;True;True;True;True;True;False;True;True;True;True;True;True;True;True;True;True;True;True;False;True;False;False;True;True	779;2937;3118;3158;3364;5176;5395;5396;6975;6976;6977;7160;7161;7517;8908;9752;9780;9786;12040;12135;12136;12865;12940;12941;13260;13292;13293;14647;14725;14754;15610;15611;16054;17646;17650;17749;18610;18918;20173;21614;21615;22521;22522;23210;24188;24189;24324;24325;24351;24352	4309;17890;17891;17892;17893;17894;17895;17896;17897;17898;17899;17900;17901;17902;17903;17904;17905;17906;17907;17908;17909;17910;17911;17912;17913;17914;17915;17916;17917;17918;17919;17920;17921;17922;17923;17924;17925;17926;17927;17928;17929;17930;17931;17932;17933;17934;17935;18509;18510;18511;18512;18513;18514;18515;18516;18517;18518;18519;18520;18521;18522;18523;18524;18525;18526;18527;1852…	6291;24481;24482;24483;24484;24485;24486;24487;24488;24489;24490;24491;24492;24493;24494;24495;24496;24497;24498;24499;24500;24501;24502;24503;24504;24505;24506;24507;24508;24509;24510;24511;24512;24513;24514;24515;24516;24517;24518;24519;24520;24521;24522;24523;24524;24525;24526;24527;24528;24529;24530;24531;24532;24533;24534;24535;24536;25305;25306;25307;25308;25309;25310;25311;25312;25313;2531…	6291;24521;25378;25813;27857;42480;43944;43962;54475;54492;56302;56322;59178;71431;79064;79418;79578;100044;101766;109170;110233;113276;113749;113761;122976;124896;125127;130501;133765;144400;144774;146277;152676;154829;164843;177856;188441;188454;195419;203764;206061;206213;206415;206424	20;1359	13;14;15	290;440	111;469;571
CON__P13717	CON__P13717	8	8	8	>P13717 SWISS-PROT:P13717 Nuclease - Serratia marcescens.	1	8	8	8	8	0	8	0	8	0	45.1	45.1	45.1	28.944	266	266	0	132.23	45.1	0	834810000	834810000	0	4822300000	0	45	0	45			+	20	505;6427;7101;15947;17848;18113;19904;20807	True;True;True;True;True;True;True;True	567;7244;7987;18133;20244;20538;22586;23588	3158;3159;3160;3161;3162;3163;3164;3165;41927;41928;47207;110829;110830;122586;122587;122588;122589;122590;122591;122592;122593;122594;122595;124228;124229;139845;139846;139847;139848;139849;139850;139851;139852;146217;146218	4748;4749;4750;4751;4752;4753;4754;4755;4756;4757;4758;4759;4760;4761;57019;57020;64301;149076;149077;165325;165326;165327;165328;165329;165330;165331;165332;165333;165334;165335;165336;167411;167412;167413;167414;190342;190343;190344;190345;190346;190347;190348;190349;198742;198743	4758;57020;64301;149076;165326;167411;190349;198743
CON__P35908	CON__P35908	24	1	1	>P35908 SWISS-PROT:P35908 Tax_Id=9606 Gene_Symbol=KRT2 Keratin, type II cytoskeletal 2 epidermal	1	24	1	1	24	8	1	0	1	0	51.2	5.6	5.6	65.865	645	645	0.0058125	2.2865	51.2	13.6	5758700	5758700	0	14448000	0	1	0	1			+	22	1939;4354;4536;6596;6717;7477;7510;8279;9075;11964;12236;14358;14359;14382;14820;15876;16502;17648;17649;18865;19447;20294;21230;21416	False;False;False;False;False;False;True;False;False;False;False;False;False;False;False;False;False;False;False;False;False;False;False;False	2187;4935;4936;5136;7429;7554;7555;8422;8461;9306;10199;13423;13726;16324;16325;16350;16351;16898;18056;18741;20009;20010;21390;21391;21392;21393;22053;23018;24051;24250	13214;13215;29423;29424;29425;29426;30476;30477;30478;30479;30480;30481;30482;43142;43143;43144;43145;43146;43147;43900;43901;43902;43903;43904;43905;43906;43907;43908;43909;43910;43911;43912;43913;43914;43915;43916;43917;43918;43919;43920;43921;43922;43923;43924;43925;43926;43927;43928;43929;43930;43931;43932;43933;43934;43935;43936;43937;43938;43939;43940;43941;43942;43943;43944;49697;49698;496…	17951;17952;40439;40440;40441;40442;41828;41829;41830;41831;41832;41833;41834;58723;58724;58725;58726;58727;58728;59721;59722;59723;59724;59725;59726;59727;59728;59729;59730;59731;59732;59733;59734;59735;59736;59737;59738;59739;59740;59741;59742;59743;59744;59745;59746;59747;59748;59749;59750;59751;59752;59753;59754;59755;59756;59757;59758;59759;59760;59761;59762;59763;59764;59765;59766;59767;597…	17952;40440;41829;58724;59735;67743;68012;74425;83271;114465;116342;135469;135477;135735;139666;148554;153792;163369;163387;175482;182855;193460;202903;205515	0;12;24;1352;1364	25;26;27	209;210;256;257;348	263;300;343
CON__Q3SX09;CON__P02070	CON__Q3SX09;CON__P02070	3;2	1;1	1;1	>Q3SX09 TREMBL:Q3SX09 (Bos taurus) similar to HBG protein;>P02070 SWISS-PROT:P02070 (Bos taurus) Hemoglobin subunit beta	2	3	1	1	3	3	1	1	1	1	14.9	5.5	5.5	22.06	201	201;145	0.0035461	2.6168	14.9	14.9	260150000	260150000	0	1040300000	0	6	1	7			+	23	11683;12183;19411	False;False;True	13118;13665;13666;22013	82953;82954;82955;82956;82957;82958;82959;82960;82961;82962;82963;82964;82965;82966;82967;82968;82969;82970;82971;82972;82973;82974;82975;82976;82977;82978;82979;82980;82981;82982;82983;82984;82985;82986;82987;82988;82989;86012;86013;86014;86015;86016;86017;86018;86019;86020;86021;86022;86023;86024;86025;86026;86027;86028;86029;86030;86031;86032;86033;86034;86035;86036;86037;86038;86039;86040;860…	112064;112065;112066;112067;112068;112069;112070;112071;112072;112073;112074;112075;112076;112077;112078;112079;112080;112081;112082;112083;112084;112085;112086;112087;112088;112089;112090;112091;112092;112093;112094;112095;112096;112097;112098;112099;112100;115917;115918;115919;115920;115921;115922;115923;115924;115925;115926;115927;115928;115929;115930;115931;115932;115933;115934;115935;115936;…	112075;115970;182438	1365		94
CON__Q5XQN5;CON__Q922U2	CON__Q5XQN5;CON__Q922U2	8;6	4;2	1;0	>Q5XQN5 SWISS-PROT:Q5XQN5 (Bos taurus) Keratin, type II cytoskeletal 5;>Q922U2 SWISS-PROT:Q922U2 Tax_Id=10090 Gene_Symbol=Krt5 Keratin, type II cytoskeletal 5	2	8	4	1	6	5	4	2	1	1	12.3	7.5	1.7	62.936	601	601;580	0.0004344	11.107	10.8	6.8	1535100000	1383700000	151390000	7989300000	0	11	5	16			+	25	6716;10874;11964;15018;16587;17891;20562;21228	False;True;False;True;False;True;False;True	7553;12219;13423;17119;18833;20296;23324;24049	43896;43897;43898;43899;76152;76153;76154;76155;76156;76157;76158;76159;76160;84844;105194;114764;114765;114766;114767;114768;114769;114770;114771;114772;114773;114774;114775;114776;114777;114778;114779;114780;114781;114782;114783;114784;114785;114786;114787;114788;114789;114790;114791;114792;114793;114794;114795;114796;114797;114798;114799;114800;114801;114802;114803;114804;114805;122981;122982;…	59716;59717;59718;59719;59720;102561;102562;102563;102564;102565;102566;102567;102568;102569;102570;114465;140820;154457;154458;154459;154460;154461;154462;154463;154464;154465;154466;154467;154468;154469;154470;154471;154472;154473;154474;154475;154476;154477;154478;154479;154480;154481;154482;154483;154484;154485;154486;154487;154488;154489;154490;154491;154492;154493;154494;154495;154496;15449…	59716;102562;114465;140820;154470;165891;196678;202897	1366		441
CON__Q6IFZ6;sp|Q7Z794|K2C1B_HUMAN;CON__Q7Z794	CON__Q6IFZ6;sp|Q7Z794|K2C1B_HUMAN;CON__Q7Z794	2;2;2	1;1;1	1;1;1	>Q6IFZ6 SWISS-PROT:Q6IFZ6 Tax_Id=10090 Gene_Symbol=Krt77 Keratin, type II cytoskeletal 1b;>sp|Q7Z794|K2C1B_HUMAN Keratin, type II cytoskeletal 1b OS=Homo sapiens GN=KRT77 PE=2 SV=3;>Q7Z794 SWISS-PROT:Q7Z794 Tax_Id=9606 Gene_Symbol=KRT77 Keratin 77	3	2	1	1	2	1	1	0	1	0	3.7	1.6	1.6	61.358	572	572;578;578	1	-2	3.7	2.1	16872000	16872000	0	1397400000	0	1	0	1	+		+	26	6717;15210	False;True	7554;7555;17325	43900;43901;43902;43903;43904;43905;43906;43907;43908;43909;43910;43911;43912;43913;43914;43915;43916;43917;43918;43919;43920;43921;43922;43923;43924;43925;43926;43927;43928;43929;43930;43931;43932;43933;43934;43935;43936;43937;43938;43939;43940;43941;43942;43943;43944;105782	59721;59722;59723;59724;59725;59726;59727;59728;59729;59730;59731;59732;59733;59734;59735;59736;59737;59738;59739;59740;59741;59742;59743;59744;59745;59746;59747;59748;59749;59750;59751;59752;59753;59754;59755;59756;59757;59758;59759;59760;59761;59762;59763;59764;59765;59766;59767;59768;59769;59770;59771;59772;141600	59735;141600	0;1352;1367		192;193;471
REV__sp|A8TX70-2|CO6A5_HUMAN;REV__tr|E9PAL5|E9PAL5_HUMAN;REV__sp|A8TX70|CO6A5_HUMAN	REV__sp|A8TX70-2|CO6A5_HUMAN;REV__tr|E9PAL5|E9PAL5_HUMAN;REV__sp|A8TX70|CO6A5_HUMAN	1;1;1	1;1;1	1;1;1	>sp|A8TX70-2|CO6A5_HUMAN Isoform 2 of Collagen alpha-5(VI) chain OS=Homo sapiens GN=COL6A5;>tr|E9PAL5|E9PAL5_HUMAN Collagen alpha-5(VI) chain OS=Homo sapiens GN=COL6A5 PE=4 SV=3;>sp|A8TX70|CO6A5_HUMAN Collagen alpha-5(VI) chain OS=Homo sapiens GN=COL6A5 PE	3	1	1	1	1	0	1	0	1	0	0	0	0	279.93	2526	2526;2611;2615	0.0013661	3.2216	0	0	1234500000	1234500000	0	2264500000	0	28	0	28		+		29	9627	TRUE	10817	65664;65665;65666;65667;65668;65669;65670;65671;65672;65673;65674;65675;65676;65677;65678;65679;65680;65681;65682;65683;65684;65685;65686;65687;65688;65689;65690;65691	88979;88980;88981;88982;88983;88984;88985;88986;88987;88988;88989;88990;88991;88992;88993;88994;88995;88996;88997;88998;88999;89000;89001;89002;89003;89004;89005;89006	88983
REV__sp|I6L899|GOG8R_HUMAN	REV__sp|I6L899|GOG8R_HUMAN	1	1	1	>sp|I6L899|GOG8R_HUMAN Golgin subfamily A member 8R OS=Homo sapiens GN=GOLGA8R PE=3 SV=1	1	1	1	1	1	0	1	0	1	0	0	0	0	71.489	631	631	1	-2	0	0	34105000	34105000	0	53224000	0	1	0	1	+	+		30	5901	TRUE	6649	38472	52475	52475	1368		491
REV__sp|O00151|PDLI1_HUMAN	REV__sp|O00151|PDLI1_HUMAN	1	1	1	>sp|O00151|PDLI1_HUMAN PDZ and LIM domain protein 1 OS=Homo sapiens GN=PDLIM1 PE=1 SV=4	1	1	1	1	1	1	1	1	1	1	0	0	0	36.071	329	329	1	-2	0	0	426780000	14366000	412410000	0	1741400000	2	6	8	+	+		31	14949	TRUE	17042	104921;104922;104923;104924;104925;104926;104927;104928	140421;140422;140423;140424;140425;140426;140427;140428	140426	25		155
REV__sp|O14964-2|HGS_HUMAN;REV__sp|O14964|HGS_HUMAN	REV__sp|O14964-2|HGS_HUMAN;REV__sp|O14964|HGS_HUMAN	1;1	1;1	1;1	>sp|O14964-2|HGS_HUMAN Isoform 2 of Hepatocyte growth factor-regulated tyrosine kinase substrate OS=Homo sapiens GN=HGS;>sp|O14964|HGS_HUMAN Hepatocyte growth factor-regulated tyrosine kinase substrate OS=Homo sapiens GN=HGS PE=1 SV=1	2	1	1	1	0	1	0	1	0	1	0	0	0	76.375	690	690;777	1	-2	0	0	11909000	0	11909000	0	9641700	0	1	1	+	+		32	13793	TRUE	15601	97070	130442	130442		29		269
REV__sp|O15335|CHAD_HUMAN	REV__sp|O15335|CHAD_HUMAN	1	1	1	>sp|O15335|CHAD_HUMAN Chondroadherin OS=Homo sapiens GN=CHAD PE=2 SV=2	1	1	1	1	1	0	1	0	1	0	0	0	0	40.475	359	359	1	-2	0	0	9686900	9686900	0	11417000	0	1	0	1	+	+		34	896	TRUE	1006	5441	7816	7816	26;27;28		291;298;300
REV__sp|O75916-2|RGS9_HUMAN;REV__sp|O75916-3|RGS9_HUMAN;REV__tr|J3QL70|J3QL70_HUMAN;REV__tr|E9PD91|E9PD91_HUMAN;REV__sp|O75916-5|RGS9_HUMAN;REV__sp|O75916|RGS9_HUMAN	REV__sp|O75916-2|RGS9_HUMAN;REV__sp|O75916-3|RGS9_HUMAN;REV__tr|J3QL70|J3QL70_HUMAN;REV__tr|E9PD91|E9PD91_HUMAN;REV__sp|O75916-5|RGS9_HUMAN;REV__sp|O75916|RGS9_HUMAN	1;1;1;1;1;1	1;1;1;1;1;1	1;1;1;1;1;1	>sp|O75916-2|RGS9_HUMAN Isoform 2 of Regulator of G-protein signaling 9 OS=Homo sapiens GN=RGS9;>sp|O75916-3|RGS9_HUMAN Isoform 3 of Regulator of G-protein signaling 9 OS=Homo sapiens GN=RGS9;>tr|J3QL70|J3QL70_HUMAN Regulator of G-protein-signaling 9 OS=Ho	6	1	1	1	1	1	1	1	1	1	0	0	0	54.982	469	469;484;494;628;671;674	1	-2	0	0	61770000	48708000	13062000	4264200000	0	2	1	3	+	+		36	16814	TRUE	19076	116034;116035;116036	156423;156424;156425	156424	1369;1370	31;32	236;237	233;240
REV__sp|O75976-2|CBPD_HUMAN;REV__sp|O75976|CBPD_HUMAN	REV__sp|O75976-2|CBPD_HUMAN;REV__sp|O75976|CBPD_HUMAN	1;1	1;1	1;1	>sp|O75976-2|CBPD_HUMAN Isoform 2 of Carboxypeptidase D OS=Homo sapiens GN=CPD;>sp|O75976|CBPD_HUMAN Carboxypeptidase D OS=Homo sapiens GN=CPD PE=1 SV=2	2	1	1	1	1	0	1	0	1	0	0	0	0	126.49	1133	1133;1380	0.008916	2.0418	0	0	336060000	336060000	0	1683200000	0	4	0	4		+		37	19907	TRUE	22589	139855;139856;139857	190352;190353;190354;190355	190354
REV__sp|O95347-2|SMC2_HUMAN;REV__sp|O95347|SMC2_HUMAN	REV__sp|O95347-2|SMC2_HUMAN;REV__sp|O95347|SMC2_HUMAN	1;1	1;1	1;1	>sp|O95347-2|SMC2_HUMAN Isoform 2 of Structural maintenance of chromosomes protein 2 OS=Homo sapiens GN=SMC2;>sp|O95347|SMC2_HUMAN Structural maintenance of chromosomes protein 2 OS=Homo sapiens GN=SMC2 PE=1 SV=2	2	1	1	1	1	1	1	1	1	1	0	0	0	124.92	1099	1099;1197	0.0044588	2.4361	0	0	1016400000	34076000	982340000	0	2243900000	3	5	8		+		38	16407	TRUE	18640	113647;113648;113649;113650;113651;113652;113653;113654	153161;153162;153163;153164;153165;153166;153167;153168	153167
REV__sp|P0C025|NUD17_HUMAN	REV__sp|P0C025|NUD17_HUMAN	1	1	1	>sp|P0C025|NUD17_HUMAN Nucleoside diphosphate-linked moiety X motif 17 OS=Homo sapiens GN=NUDT17 PE=2 SV=2	1	1	1	1	0	1	0	1	0	1	0	0	0	35.923	328	328	1	-2	0	0	18982000	0	18982000	0	82117000	0	2	2	+	+		40	4810	TRUE	5439	32227;32228	44281;44282	44282		33		58
REV__sp|P13535|MYH8_HUMAN	REV__sp|P13535|MYH8_HUMAN	2	2	1	>sp|P13535|MYH8_HUMAN Myosin-8 OS=Homo sapiens GN=MYH8 PE=1 SV=3	1	2	2	1	2	0	2	0	1	0	0	0	0	222.76	1937	1937	0.0074145	2.192	0	0	264690000	264690000	0	1595200000	0	3	0	3		+		41	5580;11203	True;True	6291;12585	36873;78996;78997	50346;106634;106635	50346;106634
REV__sp|P17948|VGFR1_HUMAN;REV__tr|H9N1E8|H9N1E8_HUMAN;REV__sp|P17948-7|VGFR1_HUMAN;REV__sp|P17948-8|VGFR1_HUMAN;REV__tr|H9N1E7|H9N1E7_HUMAN;REV__sp|P17948-6|VGFR1_HUMAN;REV__sp|P17948-4|VGFR1_HUMAN;REV__sp|P17948-5|VGFR1_HUMAN;REV__sp|P17948-2|VGFR1_HUMAN;REV__sp|P17948-3|VGFR1_HUMAN	REV__sp|P17948|VGFR1_HUMAN;REV__tr|H9N1E8|H9N1E8_HUMAN;REV__sp|P17948-7|VGFR1_HUMAN;REV__sp|P17948-8|VGFR1_HUMAN;REV__tr|H9N1E7|H9N1E7_HUMAN;REV__sp|P17948-6|VGFR1_HUMAN;REV__sp|P17948-4|VGFR1_HUMAN;REV__sp|P17948-5|VGFR1_HUMAN;REV__sp|P17948-2|VGFR1_HUMAN;REV__sp|P17948-3|VGFR1_HUMAN	2;1;1;1;1;1;1;1;1;1	2;1;1;1;1;1;1;1;1;1	2;1;1;1;1;1;1;1;1;1	>sp|P17948|VGFR1_HUMAN Vascular endothelial growth factor receptor 1 OS=Homo sapiens GN=FLT1 PE=1 SV=2;>tr|H9N1E8|H9N1E8_HUMAN Vascular endothelial growth factor receptor 1 OS=Homo sapiens GN=FLT1 PE=2 SV=1;>sp|P17948-7|VGFR1_HUMAN Isoform 7 of Vascular en	10	2	2	2	0	2	0	2	0	2	0	0	0	150.77	1338	1338;85;343;361;433;463;541;556;687;733	0.0078778	2.1755	0	0	300160000	0	300160000	0	137650000	0	2	2		+		43	9078;16239	True;True	10202;18456	61408;112393	83280;151163	83280;151163
REV__sp|P23284|PPIB_HUMAN	REV__sp|P23284|PPIB_HUMAN	1	1	1	>sp|P23284|PPIB_HUMAN Peptidyl-prolyl cis-trans isomerase B OS=Homo sapiens GN=PPIB PE=1 SV=2	1	1	1	1	1	0	1	0	1	0	0	0	0	23.742	216	216	0.0035733	2.6815	0	0	380320000	380320000	0	825730000	0	7	0	7		+		44	19111	TRUE	21669	131969;131970;131971;131972;131973;131974;131975	178501;178502;178503;178504;178505;178506;178507	178505
REV__sp|P23467-4|PTPRB_HUMAN;REV__sp|P23467-2|PTPRB_HUMAN;REV__sp|P23467|PTPRB_HUMAN;REV__tr|F8VU56|F8VU56_HUMAN;REV__sp|P23467-3|PTPRB_HUMAN	REV__sp|P23467-4|PTPRB_HUMAN;REV__sp|P23467-2|PTPRB_HUMAN;REV__sp|P23467|PTPRB_HUMAN;REV__tr|F8VU56|F8VU56_HUMAN;REV__sp|P23467-3|PTPRB_HUMAN	1;1;1;1;1	1;1;1;1;1	1;1;1;1;1	>sp|P23467-4|PTPRB_HUMAN Isoform 4 of Receptor-type tyrosine-protein phosphatase beta OS=Homo sapiens GN=PTPRB;>sp|P23467-2|PTPRB_HUMAN Isoform 2 of Receptor-type tyrosine-protein phosphatase beta OS=Homo sapiens GN=PTPRB;>sp|P23467|PTPRB_HUMAN Receptor-ty	5	1	1	1	0	1	0	1	0	1	0	0	0	214.5	1907	1907;1907;1997;2127;2215	0.0011054	7.189	0	0	7434800	0	7434800	0	352440000	0	2	2		+		45	4080	TRUE	4627	27368;27369	37520;37521	37521	1371		76
REV__sp|P35498-3|SCN1A_HUMAN;REV__sp|P35498-2|SCN1A_HUMAN;REV__sp|Q99250-2|SCN2A_HUMAN;REV__sp|Q99250|SCN2A_HUMAN;REV__sp|P35498|SCN1A_HUMAN	REV__sp|P35498-3|SCN1A_HUMAN;REV__sp|P35498-2|SCN1A_HUMAN;REV__sp|Q99250-2|SCN2A_HUMAN;REV__sp|Q99250|SCN2A_HUMAN;REV__sp|P35498|SCN1A_HUMAN	2;2;2;2;2	2;2;2;2;2	2;2;2;2;2	>sp|P35498-3|SCN1A_HUMAN Isoform 3 of Sodium channel protein type 1 subunit alpha OS=Homo sapiens GN=SCN1A;>sp|P35498-2|SCN1A_HUMAN Isoform 2 of Sodium channel protein type 1 subunit alpha OS=Homo sapiens GN=SCN1A;>sp|Q99250-2|SCN2A_HUMAN Isoform 2 of Sodi	5	2	2	2	2	0	2	0	2	0	0	0	0	226.17	1981	1981;1998;2005;2005;2009	0.0046914	2.4026	0	0	89995000	89995000	0	502890000	0	5	0	5		+		46	7688;7689	True;True	8655;8656	51100;51101;51102;51103;51104	69536;69537;69538;69539;69540	69536;69539
REV__sp|P45973|CBX5_HUMAN	REV__sp|P45973|CBX5_HUMAN	1	1	1	>sp|P45973|CBX5_HUMAN Chromobox protein homolog 5 OS=Homo sapiens GN=CBX5 PE=1 SV=1	1	1	1	1	0	1	0	1	0	1	0	0	0	22.225	191	191	0.0055907	2.3037	0	0	139720000	0	139720000	0	228000000	0	1	1		+		47	5766	TRUE	6499	37831	51568	51568
REV__sp|Q14517|FAT1_HUMAN;REV__tr|A0A087WVP1|A0A087WVP1_HUMAN	REV__sp|Q14517|FAT1_HUMAN;REV__tr|A0A087WVP1|A0A087WVP1_HUMAN	3;3	3;3	3;3	>sp|Q14517|FAT1_HUMAN Protocadherin Fat 1 OS=Homo sapiens GN=FAT1 PE=1 SV=2;>tr|A0A087WVP1|A0A087WVP1_HUMAN Protocadherin Fat 1 OS=Homo sapiens GN=FAT1 PE=1 SV=1	2	3	3	3	1	2	1	2	1	2	0	0	0	506.27	4588	4588;4590	0.002126	3.0021	0	0	185590000	17082000	168510000	0	49766000	1	2	3		+		53	5791;11545;16414	True;True;True	6531;12965;18647	37993;81969;113670	51789;110820;153184	51789;110820;153184
REV__sp|Q567V2-2|M17L2_HUMAN;REV__sp|Q567V2|M17L2_HUMAN	REV__sp|Q567V2-2|M17L2_HUMAN;REV__sp|Q567V2|M17L2_HUMAN	1;1	1;1	1;1	>sp|Q567V2-2|M17L2_HUMAN Isoform 2 of Mpv17-like protein 2 OS=Homo sapiens GN=MPV17L2;>sp|Q567V2|M17L2_HUMAN Mpv17-like protein 2 OS=Homo sapiens GN=MPV17L2 PE=1 SV=2	2	1	1	1	1	0	1	0	1	0	0	0	0	20.305	181	181;206	1	-2	0	0	85264000	85264000	0	113780000	0	3	0	3	+	+		56	21484	TRUE	24326	152085;152086;152087	206235;206236;206237	206237	31		35
REV__sp|Q5CZC0|FSIP2_HUMAN;REV__tr|J3QTJ6|J3QTJ6_HUMAN;REV__sp|Q5CZC0-2|FSIP2_HUMAN	REV__sp|Q5CZC0|FSIP2_HUMAN;REV__tr|J3QTJ6|J3QTJ6_HUMAN;REV__sp|Q5CZC0-2|FSIP2_HUMAN	2;2;1	2;2;1	2;2;1	>sp|Q5CZC0|FSIP2_HUMAN Fibrous sheath-interacting protein 2 OS=Homo sapiens GN=FSIP2 PE=2 SV=4;>tr|J3QTJ6|J3QTJ6_HUMAN Fibrous sheath-interacting protein 2 OS=Homo sapiens GN=FSIP2 PE=4 SV=1;>sp|Q5CZC0-2|FSIP2_HUMAN Isoform 2 of Fibrous sheath-interacting	3	2	2	2	1	1	1	1	1	1	0	0	0	780.6	6907	6907;6996;3466	0.006734	2.2404	0	0	48415000	11156000	37259000	0	30166000	1	1	2		+		57	5704;18253	True;True	6426;20691	37537;125406	51155;169011	51155;169011
REV__sp|Q70CQ2-3|UBP34_HUMAN;REV__sp|Q70CQ2-2|UBP34_HUMAN;REV__sp|Q70CQ2|UBP34_HUMAN;REV__tr|H7C183|H7C183_HUMAN	REV__sp|Q70CQ2-3|UBP34_HUMAN;REV__sp|Q70CQ2-2|UBP34_HUMAN;REV__sp|Q70CQ2|UBP34_HUMAN;REV__tr|H7C183|H7C183_HUMAN	2;2;2;1	2;2;2;1	2;2;2;1	>sp|Q70CQ2-3|UBP34_HUMAN Isoform 3 of Ubiquitin carboxyl-terminal hydrolase 34 OS=Homo sapiens GN=USP34;>sp|Q70CQ2-2|UBP34_HUMAN Isoform 2 of Ubiquitin carboxyl-terminal hydrolase 34 OS=Homo sapiens GN=USP34;>sp|Q70CQ2|UBP34_HUMAN Ubiquitin carboxyl-termin	4	2	2	2	0	2	0	2	0	2	0	0	0	377.59	3312	3312;3395;3546;1223	0.0051584	2.3621	0	0	24216000	0	24216000	0	53910000	0	2	2		+		59	15136;15190	True;True	17249;17305	105577;105729	141323;141534	141323;141534
REV__sp|Q86YW9-2|MD12L_HUMAN;REV__sp|Q86YW9-3|MD12L_HUMAN;REV__tr|F8WAE6|F8WAE6_HUMAN;REV__sp|Q86YW9-4|MD12L_HUMAN;REV__sp|Q86YW9|MD12L_HUMAN	REV__sp|Q86YW9-2|MD12L_HUMAN;REV__sp|Q86YW9-3|MD12L_HUMAN;REV__tr|F8WAE6|F8WAE6_HUMAN;REV__sp|Q86YW9-4|MD12L_HUMAN;REV__sp|Q86YW9|MD12L_HUMAN	1;1;1;1;1	1;1;1;1;1	1;1;1;1;1	>sp|Q86YW9-2|MD12L_HUMAN Isoform 2 of Mediator of RNA polymerase II transcription subunit 12-like protein OS=Homo sapiens GN=MED12L;>sp|Q86YW9-3|MD12L_HUMAN Isoform 3 of Mediator of RNA polymerase II transcription subunit 12-like protein OS=Homo sapiens GN	5	1	1	1	1	1	1	1	1	1	0	0	0	81.115	721	721;756;1809;2144;2145	0.00076336	7.9132	0	0	15987000000	1483100000	14504000000	0	10588000000	5	48	53		+		61	14951	TRUE	17044	104931;104932;104933;104934;104935;104936;104937;104938;104939;104940;104941;104942;104943;104944;104945;104946;104947;104948;104949;104950;104951;104952;104953;104954;104955;104956;104957;104958;104959;104960	140431;140432;140433;140434;140435;140436;140437;140438;140439;140440;140441;140442;140443;140444;140445;140446;140447;140448;140449;140450;140451;140452;140453;140454;140455;140456;140457;140458;140459;140460;140461;140462;140463;140464;140465;140466;140467;140468;140469;140470;140471;140472;140473;140474;140475;140476;140477;140478;140479;140480;140481;140482;140483;140484	140439
REV__sp|Q8IY33-3|MILK2_HUMAN;REV__sp|Q8IY33-5|MILK2_HUMAN;REV__sp|Q8IY33|MILK2_HUMAN	REV__sp|Q8IY33-3|MILK2_HUMAN;REV__sp|Q8IY33-5|MILK2_HUMAN;REV__sp|Q8IY33|MILK2_HUMAN	2;2;2	2;2;2	2;2;2	>sp|Q8IY33-3|MILK2_HUMAN Isoform 3 of MICAL-like protein 2 OS=Homo sapiens GN=MICALL2;>sp|Q8IY33-5|MILK2_HUMAN Isoform 5 of MICAL-like protein 2 OS=Homo sapiens GN=MICALL2;>sp|Q8IY33|MILK2_HUMAN MICAL-like protein 2 OS=Homo sapiens GN=MICALL2 PE=1 SV=1	3	2	2	2	0	2	0	2	0	2	0	0	0	55.297	493	493;692;904	0.0023641	2.9082	0	0	283110000	0	283110000	0	727820000	0	4	4		+		63	11968;19223	True;True	13427;21798	84856;133019;133020;133021	114485;180007;180008;180009	114485;180009
REV__sp|Q8IZY2-2|ABCA7_HUMAN;REV__sp|Q8IZY2|ABCA7_HUMAN	REV__sp|Q8IZY2-2|ABCA7_HUMAN;REV__sp|Q8IZY2|ABCA7_HUMAN	1;1	1;1	1;1	>sp|Q8IZY2-2|ABCA7_HUMAN Isoform 2 of ATP-binding cassette sub-family A member 7 OS=Homo sapiens GN=ABCA7;>sp|Q8IZY2|ABCA7_HUMAN ATP-binding cassette sub-family A member 7 OS=Homo sapiens GN=ABCA7 PE=1 SV=3	2	1	1	1	1	1	1	1	1	1	0	0	0	218.49	2008	2008;2146	0.009702	1.9598	0	0	38748000	6282900	32465000	0	1249300000	5	8	13		+		65	12527	TRUE	14036	87857;87858;87859;87860;87861;87862;87863;87864;87865;87866;87867;87868;87869	118235;118236;118237;118238;118239;118240;118241;118242;118243;118244;118245;118246;118247	118242
REV__sp|Q8N9S9-2|SNX31_HUMAN;REV__sp|Q8N9S9|SNX31_HUMAN	REV__sp|Q8N9S9-2|SNX31_HUMAN;REV__sp|Q8N9S9|SNX31_HUMAN	1;1	1;1	1;1	>sp|Q8N9S9-2|SNX31_HUMAN Isoform 2 of Sorting nexin-31 OS=Homo sapiens GN=SNX31;>sp|Q8N9S9|SNX31_HUMAN Sorting nexin-31 OS=Homo sapiens GN=SNX31 PE=2 SV=3	2	1	1	1	1	0	1	0	1	0	0	0	0	39.145	341	341;440	1	-2	0	0	1411900	1411900	0	384600000	0	0	0	0	+	+		66	4000	TRUE	4540	26947	36986	36986	1375		32
REV__sp|Q8NA70|FA47B_HUMAN	REV__sp|Q8NA70|FA47B_HUMAN	1	1	1	>sp|Q8NA70|FA47B_HUMAN Protein FAM47B OS=Homo sapiens GN=FAM47B PE=2 SV=2	1	1	1	1	1	0	1	0	1	0	0	0	0	73.944	645	645	1	-2	0	0	20679000	20679000	0	33109000	0	1	0	1	+	+		67	15242	TRUE	17360	105945	141825	141825		37		505
REV__sp|Q8TD57|DYH3_HUMAN	REV__sp|Q8TD57|DYH3_HUMAN	1	1	1	>sp|Q8TD57|DYH3_HUMAN Dynein heavy chain 3, axonemal OS=Homo sapiens GN=DNAH3 PE=2 SV=1	1	1	1	1	0	1	0	1	0	1	0	0	0	470.77	4116	4116	0.00399	2.5016	0	0	287750000	0	287750000	0	137720000	0	3	3		+		68	14299	TRUE	16254	100686;100687;100688;100689	135076;135077;135078;135079	135079
REV__sp|Q8TE54-2|S26A7_HUMAN	REV__sp|Q8TE54-2|S26A7_HUMAN	1	1	1	>sp|Q8TE54-2|S26A7_HUMAN Isoform 2 of Anion exchange transporter OS=Homo sapiens GN=SLC26A7	1	1	1	1	1	0	1	0	1	0	0	0	0	73.032	663	663	1	-2	0	0	28344000	28344000	0	68677000	0	1	0	1	+	+		69	12362	TRUE	13855	87041	117263	117263		38		4
REV__sp|Q8WVM8-2|SCFD1_HUMAN;REV__sp|Q8WVM8-3|SCFD1_HUMAN;REV__sp|Q8WVM8|SCFD1_HUMAN	REV__sp|Q8WVM8-2|SCFD1_HUMAN;REV__sp|Q8WVM8-3|SCFD1_HUMAN;REV__sp|Q8WVM8|SCFD1_HUMAN	1;1;1	1;1;1	1;1;1	>sp|Q8WVM8-2|SCFD1_HUMAN Isoform 2 of Sec1 family domain-containing protein 1 OS=Homo sapiens GN=SCFD1;>sp|Q8WVM8-3|SCFD1_HUMAN Isoform 3 of Sec1 family domain-containing protein 1 OS=Homo sapiens GN=SCFD1;>sp|Q8WVM8|SCFD1_HUMAN Sec1 family domain-containi	3	1	1	1	1	0	1	0	1	0	0	0	0	62.259	550	550;575;642	0.0062924	2.2725	0	0	65012000	65012000	0	97714000	0	4	0	4		+		70	11325	TRUE	12723	80019;80020;80021;80022	108076;108077;108078;108079	108077
REV__sp|Q8WWL7|CCNB3_HUMAN	REV__sp|Q8WWL7|CCNB3_HUMAN	1	1	1	>sp|Q8WWL7|CCNB3_HUMAN G2/mitotic-specific cyclin-B3 OS=Homo sapiens GN=CCNB3 PE=1 SV=2	1	1	1	1	1	0	1	0	1	0	0	0	0	157.91	1395	1395	1	-2	0	0	14653000	14653000	0	1272800000	0	2	0	2	+	+		71	12257	TRUE	13748	86516	116534;116535	116534		39		677
REV__sp|Q8WZ42-3|TITIN_HUMAN;REV__sp|Q8WZ42-10|TITIN_HUMAN;REV__tr|A0A0A0MRA3|A0A0A0MRA3_HUMAN;REV__sp|Q8WZ42-9|TITIN_HUMAN;REV__sp|Q8WZ42-5|TITIN_HUMAN;REV__sp|Q8WZ42-11|TITIN_HUMAN;REV__sp|Q8WZ42-4|TITIN_HUMAN;REV__sp|Q8WZ42-7|TITIN_HUMAN;REV__sp|Q8WZ42-2|TITIN_HUMAN;REV__sp|Q8WZ42|TITIN_HUMAN;REV__sp|Q8WZ42-8|TITIN_HUMAN;REV__sp|Q8WZ42-13|TITIN_HUMAN;REV__tr|A0A0A0MTS7|A0A0A0MTS7_HUMAN;REV__sp…	REV__sp|Q8WZ42-3|TITIN_HUMAN;REV__sp|Q8WZ42-10|TITIN_HUMAN;REV__tr|A0A0A0MRA3|A0A0A0MRA3_HUMAN;REV__sp|Q8WZ42-9|TITIN_HUMAN;REV__sp|Q8WZ42-5|TITIN_HUMAN;REV__sp|Q8WZ42-11|TITIN_HUMAN;REV__sp|Q8WZ42-4|TITIN_HUMAN;REV__sp|Q8WZ42-7|TITIN_HUMAN;REV__sp|Q8WZ42-2|TITIN_HUMAN;REV__sp|Q8WZ42|TITIN_HUMAN;REV__sp|Q8WZ42-8|TITIN_HUMAN;REV__sp|Q8WZ42-13|TITIN_HUMAN;REV__tr|A0A0A0MTS7|A0A0A0MTS7_HUMAN;REV__sp…	2;2;2;2;2;2;2;2;2;2;2;2;2;2	2;2;2;2;2;2;2;2;2;2;2;2;2;2	2;2;2;2;2;2;2;2;2;2;2;2;2;2	>sp|Q8WZ42-3|TITIN_HUMAN Isoform 3 of Titin OS=Homo sapiens GN=TTN;>sp|Q8WZ42-10|TITIN_HUMAN Isoform 10 of Titin OS=Homo sapiens GN=TTN;>tr|A0A0A0MRA3|A0A0A0MRA3_HUMAN Titin OS=Homo sapiens GN=TTN PE=4 SV=1;>sp|Q8WZ42-9|TITIN_HUMAN Isoform 9 of Titin OS=Ho	14	2	2	2	2	0	2	0	2	0	0	0	0	2992.9	26926	26926;27051;27118;27118;32900;33423;33445;33615;34258;34350;34475;34484;35991;35991	0.0010956	3.2439	0	0	63328000	63328000	0	174280000	0	3	0	3		+		73	4281;11397	True;True	4852;12802	29011;29012;80432	39912;39913;108658	39912;108658
REV__sp|Q92817|EVPL_HUMAN;REV__tr|K7EKI0|K7EKI0_HUMAN	REV__sp|Q92817|EVPL_HUMAN;REV__tr|K7EKI0|K7EKI0_HUMAN	2;2	2;2	2;2	>sp|Q92817|EVPL_HUMAN Envoplakin OS=Homo sapiens GN=EVPL PE=1 SV=3;>tr|K7EKI0|K7EKI0_HUMAN Envoplakin OS=Homo sapiens GN=EVPL PE=1 SV=1	2	2	2	2	0	2	0	2	0	2	0	0	0	231.6	2033	2033;2055	0.0060547	2.2847	0	0	13787000	0	13787000	0	5381900	0	2	2		+		74	11399;12163	True;True	12805;13642	80552;85924	108811;115797	108811;115797
REV__sp|Q96A05|VATE2_HUMAN	REV__sp|Q96A05|VATE2_HUMAN	1	1	1	>sp|Q96A05|VATE2_HUMAN V-type proton ATPase subunit E 2 OS=Homo sapiens GN=ATP6V1E2 PE=2 SV=1	1	1	1	1	0	1	0	1	0	1	0	0	0	26.074	226	226	0.0069645	2.2301	0	0	104080000	0	104080000	0	39474000	0	1	1		+		75	10886	TRUE	12233	76262	102732	102732
REV__sp|Q96EG1|ARSG_HUMAN	REV__sp|Q96EG1|ARSG_HUMAN	2	2	2	>sp|Q96EG1|ARSG_HUMAN Arylsulfatase G OS=Homo sapiens GN=ARSG PE=1 SV=1	1	2	2	2	1	1	1	1	1	1	0	0	0	57.06	525	525	0.0087141	2.0726	0	0	16006000	2943300	13062000	0	21315000	1	0	1		+		76	2091;11626	True;True	2357;13056	14081;82507	19109;111490	19109;111490
REV__sp|Q9NRB3|CHSTC_HUMAN	REV__sp|Q9NRB3|CHSTC_HUMAN	1	1	1	>sp|Q9NRB3|CHSTC_HUMAN Carbohydrate sulfotransferase 12 OS=Homo sapiens GN=CHST12 PE=1 SV=2	1	1	1	1	1	1	1	1	1	1	0	0	0	48.414	414	414	0.0090529	1.9885	0	0	267650000	35554000	232100000	0	1623500000	2	4	6		+		80	7063	TRUE	7948	47053;47054;47055;47056;47057;47058	64129;64130;64131;64132;64133;64134	64134
REV__sp|Q9NRC6|SPTN5_HUMAN	REV__sp|Q9NRC6|SPTN5_HUMAN	1	1	1	>sp|Q9NRC6|SPTN5_HUMAN Spectrin beta chain, non-erythrocytic 5 OS=Homo sapiens GN=SPTBN5 PE=1 SV=2	1	1	1	1	0	1	0	1	0	1	0	0	0	416.75	3674	3674	1	-2	0	0	588340000	0	588340000	0	1383500000	0	2	2	+	+		81	15290	TRUE	17410	106177;106178	142202;142203	142202	36		2708
REV__sp|Q9NSP4-3|CENPM_HUMAN;REV__tr|B1AHQ6|B1AHQ6_HUMAN;REV__sp|Q9NSP4|CENPM_HUMAN	REV__sp|Q9NSP4-3|CENPM_HUMAN;REV__tr|B1AHQ6|B1AHQ6_HUMAN;REV__sp|Q9NSP4|CENPM_HUMAN	1;1;1	1;1;1	1;1;1	>sp|Q9NSP4-3|CENPM_HUMAN Isoform 3 of Centromere protein M OS=Homo sapiens GN=CENPM;>tr|B1AHQ6|B1AHQ6_HUMAN Centromere protein M OS=Homo sapiens GN=CENPM PE=1 SV=1;>sp|Q9NSP4|CENPM_HUMAN Centromere protein M OS=Homo sapiens GN=CENPM PE=1 SV=1	3	1	1	1	1	1	1	1	1	1	0	0	0	6.2573	58	58;146;180	0.0098782	1.9416	0	0	160920000	4765700	156160000	0	1122800000	1	5	6		+		82	11110	TRUE	12480	78350;78351;78352;78353	105753;105754;105755;105756;105757;105758	105758
REV__sp|Q9NU22|MDN1_HUMAN	REV__sp|Q9NU22|MDN1_HUMAN	2	2	2	>sp|Q9NU22|MDN1_HUMAN Midasin OS=Homo sapiens GN=MDN1 PE=1 SV=2	1	2	2	2	2	0	2	0	2	0	0	0	0	632.81	5596	5596	0.008549	2.1334	0	0	34778000	34778000	0	812200000	0	2	0	2		+		83	9077;11074	True;True	10201;12442	61407;78108	83279;105337	83279;105337
REV__sp|Q9NU63|ZFP57_HUMAN;REV__sp|Q9NU63-2|ZFP57_HUMAN;REV__sp|Q9NU63-3|ZFP57_HUMAN	REV__sp|Q9NU63|ZFP57_HUMAN;REV__sp|Q9NU63-2|ZFP57_HUMAN;REV__sp|Q9NU63-3|ZFP57_HUMAN	1;1;1	1;1;1	1;1;1	>sp|Q9NU63|ZFP57_HUMAN Zinc finger protein 57 homolog OS=Homo sapiens GN=ZFP57 PE=1 SV=2;>sp|Q9NU63-2|ZFP57_HUMAN Isoform 2 of Zinc finger protein 57 homolog OS=Homo sapiens GN=ZFP57;>sp|Q9NU63-3|ZFP57_HUMAN Isoform 3 of Zinc finger protein 57 homolog OS=H	3	1	1	1	1	0	1	0	1	0	0	0	0	51.919	452	452;516;536	0.0076464	2.1882	0	0	81772000	81772000	0	174560000	0	3	0	3		+		84	12893	TRUE	14446	90508;90509;90510	121387;121388;121389	121389
REV__sp|Q9P2D7-3|DYH1_HUMAN;REV__sp|Q9P2D7-5|DYH1_HUMAN;REV__sp|Q9P2D7-2|DYH1_HUMAN;REV__sp|Q9P2D7-4|DYH1_HUMAN;REV__sp|Q9P2D7|DYH1_HUMAN	REV__sp|Q9P2D7-3|DYH1_HUMAN;REV__sp|Q9P2D7-5|DYH1_HUMAN;REV__sp|Q9P2D7-2|DYH1_HUMAN;REV__sp|Q9P2D7-4|DYH1_HUMAN;REV__sp|Q9P2D7|DYH1_HUMAN	1;1;1;1;1	1;1;1;1;1	1;1;1;1;1	>sp|Q9P2D7-3|DYH1_HUMAN Isoform 3 of Dynein heavy chain 1, axonemal OS=Homo sapiens GN=DNAH1;>sp|Q9P2D7-5|DYH1_HUMAN Isoform 5 of Dynein heavy chain 1, axonemal OS=Homo sapiens GN=DNAH1;>sp|Q9P2D7-2|DYH1_HUMAN Isoform 2 of Dynein heavy chain 1, axonemal OS	5	1	1	1	0	1	0	1	0	1	0	0	0	138.34	1205	1205;3164;4261;4265;4330	0.0065202	2.2604	0	0	62014000	0	62014000	0	62170000	0	9	9		+		85	6249	TRUE	7046	40813;40814	55630;55631;55632;55633;55634;55635;55636;55637;55638	55638
REV__sp|Q9P2D8-2|UNC79_HUMAN;REV__tr|G3V2U4|G3V2U4_HUMAN;REV__sp|Q9P2D8|UNC79_HUMAN;REV__sp|Q9P2D8-3|UNC79_HUMAN	REV__sp|Q9P2D8-2|UNC79_HUMAN;REV__tr|G3V2U4|G3V2U4_HUMAN;REV__sp|Q9P2D8|UNC79_HUMAN;REV__sp|Q9P2D8-3|UNC79_HUMAN	1;1;1;1	1;1;1;1	1;1;1;1	>sp|Q9P2D8-2|UNC79_HUMAN Isoform 2 of Protein unc-79 homolog OS=Homo sapiens GN=UNC79;>tr|G3V2U4|G3V2U4_HUMAN Protein unc-79 homolog OS=Homo sapiens GN=UNC79 PE=4 SV=1;>sp|Q9P2D8|UNC79_HUMAN Protein unc-79 homolog OS=Homo sapiens GN=UNC79 PE=2 SV=4;>sp|Q9P	4	1	1	1	1	0	1	0	1	0	0	0	0	275.43	2458	2458;2596;2635;2657	1	-2	0	0	44007000	44007000	0	130400000	0	2	0	2	+	+		86	6811	TRUE	7661	44445;44446	60372;60373	60373	37		1468
REV__sp|Q9UL41-2|PNMA3_HUMAN;REV__sp|Q9UL41|PNMA3_HUMAN	REV__sp|Q9UL41-2|PNMA3_HUMAN;REV__sp|Q9UL41|PNMA3_HUMAN	2;2	2;2	2;2	>sp|Q9UL41-2|PNMA3_HUMAN Isoform 2 of Paraneoplastic antigen Ma3 OS=Homo sapiens GN=PNMA3;>sp|Q9UL41|PNMA3_HUMAN Paraneoplastic antigen Ma3 OS=Homo sapiens GN=PNMA3 PE=2 SV=2	2	2	2	2	1	1	1	1	1	1	0	0	0	51.542	455	455;463	0.0033223	2.6956	0	0	24410000	9616400	14793000	64236000	0	3	1	4		+		87	12167;20371	True;True	13646;23109	85935;142859;142860;142861	115809;194032;194033;194034	115809;194033
REV__tr|A0A087WTJ1|A0A087WTJ1_HUMAN;REV__tr|G3V1R1|G3V1R1_HUMAN;REV__tr|G5E9X6|G5E9X6_HUMAN;REV__tr|G3V1M9|G3V1M9_HUMAN;REV__sp|P04280|PRP1_HUMAN	REV__tr|A0A087WTJ1|A0A087WTJ1_HUMAN;REV__tr|G3V1R1|G3V1R1_HUMAN;REV__tr|G5E9X6|G5E9X6_HUMAN;REV__tr|G3V1M9|G3V1M9_HUMAN;REV__sp|P04280|PRP1_HUMAN	1;1;1;1;1	1;1;1;1;1	1;1;1;1;1	>tr|A0A087WTJ1|A0A087WTJ1_HUMAN Basic salivary proline-rich protein 1 OS=Homo sapiens GN=PRB1 PE=4 SV=1;>tr|G3V1R1|G3V1R1_HUMAN Basic peptide IB-6 OS=Homo sapiens GN=PRB1 PE=4 SV=1;>tr|G5E9X6|G5E9X6_HUMAN Basic peptide IB-6 OS=Homo sapiens GN=PRB1 PE=4 SV=	5	1	1	1	0	1	0	1	0	1	0	0	0	16.029	162	162;178;198;330;392	0.0030738	2.7156	0	0	36670000	0	36670000	0	274310000	0	3	3		+		39	14909	TRUE	16998	104797	140276;140277;140278	140278
REV__tr|A0A087WXT2|A0A087WXT2_HUMAN;REV__sp|O15226|NKRF_HUMAN;REV__sp|O15226-2|NKRF_HUMAN	REV__tr|A0A087WXT2|A0A087WXT2_HUMAN;REV__sp|O15226|NKRF_HUMAN;REV__sp|O15226-2|NKRF_HUMAN	1;1;1	1;1;1	1;1;1	>tr|A0A087WXT2|A0A087WXT2_HUMAN NF-kappa-B-repressing factor OS=Homo sapiens GN=NKRF PE=1 SV=1;>sp|O15226|NKRF_HUMAN NF-kappa-B-repressing factor OS=Homo sapiens GN=NKRF PE=1 SV=2;>sp|O15226-2|NKRF_HUMAN Isoform 2 of NF-kappa-B-repressing factor OS=Homo sa	3	1	1	1	1	0	1	0	1	0	0	0	0	43.521	387	387;690;705	0.0058252	2.2966	0	0	55105000	55105000	0	65448000	0	2	0	2		+		33	14948	TRUE	17041	104919;104920	140419;140420	140420
REV__tr|A8MVL9|A8MVL9_HUMAN;REV__sp|Q5QGZ9-5|CL12A_HUMAN;REV__sp|Q5QGZ9-4|CL12A_HUMAN;REV__sp|Q5QGZ9|CL12A_HUMAN;REV__sp|Q5QGZ9-1|CL12A_HUMAN	REV__tr|A8MVL9|A8MVL9_HUMAN;REV__sp|Q5QGZ9-5|CL12A_HUMAN;REV__sp|Q5QGZ9-4|CL12A_HUMAN;REV__sp|Q5QGZ9|CL12A_HUMAN;REV__sp|Q5QGZ9-1|CL12A_HUMAN	1;1;1;1;1	1;1;1;1;1	1;1;1;1;1	>tr|A8MVL9|A8MVL9_HUMAN C-type lectin domain family 12 member A (Fragment) OS=Homo sapiens GN=CLEC12A PE=4 SV=2;>sp|Q5QGZ9-5|CL12A_HUMAN Isoform 5 of C-type lectin domain family 12 member A OS=Homo sapiens GN=CLEC12A;>sp|Q5QGZ9-4|CL12A_HUMAN Isoform 4 of C	5	1	1	1	0	1	0	1	0	1	0	0	0	19.034	165	165;213;232;265;275	1	-2	0	0	45249000	0	45249000	0	1689500000	0	3	3	+	+		58	14591	TRUE	16605	102565;102566;102567	137279;137280;137281	137280	32;33;1373;1374		79;80;86;87
REV__tr|B7Z8E5|B7Z8E5_HUMAN;REV__sp|Q14722|KCAB1_HUMAN	REV__tr|B7Z8E5|B7Z8E5_HUMAN;REV__sp|Q14722|KCAB1_HUMAN	1;1	1;1	1;1	>tr|B7Z8E5|B7Z8E5_HUMAN Voltage-gated potassium channel subunit beta-1 OS=Homo sapiens GN=KCNAB1 PE=2 SV=1;>sp|Q14722|KCAB1_HUMAN Voltage-gated potassium channel subunit beta-1 OS=Homo sapiens GN=KCNAB1 PE=2 SV=1	2	1	1	1	0	1	0	1	0	1	0	0	0	43.303	390	390;419	1	-2	0	0	189960000	0	189960000	0	394860000	0	1	1	+	+		55	12912	TRUE	14465	90644	121546	121546	1372		379
REV__tr|B7ZMI3|B7ZMI3_HUMAN;REV__sp|Q14643-4|ITPR1_HUMAN;REV__sp|Q14643-3|ITPR1_HUMAN;REV__sp|Q14643-8|ITPR1_HUMAN;REV__sp|Q14643-7|ITPR1_HUMAN;REV__sp|Q14643-5|ITPR1_HUMAN;REV__sp|Q14643-6|ITPR1_HUMAN;REV__sp|Q14643-2|ITPR1_HUMAN;REV__sp|Q14643|ITPR1_HUMAN	REV__tr|B7ZMI3|B7ZMI3_HUMAN;REV__sp|Q14643-4|ITPR1_HUMAN;REV__sp|Q14643-3|ITPR1_HUMAN;REV__sp|Q14643-8|ITPR1_HUMAN;REV__sp|Q14643-7|ITPR1_HUMAN;REV__sp|Q14643-5|ITPR1_HUMAN;REV__sp|Q14643-6|ITPR1_HUMAN;REV__sp|Q14643-2|ITPR1_HUMAN;REV__sp|Q14643|ITPR1_HUMAN	1;1;1;1;1;1;1;1;1	1;1;1;1;1;1;1;1;1	1;1;1;1;1;1;1;1;1	>tr|B7ZMI3|B7ZMI3_HUMAN ITPR1 protein OS=Homo sapiens GN=ITPR1 PE=2 SV=1;>sp|Q14643-4|ITPR1_HUMAN Isoform 4 of Inositol 1,4,5-trisphosphate receptor type 1 OS=Homo sapiens GN=ITPR1;>sp|Q14643-3|ITPR1_HUMAN Isoform 3 of Inositol 1,4,5-trisphosphate receptor	9	1	1	1	1	0	1	0	1	0	0	0	0	81.947	721	721;2695;2710;2719;2728;2734;2743;2743;2758	1	-2	0	0	9431600	9431600	0	11116000	0	1	0	1	+	+		54	20906	TRUE	23700	147140	199870	199870		35		113
REV__tr|C9JCN8|C9JCN8_HUMAN;REV__sp|P15408-3|FOSL2_HUMAN;REV__sp|P15408-2|FOSL2_HUMAN;REV__sp|P15408|FOSL2_HUMAN	REV__tr|C9JCN8|C9JCN8_HUMAN;REV__sp|P15408-3|FOSL2_HUMAN;REV__sp|P15408-2|FOSL2_HUMAN;REV__sp|P15408|FOSL2_HUMAN	1;1;1;1	1;1;1;1	1;1;1;1	>tr|C9JCN8|C9JCN8_HUMAN Fos-related antigen 2 (Fragment) OS=Homo sapiens GN=FOSL2 PE=1 SV=1;>sp|P15408-3|FOSL2_HUMAN Isoform 3 of Fos-related antigen 2 OS=Homo sapiens GN=FOSL2;>sp|P15408-2|FOSL2_HUMAN Isoform 2 of Fos-related antigen 2 OS=Homo sapiens GN=	4	1	1	1	0	1	0	1	0	1	0	0	0	22.254	202	202;287;318;326	0.0092786	1.9818	0	0	1689300000	0	1689300000	0	10499000000	0	4	4		+		42	9037	TRUE	10154;10155	61146;61147;61148	82885;82886;82887;82888	82885
REV__tr|D6RHC4|D6RHC4_HUMAN;REV__sp|Q8IWZ3-5|ANKH1_HUMAN;REV__sp|Q8IWZ3-3|ANKH1_HUMAN;REV__sp|Q8IWZ3-2|ANKH1_HUMAN;REV__tr|E9PDP5|E9PDP5_HUMAN;REV__sp|Q8IWZ3|ANKH1_HUMAN;REV__sp|Q8IWZ3-4|ANKH1_HUMAN;REV__sp|Q8IWZ3-6|ANKH1_HUMAN	REV__tr|D6RHC4|D6RHC4_HUMAN;REV__sp|Q8IWZ3-5|ANKH1_HUMAN;REV__sp|Q8IWZ3-3|ANKH1_HUMAN;REV__sp|Q8IWZ3-2|ANKH1_HUMAN;REV__tr|E9PDP5|E9PDP5_HUMAN;REV__sp|Q8IWZ3|ANKH1_HUMAN;REV__sp|Q8IWZ3-4|ANKH1_HUMAN;REV__sp|Q8IWZ3-6|ANKH1_HUMAN	1;1;1;1;1;1;1;1	1;1;1;1;1;1;1;1	1;1;1;1;1;1;1;1	>tr|D6RHC4|D6RHC4_HUMAN Ankyrin repeat and KH domain-containing protein 1 (Fragment) OS=Homo sapiens GN=ANKHD1 PE=1 SV=1;>sp|Q8IWZ3-5|ANKH1_HUMAN Isoform 5 of Ankyrin repeat and KH domain-containing protein 1 OS=Homo sapiens GN=ANKHD1;>sp|Q8IWZ3-3|ANKH1_HU	8	1	1	1	1	0	1	0	1	0	0	0	0	37.524	368	368;581;616;627;1565;2542;2544;2617	0.0071874	2.2101	0	0	2439600000	2439600000	0	28771000000	0	27	0	27		+		62	18242	TRUE	20680	125341;125342;125343;125344;125345;125346;125347;125348;125349;125350;125351;125352;125353;125354;125355;125356;125357;125358;125359;125360;125361;125362;125363;125364;125365	168927;168928;168929;168930;168931;168932;168933;168934;168935;168936;168937;168938;168939;168940;168941;168942;168943;168944;168945;168946;168947;168948;168949;168950;168951;168952;168953;168954	168939
REV__tr|E5RGB1|E5RGB1_HUMAN;REV__sp|Q86WN1-3|FCSD1_HUMAN;REV__tr|E5RGT6|E5RGT6_HUMAN;REV__sp|Q86WN1|FCSD1_HUMAN	REV__tr|E5RGB1|E5RGB1_HUMAN;REV__sp|Q86WN1-3|FCSD1_HUMAN;REV__tr|E5RGT6|E5RGT6_HUMAN;REV__sp|Q86WN1|FCSD1_HUMAN	1;1;1;1	1;1;1;1	1;1;1;1	>tr|E5RGB1|E5RGB1_HUMAN FCH and double SH3 domains protein 1 OS=Homo sapiens GN=FCHSD1 PE=4 SV=1;>sp|Q86WN1-3|FCSD1_HUMAN Isoform 3 of FCH and double SH3 domains protein 1 OS=Homo sapiens GN=FCHSD1;>tr|E5RGT6|E5RGT6_HUMAN FCH and double SH3 domains protein	4	1	1	1	0	1	0	1	0	1	0	0	0	28.714	255	255;409;598;690	1	-2	0	0	94092000	0	94092000	0	195580000	0	1	1	+	+		60	13994	TRUE	15883	98645	132437	132437	34		50
REV__tr|E9PCM6|E9PCM6_HUMAN;REV__tr|E7EQN5|E7EQN5_HUMAN;REV__sp|P98171|RHG04_HUMAN;REV__sp|P98171-2|RHG04_HUMAN	REV__tr|E9PCM6|E9PCM6_HUMAN;REV__tr|E7EQN5|E7EQN5_HUMAN;REV__sp|P98171|RHG04_HUMAN;REV__sp|P98171-2|RHG04_HUMAN	1;1;1;1	1;1;1;1	1;1;1;1	>tr|E9PCM6|E9PCM6_HUMAN Rho GTPase-activating protein 4 OS=Homo sapiens GN=ARHGAP4 PE=1 SV=1;>tr|E7EQN5|E7EQN5_HUMAN Rho GTPase-activating protein 4 OS=Homo sapiens GN=ARHGAP4 PE=1 SV=1;>sp|P98171|RHG04_HUMAN Rho GTPase-activating protein 4 OS=Homo sapiens	4	1	1	1	0	1	0	1	0	1	0	0	0	85.38	768	768;925;946;986	1	-2	0	0	69289000	0	69289000	0	74354000	0	2	2	+	+		50	5104	TRUE	5759	33560;33561	46111;46112	46112		34		72
REV__tr|E9PI01|E9PI01_HUMAN;REV__tr|E9PLL7|E9PLL7_HUMAN;REV__sp|Q96JM7-2|LMBL3_HUMAN;REV__sp|Q96JM7|LMBL3_HUMAN	REV__tr|E9PI01|E9PI01_HUMAN;REV__tr|E9PLL7|E9PLL7_HUMAN;REV__sp|Q96JM7-2|LMBL3_HUMAN;REV__sp|Q96JM7|LMBL3_HUMAN	2;1;1;1	2;1;1;1	2;1;1;1	>tr|E9PI01|E9PI01_HUMAN Lethal(3)malignant brain tumor-like protein 3 (Fragment) OS=Homo sapiens GN=L3MBTL3 PE=4 SV=1;>tr|E9PLL7|E9PLL7_HUMAN Lethal(3)malignant brain tumor-like protein 3 (Fragment) OS=Homo sapiens GN=L3MBTL3 PE=4 SV=1;>sp|Q96JM7-2|LMBL3_H	4	2	2	2	1	2	1	2	1	2	0	0	0	17.804	163	163;190;755;780	0.0025934	2.8164	0	0	3703300000	20302000	3683000000	2029600000	10587000000	3	6	9		+		89	6702;15780	True;True	7539;17942	43849;109630;109631;109632;109633;109634;109635;109636;109637	59659;147407;147408;147409;147410;147411;147412;147413;147414	59659;147413
REV__tr|F5H4I5|F5H4I5_HUMAN;REV__tr|E7EUS6|E7EUS6_HUMAN;REV__tr|C9JG41|C9JG41_HUMAN;REV__tr|B8ZZM6|B8ZZM6_HUMAN;REV__sp|Q9NQX7-2|ITM2C_HUMAN;REV__sp|Q9NQX7-3|ITM2C_HUMAN;REV__sp|Q9NQX7|ITM2C_HUMAN	REV__tr|F5H4I5|F5H4I5_HUMAN;REV__tr|E7EUS6|E7EUS6_HUMAN;REV__tr|C9JG41|C9JG41_HUMAN;REV__tr|B8ZZM6|B8ZZM6_HUMAN;REV__sp|Q9NQX7-2|ITM2C_HUMAN;REV__sp|Q9NQX7-3|ITM2C_HUMAN;REV__sp|Q9NQX7|ITM2C_HUMAN	1;1;1;1;1;1;1	1;1;1;1;1;1;1	1;1;1;1;1;1;1	>tr|F5H4I5|F5H4I5_HUMAN Integral membrane protein 2C (Fragment) OS=Homo sapiens GN=ITM2C PE=1 SV=1;>tr|E7EUS6|E7EUS6_HUMAN Integral membrane protein 2C (Fragment) OS=Homo sapiens GN=ITM2C PE=1 SV=2;>tr|C9JG41|C9JG41_HUMAN Integral membrane protein 2C (Frag	7	1	1	1	0	1	0	1	0	1	0	0	0	14.226	122	122;125;180;205;220;230;267	1	-2	0	0	25361000	0	25361000	0	41384000	0	2	2	+	+		79	10073	TRUE	11319	68773	93115;93116	93116		41		73
REV__tr|F5H617|F5H617_HUMAN;REV__tr|B7Z4M1|B7Z4M1_HUMAN;REV__sp|O95197-6|RTN3_HUMAN;REV__sp|O95197-3|RTN3_HUMAN;REV__sp|O95197-5|RTN3_HUMAN;REV__sp|O95197-4|RTN3_HUMAN;REV__sp|O95197-7|RTN3_HUMAN;REV__sp|O95197-2|RTN3_HUMAN;REV__sp|O95197|RTN3_HUMAN	REV__tr|F5H617|F5H617_HUMAN;REV__tr|B7Z4M1|B7Z4M1_HUMAN;REV__sp|O95197-6|RTN3_HUMAN;REV__sp|O95197-3|RTN3_HUMAN;REV__sp|O95197-5|RTN3_HUMAN;REV__sp|O95197-4|RTN3_HUMAN;REV__sp|O95197-7|RTN3_HUMAN;REV__sp|O95197-2|RTN3_HUMAN;REV__sp|O95197|RTN3_HUMAN	2;1;1;1;1;1;1;1;1	2;1;1;1;1;1;1;1;1	2;1;1;1;1;1;1;1;1	>tr|F5H617|F5H617_HUMAN Reticulon (Fragment) OS=Homo sapiens GN=RTN3 PE=1 SV=1;>tr|B7Z4M1|B7Z4M1_HUMAN Reticulon OS=Homo sapiens GN=RTN3 PE=1 SV=1;>sp|O95197-6|RTN3_HUMAN Isoform 6 of Reticulon-3 OS=Homo sapiens GN=RTN3;>sp|O95197-3|RTN3_HUMAN Isoform 3 of	9	2	2	2	0	2	0	2	0	2	0	0	0	19.919	185	185;123;214;236;241;255;920;1013;1032	0.0042226	2.4604	0	0	124120000	0	124120000	0	17932000	0	1	1		+		90	17118;20074	True;True	19421;22777	117576;140936	158360;191692	158360;191692
REV__tr|G3V174|G3V174_HUMAN;REV__sp|A7KAX9-2|RHG32_HUMAN;REV__sp|A7KAX9|RHG32_HUMAN	REV__tr|G3V174|G3V174_HUMAN;REV__sp|A7KAX9-2|RHG32_HUMAN;REV__sp|A7KAX9|RHG32_HUMAN	1;1;1	1;1;1	1;1;1	>tr|G3V174|G3V174_HUMAN Rho GTPase-activating protein 32 OS=Homo sapiens GN=ARHGAP32 PE=1 SV=1;>sp|A7KAX9-2|RHG32_HUMAN Isoform 2 of Rho GTPase-activating protein 32 OS=Homo sapiens GN=ARHGAP32;>sp|A7KAX9|RHG32_HUMAN Rho GTPase-activating protein 32 OS=Hom	3	1	1	1	0	1	0	1	0	1	0	0	0	104.57	946	946;1738;2087	0.0049164	2.3686	0	0	137840000	0	137840000	0	19913000	0	1	1		+		28	20453	TRUE	23204	143747	195359	195359
REV__tr|G3V4V5|G3V4V5_HUMAN;REV__tr|H0YJP0|H0YJP0_HUMAN;REV__sp|Q9ULT8|HECD1_HUMAN;REV__tr|A0A087X2H1|A0A087X2H1_HUMAN	REV__tr|G3V4V5|G3V4V5_HUMAN;REV__tr|H0YJP0|H0YJP0_HUMAN;REV__sp|Q9ULT8|HECD1_HUMAN;REV__tr|A0A087X2H1|A0A087X2H1_HUMAN	1;1;1;1	1;1;1;1	1;1;1;1	>tr|G3V4V5|G3V4V5_HUMAN E3 ubiquitin-protein ligase HECTD1 (Fragment) OS=Homo sapiens GN=HECTD1 PE=1 SV=1;>tr|H0YJP0|H0YJP0_HUMAN E3 ubiquitin-protein ligase HECTD1 (Fragment) OS=Homo sapiens GN=HECTD1 PE=1 SV=2;>sp|Q9ULT8|HECD1_HUMAN E3 ubiquitin-protein	4	1	1	1	1	0	1	0	1	0	0	0	0	102.01	926	926;1465;2610;2614	0.0094929	1.9727	0	0	3259500	3259500	0	10075000	0	2	0	2		+		88	5596	TRUE	6309	36988	50485;50486	50485
REV__tr|H0Y8J2|H0Y8J2_HUMAN;REV__sp|Q03188|CENPC_HUMAN	REV__tr|H0Y8J2|H0Y8J2_HUMAN;REV__sp|Q03188|CENPC_HUMAN	2;2	2;2	2;2	>tr|H0Y8J2|H0Y8J2_HUMAN Centromere protein C (Fragment) OS=Homo sapiens GN=CENPC PE=1 SV=1;>sp|Q03188|CENPC_HUMAN Centromere protein C OS=Homo sapiens GN=CENPC PE=1 SV=2	2	2	2	2	1	1	1	1	1	1	0	0	0	82.556	728	728;943	0.0016142	3.0795	0	0	64984000	54164000	10820000	8822300000	0	5	1	6		+		51	12752;14026	True;True	14286;15923	89545;98826;98827;98828;98829;98830	120237;132705;132706;132707;132708;132709	120237;132705
REV__tr|H0YIN2|H0YIN2_HUMAN	REV__tr|H0YIN2|H0YIN2_HUMAN	1	1	1	>tr|H0YIN2|H0YIN2_HUMAN Methyltransferase-like protein 25 (Fragment) OS=Homo sapiens GN=METTL25 PE=4 SV=1	1	1	1	1	1	0	1	0	1	0	0	0	0	16.537	143	143	0.0080895	2.1531	0	0	58240000	58240000	0	79788000	0	4	0	4		+		91	9328	TRUE	10474	63092;63093;63094;63095;63096	85536;85537;85538;85539;85540	85539
REV__tr|H7BZZ8|H7BZZ8_HUMAN;REV__tr|B5MCI0|B5MCI0_HUMAN;REV__sp|P53814-2|SMTN_HUMAN;REV__sp|P53814-5|SMTN_HUMAN;REV__sp|P53814|SMTN_HUMAN;REV__sp|P53814-6|SMTN_HUMAN;REV__tr|A0A087WVP4|A0A087WVP4_HUMAN;REV__tr|A0A087X1R1|A0A087X1R1_HUMAN	REV__tr|H7BZZ8|H7BZZ8_HUMAN;REV__tr|B5MCI0|B5MCI0_HUMAN;REV__sp|P53814-2|SMTN_HUMAN;REV__sp|P53814-5|SMTN_HUMAN;REV__sp|P53814|SMTN_HUMAN;REV__sp|P53814-6|SMTN_HUMAN;REV__tr|A0A087WVP4|A0A087WVP4_HUMAN;REV__tr|A0A087X1R1|A0A087X1R1_HUMAN	1;1;1;1;1;1;1;1	1;1;1;1;1;1;1;1	1;1;1;1;1;1;1;1	>tr|H7BZZ8|H7BZZ8_HUMAN Smoothelin (Fragment) OS=Homo sapiens GN=SMTN PE=1 SV=1;>tr|B5MCI0|B5MCI0_HUMAN Smoothelin OS=Homo sapiens GN=SMTN PE=1 SV=1;>sp|P53814-2|SMTN_HUMAN Isoform A of Smoothelin OS=Homo sapiens GN=SMTN;>sp|P53814-5|SMTN_HUMAN Isoform B2	8	1	1	1	1	0	1	0	1	0	0	0	0	23.388	216	216;438;461;915;917;940;971;1002	0.0053476	2.3038	0	0	15999000	15999000	0	1389700000	0	1	0	1		+		49	11268	TRUE	12663	79823	107860	107860
REV__tr|H7C0K6|H7C0K6_HUMAN;REV__tr|F8W8V9|F8W8V9_HUMAN;REV__sp|Q12756|KIF1A_HUMAN;REV__sp|Q12756-3|KIF1A_HUMAN;REV__sp|Q12756-2|KIF1A_HUMAN	REV__tr|H7C0K6|H7C0K6_HUMAN;REV__tr|F8W8V9|F8W8V9_HUMAN;REV__sp|Q12756|KIF1A_HUMAN;REV__sp|Q12756-3|KIF1A_HUMAN;REV__sp|Q12756-2|KIF1A_HUMAN	1;1;1;1;1	1;1;1;1;1	1;1;1;1;1	>tr|H7C0K6|H7C0K6_HUMAN Kinesin-like protein (Fragment) OS=Homo sapiens GN=KIF1A PE=3 SV=1;>tr|F8W8V9|F8W8V9_HUMAN Kinesin-like protein (Fragment) OS=Homo sapiens GN=KIF1A PE=1 SV=1;>sp|Q12756|KIF1A_HUMAN Kinesin-like protein KIF1A OS=Homo sapiens GN=KIF1A	5	1	1	1	0	1	0	1	0	1	0	0	0	24.756	227	227;1471;1690;1791;1799	1	-2	0	0	11807000	0	11807000	0	19267000	0	1	1	+	+		52	12274	TRUE	13765	86612	116659	116659	30		54
REV__tr|H7C1D5|H7C1D5_HUMAN;REV__sp|Q9BXT6-5|M10L1_HUMAN;REV__sp|Q9BXT6-4|M10L1_HUMAN;REV__sp|Q9BXT6|M10L1_HUMAN	REV__tr|H7C1D5|H7C1D5_HUMAN;REV__sp|Q9BXT6-5|M10L1_HUMAN;REV__sp|Q9BXT6-4|M10L1_HUMAN;REV__sp|Q9BXT6|M10L1_HUMAN	1;1;1;1	1;1;1;1	1;1;1;1	>tr|H7C1D5|H7C1D5_HUMAN Putative helicase Mov10l1 (Fragment) OS=Homo sapiens GN=MOV10L1 PE=4 SV=1;>sp|Q9BXT6-5|M10L1_HUMAN Isoform 5 of Putative helicase Mov10l1 OS=Homo sapiens GN=MOV10L1;>sp|Q9BXT6-4|M10L1_HUMAN Isoform 4 of Putative helicase Mov10l1 OS=	4	1	1	1	0	1	0	1	0	1	0	0	0	17.958	166	166;1165;1165;1211	1	-2	0	0	32394000	0	32394000	0	266260000	0	1	1	+	+		77	7980	TRUE	8989	53081	72118	72118		40		125
REV__tr|I3L112|I3L112_HUMAN;REV__sp|P52429|DGKE_HUMAN	REV__tr|I3L112|I3L112_HUMAN;REV__sp|P52429|DGKE_HUMAN	1;1	1;1	1;1	>tr|I3L112|I3L112_HUMAN Diacylglycerol kinase (Fragment) OS=Homo sapiens GN=DGKE PE=3 SV=1;>sp|P52429|DGKE_HUMAN Diacylglycerol kinase epsilon OS=Homo sapiens GN=DGKE PE=1 SV=1	2	1	1	1	1	0	1	0	1	0	0	0	0	51.101	456	456;567	1	-2	0	0	3992300000	3992300000	0	8744400000	0	2	0	2	+	+		48	19553	TRUE	22175	135856;135857	184189;184190	184189	29		89
REV__tr|I3L4E1|I3L4E1_HUMAN	REV__tr|I3L4E1|I3L4E1_HUMAN	1	1	1	>tr|I3L4E1|I3L4E1_HUMAN Calcium-binding and coiled-coil domain-containing protein 2 OS=Homo sapiens GN=CALCOCO2 PE=4 SV=1	1	1	1	1	1	1	1	1	1	1	0	0	0	12.026	108	108	0.0083195	2.1389	0	0	167320000	13563000	153750000	0	53049000	1	1	2		+		92	14931	TRUE	17023	104866;104867	140353;140354	140354
REV__tr|J3KSX3|J3KSX3_HUMAN;REV__sp|Q8IZQ8|MYCD_HUMAN;REV__sp|Q8IZQ8-3|MYCD_HUMAN	REV__tr|J3KSX3|J3KSX3_HUMAN;REV__sp|Q8IZQ8|MYCD_HUMAN;REV__sp|Q8IZQ8-3|MYCD_HUMAN	1;1;1	1;1;1	1;1;1	>tr|J3KSX3|J3KSX3_HUMAN Myocardin OS=Homo sapiens GN=MYOCD PE=4 SV=1;>sp|Q8IZQ8|MYCD_HUMAN Myocardin OS=Homo sapiens GN=MYOCD PE=1 SV=1;>sp|Q8IZQ8-3|MYCD_HUMAN Isoform 3 of Myocardin OS=Homo sapiens GN=MYOCD	3	1	1	1	1	0	1	0	1	0	0	0	0	4.7975	41	41;938;986	1	-2	0	0	11656000	11656000	0	13924000	0	1	0	1	+	+		64	16469	TRUE	18705	113941	153500	153500		36		41
REV__tr|K7EQ71|K7EQ71_HUMAN;REV__tr|K7EKI8|K7EKI8_HUMAN;REV__sp|O60437|PEPL_HUMAN	REV__tr|K7EQ71|K7EQ71_HUMAN;REV__tr|K7EKI8|K7EKI8_HUMAN;REV__sp|O60437|PEPL_HUMAN	2;2;2	2;2;2	2;2;2	>tr|K7EQ71|K7EQ71_HUMAN Periplakin (Fragment) OS=Homo sapiens GN=PPL PE=1 SV=1;>tr|K7EKI8|K7EKI8_HUMAN Periplakin OS=Homo sapiens GN=PPL PE=1 SV=1;>sp|O60437|PEPL_HUMAN Periplakin OS=Homo sapiens GN=PPL PE=1 SV=4	3	2	2	2	2	0	2	0	2	0	0	0	0	131.37	1115	1115;1754;1756	0.00045704	12.168	0	0	594560000	594560000	0	1821100000	0	2	0	2		+		35	10585;13035	True;True	11884;14600	72691;91327	97837;122532	97837;122532		30		11
REV__tr|M0QYK9|M0QYK9_HUMAN;REV__tr|M0QXK7|M0QXK7_HUMAN;REV__sp|Q8WXF8-2|DEDD2_HUMAN;REV__sp|Q8WXF8|DEDD2_HUMAN	REV__tr|M0QYK9|M0QYK9_HUMAN;REV__tr|M0QXK7|M0QXK7_HUMAN;REV__sp|Q8WXF8-2|DEDD2_HUMAN;REV__sp|Q8WXF8|DEDD2_HUMAN	1;1;1;1	1;1;1;1	1;1;1;1	>tr|M0QYK9|M0QYK9_HUMAN DNA-binding death effector domain-containing protein 2 (Fragment) OS=Homo sapiens GN=DEDD2 PE=4 SV=3;>tr|M0QXK7|M0QXK7_HUMAN DNA-binding death effector domain-containing protein 2 OS=Homo sapiens GN=DEDD2 PE=4 SV=1;>sp|Q8WXF8-2|DEDD	4	1	1	1	1	0	1	0	1	0	0	0	0	13.238	118	118;204;321;326	0.0018627	3.0106	0	0	204460000	204460000	0	274020000	0	6	0	6		+		72	7379	TRUE	8309	49044;49045;49046;49047	66948;66949;66950;66951;66952;66953	66950
REV__tr|R4GMS1|R4GMS1_HUMAN;REV__tr|R4GNH7|R4GNH7_HUMAN	REV__tr|R4GMS1|R4GMS1_HUMAN;REV__tr|R4GNH7|R4GNH7_HUMAN	1;1	1;1	1;1	>tr|R4GMS1|R4GMS1_HUMAN Uncharacterized protein (Fragment) OS=Homo sapiens PE=4 SV=1;>tr|R4GNH7|R4GNH7_HUMAN Protein CC2D2B OS=Homo sapiens GN=CC2D2B PE=4 SV=1	2	1	1	1	1	0	1	0	1	0	0	0	0	19.631	172	172;441	0.0037898	2.6023	0	0	917960000	917960000	0	2419300000	0	13	0	13		+		93	12468	TRUE	13973	87549;87550;87551;87552;87553;87554;87555;87556;87557	117854;117855;117856;117857;117858;117859;117860;117861;117862;117863;117864;117865;117866	117864		42		113
REV__tr|V9GZ71|V9GZ71_HUMAN;REV__tr|X5D289|X5D289_HUMAN;REV__sp|Q9NPH0|PPA6_HUMAN	REV__tr|V9GZ71|V9GZ71_HUMAN;REV__tr|X5D289|X5D289_HUMAN;REV__sp|Q9NPH0|PPA6_HUMAN	1;1;1	1;1;1	1;1;1	>tr|V9GZ71|V9GZ71_HUMAN Lysophosphatidic acid phosphatase type 6 (Fragment) OS=Homo sapiens GN=ACP6 PE=4 SV=2;>tr|X5D289|X5D289_HUMAN Acid phosphatase 6, lysophosphatidic (Fragment) OS=Homo sapiens GN=ACP6 PE=2 SV=1;>sp|Q9NPH0|PPA6_HUMAN Lysophosphatidic a	3	1	1	1	1	0	1	0	1	0	0	0	0	17.736	157	157;428;428	0.0028278	2.749	0	0	86474000	86474000	0	108740000	0	4	0	4		+		78	1456	TRUE	1634	9795;9796;9797;9798	13290;13291;13292;13293	13292	35		19
sp|A0AVT1|UBA6_HUMAN;sp|A0AVT1-4|UBA6_HUMAN;sp|A0AVT1-3|UBA6_HUMAN;tr|H0Y8S8|H0Y8S8_HUMAN;sp|A0AVT1-2|UBA6_HUMAN	sp|A0AVT1|UBA6_HUMAN;sp|A0AVT1-4|UBA6_HUMAN;sp|A0AVT1-3|UBA6_HUMAN	3;2;2;1;1	3;2;2;1;1	3;2;2;1;1	>sp|A0AVT1|UBA6_HUMAN Ubiquitin-like modifier-activating enzyme 6 OS=Homo sapiens GN=UBA6 PE=1 SV=1;>sp|A0AVT1-4|UBA6_HUMAN Isoform 4 of Ubiquitin-like modifier-activating enzyme 6 OS=Homo sapiens GN=UBA6;>sp|A0AVT1-3|UBA6_HUMAN Isoform 3 of Ubiquitin-like	5	3	3	3	0	3	0	3	0	3	4.2	4.2	4.2	117.97	1052	1052;340;389;271;578	0.00097879	5.3124	0	4.2	41341000	0	41341000	0	76052000	0	6	6				94	11408;15045;21704	True;True;True	12814;17150;24576	80589;105259;105260;105261;153378	108855;140894;140895;140896;140897;207830	108855;140895;207830		43		56
sp|A0JNW5|UH1BL_HUMAN	sp|A0JNW5|UH1BL_HUMAN	2	2	2	>sp|A0JNW5|UH1BL_HUMAN UHRF1-binding protein 1-like OS=Homo sapiens GN=UHRF1BP1L PE=1 SV=2	1	2	2	2	1	1	1	1	1	1	1.5	1.5	1.5	164.2	1464	1464	0.0035714	2.672	0.8	0.7	22298000	7901300	14397000	0	11656000	1	1	2				96	7967;9861	True;True	8973;11081	52965;67325	71975;91198	71975;91198
sp|A0MZ66-8|SHOT1_HUMAN;sp|A0MZ66-4|SHOT1_HUMAN;sp|A0MZ66-5|SHOT1_HUMAN;sp|A0MZ66-6|SHOT1_HUMAN;sp|A0MZ66|SHOT1_HUMAN;sp|A0MZ66-3|SHOT1_HUMAN;sp|A0MZ66-2|SHOT1_HUMAN;sp|A0MZ66-7|SHOT1_HUMAN	sp|A0MZ66-8|SHOT1_HUMAN;sp|A0MZ66-4|SHOT1_HUMAN;sp|A0MZ66-5|SHOT1_HUMAN;sp|A0MZ66-6|SHOT1_HUMAN;sp|A0MZ66|SHOT1_HUMAN;sp|A0MZ66-3|SHOT1_HUMAN;sp|A0MZ66-2|SHOT1_HUMAN;sp|A0MZ66-7|SHOT1_HUMAN	9;9;9;9;9;9;6;5	9;9;9;9;9;9;6;5	9;9;9;9;9;9;6;5	>sp|A0MZ66-8|SHOT1_HUMAN Isoform 8 of Shootin-1 OS=Homo sapiens GN=KIAA1598;>sp|A0MZ66-4|SHOT1_HUMAN Isoform 4 of Shootin-1 OS=Homo sapiens GN=KIAA1598;>sp|A0MZ66-5|SHOT1_HUMAN Isoform 5 of Shootin-1 OS=Homo sapiens GN=KIAA1598;>sp|A0MZ66-6|SHOT1_HUMAN Iso	8	9	9	9	3	6	3	6	3	6	24.9	24.9	24.9	56.376	498	498;558;571;601;631;649;456;219	0	73.515	7.8	17.1	441290000	6121600	435170000	0	1465900000	3	24	27				97	3980;7215;8429;13028;16593;18358;19059;20002;20707	True;True;True;True;True;True;True;True;True	4517;8120;9481;14592;18839;20806;21609;22703;23481	26853;26854;26855;48132;55943;91313;114816;114817;114818;114819;114820;126251;126252;131380;131381;140614;145559;145560	36837;36838;36839;36840;65595;76190;122513;154521;154522;154523;154524;154525;154526;154527;170091;170092;170093;170094;170095;170096;177671;177672;177673;177674;191273;197773;197774	36839;65595;76190;122513;154524;170095;177673;191273;197773
sp|A1A5C7-4|S22AN_HUMAN;sp|A1A5C7|S22AN_HUMAN;tr|C9J4Z0|C9J4Z0_HUMAN	sp|A1A5C7-4|S22AN_HUMAN;sp|A1A5C7|S22AN_HUMAN;tr|C9J4Z0|C9J4Z0_HUMAN	1;1;1	1;1;1	1;1;1	>sp|A1A5C7-4|S22AN_HUMAN Isoform 4 of Solute carrier family 22 member 23 OS=Homo sapiens GN=SLC22A23;>sp|A1A5C7|S22AN_HUMAN Solute carrier family 22 member 23 OS=Homo sapiens GN=SLC22A23 PE=2 SV=2;>tr|C9J4Z0|C9J4Z0_HUMAN Solute carrier family 22 member 23	3	1	1	1	0	1	0	1	0	1	3.3	3.3	3.3	38.049	361	361;686;694	0.00082395	3.2659	0	3.3	0	0	0	0	0	0	1	1				98	8321	TRUE	9360	54948	74734	74734
sp|A1Z1Q3-5|MACD2_HUMAN;sp|A1Z1Q3-4|MACD2_HUMAN;sp|A1Z1Q3-2|MACD2_HUMAN;sp|A1Z1Q3|MACD2_HUMAN	sp|A1Z1Q3-5|MACD2_HUMAN;sp|A1Z1Q3-4|MACD2_HUMAN;sp|A1Z1Q3-2|MACD2_HUMAN;sp|A1Z1Q3|MACD2_HUMAN	1;1;1;1	1;1;1;1	1;1;1;1	>sp|A1Z1Q3-5|MACD2_HUMAN Isoform 5 of O-acetyl-ADP-ribose deacetylase MACROD2 OS=Homo sapiens GN=MACROD2;>sp|A1Z1Q3-4|MACD2_HUMAN Isoform 4 of O-acetyl-ADP-ribose deacetylase MACROD2 OS=Homo sapiens GN=MACROD2;>sp|A1Z1Q3-2|MACD2_HUMAN Isoform 2 of O-acetyl	4	1	1	1	0	1	0	1	0	1	14.7	14.7	14.7	20.987	190	190;213;425;448	0.0085147	2.1027	0	14.7	2335800	0	2335800	0	11113000	0	1	1				101	7505	TRUE	8455	49867	67993	67993
sp|A2A3K4|PTPC1_HUMAN;sp|A2A3K4-2|PTPC1_HUMAN;tr|A0A087WTF0|A0A087WTF0_HUMAN	sp|A2A3K4|PTPC1_HUMAN;sp|A2A3K4-2|PTPC1_HUMAN;tr|A0A087WTF0|A0A087WTF0_HUMAN	1;1;1	1;1;1	1;1;1	>sp|A2A3K4|PTPC1_HUMAN Protein tyrosine phosphatase domain-containing protein 1 OS=Homo sapiens GN=PTPDC1 PE=2 SV=1;>sp|A2A3K4-2|PTPC1_HUMAN Isoform 2 of Protein tyrosine phosphatase domain-containing protein 1 OS=Homo sapiens GN=PTPDC1;>tr|A0A087WTF0|A0A0	3	1	1	1	0	1	0	1	0	1	1.9	1.9	1.9	84.456	754	754;806;808	0.0037463	2.5087	0	1.9	13961000	0	13961000	0	77709000	0	3	3				102	4440	TRUE	5033	29958;29959;29960	41113;41114;41115	41114
sp|A2A3N6|PIPSL_HUMAN	sp|A2A3N6|PIPSL_HUMAN	4	2	0	>sp|A2A3N6|PIPSL_HUMAN Putative PIP5K1A and PSMD4-like protein OS=Homo sapiens GN=PIPSL PE=5 SV=1	1	4	2	0	0	4	0	2	0	0	5.6	3.4	0	95.047	862	862	0	13.977	0	5.6	73302000	0	73302000	0	142920000	0	4	4				103	1607;5447;5846;20401	True;False;True;False	1802;6143;6591;23147	11014;35879;35880;38142;38143;143511;143512;143513	15053;15054;49052;49053;51990;51991;195047;195048;195049;195050	15054;49053;51991;195047
sp|A2RUR9-2|C144A_HUMAN;sp|Q8IYA2|C144C_HUMAN;tr|C9JT67|C9JT67_HUMAN;sp|A2RUR9|C144A_HUMAN	sp|A2RUR9-2|C144A_HUMAN;sp|Q8IYA2|C144C_HUMAN;tr|C9JT67|C9JT67_HUMAN;sp|A2RUR9|C144A_HUMAN	1;1;1;1	1;1;1;1	1;1;1;1	>sp|A2RUR9-2|C144A_HUMAN Isoform 2 of Coiled-coil domain-containing protein 144A OS=Homo sapiens GN=CCDC144A;>sp|Q8IYA2|C144C_HUMAN Putative coiled-coil domain-containing protein 144C OS=Homo sapiens GN=CCDC144CP PE=5 SV=3;>tr|C9JT67|C9JT67_HUMAN Coiled-co	4	1	1	1	1	0	1	0	1	0	2	2	2	81.412	691	691;1237;1425;1427	0.0044444	2.4031	2	0	293890000	293890000	0	752540000	0	8	0	8				105	10496	TRUE	11792	72071;72072;72073;72074;72075;72076;72077;72078	97129;97130;97131;97132;97133;97134;97135;97136	97130
sp|A3KMH1-3|VWA8_HUMAN;sp|A3KMH1|VWA8_HUMAN;sp|A3KMH1-2|VWA8_HUMAN	sp|A3KMH1-3|VWA8_HUMAN;sp|A3KMH1|VWA8_HUMAN;sp|A3KMH1-2|VWA8_HUMAN	2;2;1	2;2;1	2;2;1	>sp|A3KMH1-3|VWA8_HUMAN Isoform 3 of von Willebrand factor A domain-containing protein 8 OS=Homo sapiens GN=VWA8;>sp|A3KMH1|VWA8_HUMAN von Willebrand factor A domain-containing protein 8 OS=Homo sapiens GN=VWA8 PE=1 SV=2;>sp|A3KMH1-2|VWA8_HUMAN Isoform 2 o	3	2	2	2	0	2	0	2	0	2	1.4	1.4	1.4	210.92	1872	1872;1905;1039	0.00090063	4.117	0	1.4	21118000	0	21118000	0	46528000	0	3	3				106	4459;16039	True;True	5055;18235	30049;111210;111211	41229;149552;149553	41229;149553
sp|A4D126-2|ISPD_HUMAN;sp|A4D126|ISPD_HUMAN	sp|A4D126-2|ISPD_HUMAN;sp|A4D126|ISPD_HUMAN	2;2	2;2	2;2	>sp|A4D126-2|ISPD_HUMAN Isoform 2 of Isoprenoid synthase domain-containing protein OS=Homo sapiens GN=ISPD;>sp|A4D126|ISPD_HUMAN Isoprenoid synthase domain-containing protein OS=Homo sapiens GN=ISPD PE=1 SV=2	2	2	2	2	0	2	0	2	0	2	5	5	5	44.389	401	401;451	0.0098692	1.9378	0	5	16270000	0	16270000	0	8678600	0	2	2				108	3778;13422	True;True	4261;15082	25150;94818	34384;127507	34384;127507
sp|A4D1P6-3|WDR91_HUMAN;sp|A4D1P6-2|WDR91_HUMAN;tr|C9J1X0|C9J1X0_HUMAN;sp|A4D1P6|WDR91_HUMAN	sp|A4D1P6-3|WDR91_HUMAN;sp|A4D1P6-2|WDR91_HUMAN;tr|C9J1X0|C9J1X0_HUMAN;sp|A4D1P6|WDR91_HUMAN	1;1;1;1	1;1;1;1	1;1;1;1	>sp|A4D1P6-3|WDR91_HUMAN Isoform 3 of WD repeat-containing protein 91 OS=Homo sapiens GN=WDR91;>sp|A4D1P6-2|WDR91_HUMAN Isoform 2 of WD repeat-containing protein 91 OS=Homo sapiens GN=WDR91;>tr|C9J1X0|C9J1X0_HUMAN Uncharacterized protein OS=Homo sapiens GN	4	1	1	1	0	1	0	1	0	1	4.1	4.1	4.1	42.111	365	365;636;712;747	1	-2	0	4.1	173170000	0	173170000	0	93828000	0	3	3	+			109	12745	TRUE	14278;14279	89511;89512;89513	120198;120199;120200	120200	1376		284
sp|A5YKK6|CNOT1_HUMAN;sp|A5YKK6-4|CNOT1_HUMAN;sp|A5YKK6-3|CNOT1_HUMAN;sp|A5YKK6-2|CNOT1_HUMAN;tr|H3BR89|H3BR89_HUMAN;tr|H3BMH0|H3BMH0_HUMAN	sp|A5YKK6|CNOT1_HUMAN;sp|A5YKK6-4|CNOT1_HUMAN;sp|A5YKK6-3|CNOT1_HUMAN;sp|A5YKK6-2|CNOT1_HUMAN;tr|H3BR89|H3BR89_HUMAN;tr|H3BMH0|H3BMH0_HUMAN	4;3;3;3;2;2	4;3;3;3;2;2	4;3;3;3;2;2	>sp|A5YKK6|CNOT1_HUMAN CCR4-NOT transcription complex subunit 1 OS=Homo sapiens GN=CNOT1 PE=1 SV=2;>sp|A5YKK6-4|CNOT1_HUMAN Isoform 4 of CCR4-NOT transcription complex subunit 1 OS=Homo sapiens GN=CNOT1;>sp|A5YKK6-3|CNOT1_HUMAN Isoform 3 of CCR4-NOT transc	6	4	4	4	0	4	0	4	0	4	2.6	2.6	2.6	266.94	2376	2376;1551;2150;2371;193;277	0	12.416	0	2.6	115090000	0	115090000	0	205780000	0	7	7				111	5302;10891;11632;14812	True;True;True;True	5977;12238;13062;16890	34571;34572;76275;76276;82520;104308;104309	47348;47349;102747;102748;111504;139563;139564	47348;102747;111504;139564
sp|A5YM69|ARG35_HUMAN;sp|Q12774|ARHG5_HUMAN	sp|A5YM69|ARG35_HUMAN;sp|Q12774|ARHG5_HUMAN	1;1	1;1	1;1	>sp|A5YM69|ARG35_HUMAN Rho guanine nucleotide exchange factor 35 OS=Homo sapiens GN=ARHGEF35 PE=1 SV=1;>sp|Q12774|ARHG5_HUMAN Rho guanine nucleotide exchange factor 5 OS=Homo sapiens GN=ARHGEF5 PE=1 SV=3	2	1	1	1	0	1	0	1	0	1	3.1	3.1	3.1	53.286	484	484;1597	1	-2	0	3.1	126200000	0	126200000	0	398850000	0	1	1	+			112	15079	TRUE	17187	105362	141020	141020	1377		278
sp|A5YM72|CRNS1_HUMAN;sp|A5YM72-4|CRNS1_HUMAN;sp|A5YM72-5|CRNS1_HUMAN;sp|A5YM72-3|CRNS1_HUMAN;sp|A5YM72-2|CRNS1_HUMAN	sp|A5YM72|CRNS1_HUMAN;sp|A5YM72-4|CRNS1_HUMAN;sp|A5YM72-5|CRNS1_HUMAN;sp|A5YM72-3|CRNS1_HUMAN	5;5;5;5;1	4;4;4;4;0	4;4;4;4;0	>sp|A5YM72|CRNS1_HUMAN Carnosine synthase 1 OS=Homo sapiens GN=CARNS1 PE=1 SV=3;>sp|A5YM72-4|CRNS1_HUMAN Isoform 4 of Carnosine synthase 1 OS=Homo sapiens GN=CARNS1;>sp|A5YM72-5|CRNS1_HUMAN Isoform 5 of Carnosine synthase 1 OS=Homo sapiens GN=CARNS1;>sp|A5	5	5	4	4	3	4	3	3	3	3	8.5	7.6	7.6	88.483	827	827;924;950;966;385	0	15.604	5.3	6.8	195560000	98891000	96669000	255720000	81706000	7	9	16				113	2323;3750;11594;11876;20414	True;True;True;False;True	2614;4228;13020;13327;23161	15283;15284;15285;15286;25033;25034;82365;82366;84417;84418;143622;143623;143624;143625	20676;20677;20678;20679;34226;34227;111324;111325;111326;113919;113920;195197;195198;195199;195200;195201;195202;195203	20676;34227;111326;113920;195202
sp|A6NDB9|PALM3_HUMAN;tr|K7EKN5|K7EKN5_HUMAN	sp|A6NDB9|PALM3_HUMAN	4;1	4;1	4;1	>sp|A6NDB9|PALM3_HUMAN Paralemmin-3 OS=Homo sapiens GN=PALM3 PE=1 SV=2	2	4	4	4	0	4	0	4	0	4	6.5	6.5	6.5	71.695	673	673;193	0	13.696	0	6.5	38671000	0	38671000	0	258950000	0	4	4				115	2207;3012;7117;15486	True;True;True;True	2486;3401;8007;17618	14762;20412;47337;107070	19985;28096;64471;143286	19985;28096;64471;143286
sp|A6NDG6|PGP_HUMAN;tr|H3BV17|H3BV17_HUMAN	sp|A6NDG6|PGP_HUMAN;tr|H3BV17|H3BV17_HUMAN	2;1	2;1	2;1	>sp|A6NDG6|PGP_HUMAN Phosphoglycolate phosphatase OS=Homo sapiens GN=PGP PE=1 SV=1;>tr|H3BV17|H3BV17_HUMAN Phosphoglycolate phosphatase (Fragment) OS=Homo sapiens GN=PGP PE=1 SV=1	2	2	2	2	1	1	1	1	1	1	8.7	8.7	8.7	34.006	321	321;57	0.00092138	4.3997	4	4.7	112000000	12360000	99636000	0	20197000	0	1	1				116	7413;18255	True;True	8350;20693	49280;125409;125410	67250;169014;169015	67250;169015
sp|A6NFI3|ZN316_HUMAN	sp|A6NFI3|ZN316_HUMAN	1	1	1	>sp|A6NFI3|ZN316_HUMAN Zinc finger protein 316 OS=Homo sapiens GN=ZNF316 PE=1 SV=1	1	1	1	1	0	1	0	1	0	1	2.3	2.3	2.3	108.44	1004	1004	0.00075758	7.7363	0	2.3	13094000	0	13094000	0	7004300	0	2	2				117	7188	TRUE	8091	47926;47927	65307;65308	65308
sp|A6NGN9|IGLO5_HUMAN	sp|A6NGN9|IGLO5_HUMAN	3	3	3	>sp|A6NGN9|IGLO5_HUMAN IgLON family member 5 OS=Homo sapiens GN=IGLON5 PE=2 SV=4	1	3	3	3	0	3	0	3	0	3	13.4	13.4	13.4	36.794	336	336	0.0010616	6.5676	0	13.4	108180000	0	108180000	0	150650000	0	8	8				119	3226;16868;20290	True;True;True	3640;19138;23013	21512;21513;21514;116346;116347;142384;142385	29556;29557;29558;156779;156780;156781;193437;193438	29556;156779;193438
sp|A6NHQ2|FBLL1_HUMAN;tr|R4GMW7|R4GMW7_HUMAN	sp|A6NHQ2|FBLL1_HUMAN;tr|R4GMW7|R4GMW7_HUMAN	2;2	2;2	2;2	>sp|A6NHQ2|FBLL1_HUMAN rRNA/tRNA 2-O-methyltransferase fibrillarin-like protein 1 OS=Homo sapiens GN=FBLL1 PE=3 SV=1;>tr|R4GMW7|R4GMW7_HUMAN rRNA/tRNA 2-O-methyltransferase fibrillarin-like protein 1 OS=Homo sapiens GN=FBLL1 PE=1 SV=1	2	2	2	2	0	2	0	2	0	2	6.9	6.9	6.9	34.675	333	333;334	0.001095	3.2406	0	6.9	58034000	0	58034000	0	44333000	0	4	4				120	7512;18552	True;True	8463;21030	49893;127295;127296;127297	68019;171397;171398;171399;171400	68019;171399
sp|A6NHR9-2|SMHD1_HUMAN;sp|A6NHR9|SMHD1_HUMAN;tr|J3KTL8|J3KTL8_HUMAN;sp|A6NHR9-3|SMHD1_HUMAN	sp|A6NHR9-2|SMHD1_HUMAN;sp|A6NHR9|SMHD1_HUMAN;tr|J3KTL8|J3KTL8_HUMAN	3;3;2;1	3;3;2;1	3;3;2;1	>sp|A6NHR9-2|SMHD1_HUMAN Isoform 2 of Structural maintenance of chromosomes flexible hinge domain-containing protein 1 OS=Homo sapiens GN=SMCHD1;>sp|A6NHR9|SMHD1_HUMAN Structural maintenance of chromosomes flexible hinge domain-containing protein 1 OS=Homo	4	3	3	3	2	2	2	2	2	2	2.1	2.1	2.1	215.74	1917	1917;2005;1388;762	0.00098361	5.3644	1.4	1.6	18621000	3191600	15430000	0	143740000	2	3	5				121	6896;8250;11803	True;True;True	7757;9274;13249	45388;54555;54556;83897;83898	61828;74229;74230;113243;113244	61828;74230;113244
sp|A6NIH7|U119B_HUMAN	sp|A6NIH7|U119B_HUMAN	1	1	1	>sp|A6NIH7|U119B_HUMAN Protein unc-119 homolog B OS=Homo sapiens GN=UNC119B PE=1 SV=1	1	1	1	1	0	1	0	1	0	1	8	8	8	28.136	251	251	0.00092223	4.4099	0	8	83670000	0	83670000	0	94941000	0	2	2				123	25	TRUE	31	179;180	363;364	364
sp|A6NJ78|MET15_HUMAN	sp|A6NJ78|MET15_HUMAN	1	1	1	>sp|A6NJ78|MET15_HUMAN Probable methyltransferase-like protein 15 OS=Homo sapiens GN=METTL15 PE=2 SV=1	1	1	1	1	0	1	0	1	0	1	3.4	3.4	3.4	46.121	407	407	0.0009047	4.165	0	3.4	8529700	0	8529700	0	43586000	0	2	2				124	20245	TRUE	22965	142195;142196	193189;193190	193190
sp|A6NKD9|CC85C_HUMAN	sp|A6NKD9|CC85C_HUMAN	1	1	1	>sp|A6NKD9|CC85C_HUMAN Coiled-coil domain-containing protein 85C OS=Homo sapiens GN=CCDC85C PE=1 SV=1	1	1	1	1	0	1	0	1	0	1	5.3	5.3	5.3	45.209	419	419	0.00093429	4.5327	0	5.3	38110000	0	38110000	0	20123000	0	2	2				125	200	TRUE	226	1239;1240	1942;1943	1943
sp|A6NKF7|TM88B_HUMAN	sp|A6NKF7|TM88B_HUMAN	1	1	1	>sp|A6NKF7|TM88B_HUMAN Transmembrane protein 88B OS=Homo sapiens GN=TMEM88B PE=3 SV=1	1	1	1	1	0	1	0	1	0	1	12.3	12.3	12.3	17.097	163	163	0.0013514	3.1287	0	12.3	1500500	0	1500500	0	41085000	0	1	1				126	6121	TRUE	6895	39696	54105	54105
sp|A6NKN8|PC4L1_HUMAN	sp|A6NKN8|PC4L1_HUMAN	1	1	1	>sp|A6NKN8|PC4L1_HUMAN Purkinje cell protein 4-like protein 1 OS=Homo sapiens GN=PCP4L1 PE=2 SV=3	1	1	1	1	0	1	0	1	0	1	27.9	27.9	27.9	7.4762	68	68	0	36.271	0	27.9	46125000	0	46125000	0	751170000	0	3	3				128	10245	TRUE	11511	69955;69956;69957	94574;94575;94576	94574
sp|A6NL88|SHSA7_HUMAN	sp|A6NL88|SHSA7_HUMAN	2	2	2	>sp|A6NL88|SHSA7_HUMAN Protein shisa-7 OS=Homo sapiens GN=SHISA7 PE=2 SV=3	1	2	2	2	0	2	0	2	0	2	3.9	3.9	3.9	56.213	538	538	0.00093052	4.4982	0	3.9	32445000	0	32445000	0	12540000	0	2	2				129	3533;10962	True;True	3996;12317	23893;76759	32798;103358	32798;103358
sp|A6NMB1|SIG16_HUMAN	sp|A6NMB1|SIG16_HUMAN	1	1	1	>sp|A6NMB1|SIG16_HUMAN Sialic acid-binding Ig-like lectin 16 OS=Homo sapiens GN=SIGLEC16 PE=2 SV=3	1	1	1	1	1	1	1	1	1	1	1.5	1.5	1.5	52.991	481	481	0.0089118	2.0386	1.5	1.5	305720000	93489000	212230000	7934100000	0	26	23	49				130	19053	TRUE	21602	131296;131297;131298;131299;131300;131301;131302;131303;131304;131305;131306;131307;131308;131309;131310;131311;131312;131313;131314;131315;131316;131317;131318;131319;131320;131321;131322;131323;131324;131325;131326;131327;131328;131329;131330;131331;131332;131333;131334;131335;131336	177566;177567;177568;177569;177570;177571;177572;177573;177574;177575;177576;177577;177578;177579;177580;177581;177582;177583;177584;177585;177586;177587;177588;177589;177590;177591;177592;177593;177594;177595;177596;177597;177598;177599;177600;177601;177602;177603;177604;177605;177606;177607;177608;177609;177610;177611;177612;177613;177614	177602
sp|A7MBM2|DISP2_HUMAN	sp|A7MBM2|DISP2_HUMAN	1	1	1	>sp|A7MBM2|DISP2_HUMAN Protein dispatched homolog 2 OS=Homo sapiens GN=DISP2 PE=2 SV=2	1	1	1	1	0	1	0	1	0	1	0.9	0.9	0.9	152	1401	1401	0.0013576	3.1682	0	0.9	15887000	0	15887000	0	25925000	0	1	1				133	17169	TRUE	19476	117807	158633	158633
sp|A8MVW0|F1712_HUMAN;tr|K7EMG4|K7EMG4_HUMAN	sp|A8MVW0|F1712_HUMAN	3;1	3;1	3;1	>sp|A8MVW0|F1712_HUMAN Protein FAM171A2 OS=Homo sapiens GN=FAM171A2 PE=1 SV=1	2	3	3	3	0	3	0	3	0	3	6.7	6.7	6.7	87.434	826	826;159	0	17.944	0	6.7	107800000	0	107800000	0	443280000	0	6	6				135	10937;11531;16962	True;True;True	12285;12951;19239	76499;76500;81793;81794;81795;116778	103016;103017;110527;110528;110529;157358	103017;110528;157358
sp|B0I1T2|MYO1G_HUMAN	sp|B0I1T2|MYO1G_HUMAN	1	1	1	>sp|B0I1T2|MYO1G_HUMAN Unconventional myosin-Ig OS=Homo sapiens GN=MYO1G PE=1 SV=2	1	1	1	1	1	0	1	0	1	0	1.9	1.9	1.9	116.44	1018	1018	0.00088132	3.845	1.9	0	2520600	2520600	0	11883000	0	1	0	1				136	4525	TRUE	5124	30433	41777	41777
sp|B2RTY4-5|MYO9A_HUMAN;tr|H3BRD5|H3BRD5_HUMAN;sp|B2RTY4-2|MYO9A_HUMAN;sp|B2RTY4|MYO9A_HUMAN;sp|B2RTY4-4|MYO9A_HUMAN;tr|H3BV44|H3BV44_HUMAN;tr|H3BMM1|H3BMM1_HUMAN;tr|H3BSU8|H3BSU8_HUMAN;tr|H3BMS3|H3BMS3_HUMAN;tr|H3BP49|H3BP49_HUMAN;tr|H3BU05|H3BU05_HUMAN;sp|B2RTY4-3|MYO9A_HUMAN	sp|B2RTY4-5|MYO9A_HUMAN;tr|H3BRD5|H3BRD5_HUMAN;sp|B2RTY4-2|MYO9A_HUMAN;sp|B2RTY4|MYO9A_HUMAN;sp|B2RTY4-4|MYO9A_HUMAN;tr|H3BV44|H3BV44_HUMAN;tr|H3BMM1|H3BMM1_HUMAN	4;4;4;4;4;3;2;1;1;1;1;1	4;4;4;4;4;3;2;1;1;1;1;1	4;4;4;4;4;3;2;1;1;1;1;1	>sp|B2RTY4-5|MYO9A_HUMAN Isoform 5 of Unconventional myosin-IXa OS=Homo sapiens GN=MYO9A;>tr|H3BRD5|H3BRD5_HUMAN Unconventional myosin-IXa OS=Homo sapiens GN=MYO9A PE=1 SV=1;>sp|B2RTY4-2|MYO9A_HUMAN Isoform 2 of Unconventional myosin-IXa OS=Homo sapiens GN	12	4	4	4	1	3	1	3	1	3	2.2	2.2	2.2	265.41	2312	2312;2396;2529;2548;2619;1398;1301;73;141;194;463;729	0.0010508	6.3693	0.8	1.4	71541000	4384800	67157000	0	99985000	1	4	5				137	9197;13618;13768;20261	True;True;True;True	10328;15351;15567;22983	62055;96183;96955;142261;142262	84082;129354;130274;193260;193261	84082;129354;130274;193260	38;39		1402;1403
sp|B9A064|IGLL5_HUMAN;tr|A0A087WWC9|A0A087WWC9_HUMAN;tr|A0A087WXC3|A0A087WXC3_HUMAN;tr|A0A087WWU7|A0A087WWU7_HUMAN;tr|A0A087WYN7|A0A087WYN7_HUMAN;tr|A0A087WWT5|A0A087WWT5_HUMAN;tr|A0A087WU42|A0A087WU42_HUMAN;tr|A0A087X2A1|A0A087X2A1_HUMAN;tr|A0A087WYR4|A0A087WYR4_HUMAN;tr|A0A087WX49|A0A087WX49_HUMAN;tr|A0A075B6K8|A0A075B6K8_HUMAN;sp|P0CG04|LAC1_HUMAN	sp|B9A064|IGLL5_HUMAN;tr|A0A087WWC9|A0A087WWC9_HUMAN;tr|A0A087WXC3|A0A087WXC3_HUMAN;tr|A0A087WWU7|A0A087WWU7_HUMAN;tr|A0A087WYN7|A0A087WYN7_HUMAN;tr|A0A087WWT5|A0A087WWT5_HUMAN;tr|A0A087WU42|A0A087WU42_HUMAN;tr|A0A087X2A1|A0A087X2A1_HUMAN;tr|A0A087WYR4|A0A087WYR4_HUMAN;tr|A0A087WX49|A0A087WX49_HUMAN;tr|A0A075B6K8|A0A075B6K8_HUMAN;sp|P0CG04|LAC1_HUMAN	7;7;7;7;7;7;7;7;7;7;6;6	3;3;3;3;3;3;3;3;3;3;2;2	3;3;3;3;3;3;3;3;3;3;2;2	>sp|B9A064|IGLL5_HUMAN Immunoglobulin lambda-like polypeptide 5 OS=Homo sapiens GN=IGLL5 PE=2 SV=2;>tr|A0A087WWC9|A0A087WWC9_HUMAN Immunoglobulin lambda-like polypeptide 5 OS=Homo sapiens GN=IGLL5 PE=4 SV=1;>tr|A0A087WXC3|A0A087WXC3_HUMAN Immunoglobulin la	12	7	3	3	5	5	1	3	1	3	45.3	20.6	20.6	23.063	214	214;231;232;233;234;234;234;235;235;235;106;106	0	37.645	33.6	34.6	416580000	334940000	81636000	649630000	0	47	12	59				139	491;1681;2264;16390;17621;20813;21121	True;True;False;False;False;True;False	552;1898;2548;18622;19972;19973;23594;23936;23937	3102;3103;3104;3105;11586;11587;11588;11589;11590;11591;11592;11593;11594;11595;11596;11597;11598;11599;11600;11601;11602;11603;11604;11605;11606;11607;11608;15042;15043;15044;15045;15046;113580;113581;113582;113583;113584;120732;120733;120734;120735;120736;120737;120738;120739;120740;120741;120742;120743;120744;120745;120746;120747;120748;120749;120750;120751;120752;120753;120754;120755;120756;1…	4675;4676;4677;4678;4679;15727;15728;15729;15730;15731;15732;15733;15734;15735;15736;15737;15738;15739;15740;15741;15742;15743;15744;15745;15746;15747;15748;15749;15750;15751;15752;15753;15754;15755;15756;15757;15758;15759;15760;15761;15762;15763;15764;15765;15766;15767;15768;15769;15770;15771;15772;15773;15774;15775;15776;20338;20339;20340;20341;20342;153087;153088;153089;153090;153091;162675;16…	4679;15740;20339;153090;162794;198750;201789	1381;1382		186;196
sp|C4AMC7|WASH3_HUMAN;tr|A0A096LP75|A0A096LP75_HUMAN;sp|Q6VEQ5|WASH2_HUMAN;sp|A8K0Z3|WASH1_HUMAN;sp|A8MWX3|WASH4_HUMAN;tr|H3BV49|H3BV49_HUMAN;tr|A0A096LNU2|A0A096LNU2_HUMAN;tr|A0A096LP26|A0A096LP26_HUMAN	sp|C4AMC7|WASH3_HUMAN;tr|A0A096LP75|A0A096LP75_HUMAN;sp|Q6VEQ5|WASH2_HUMAN;sp|A8K0Z3|WASH1_HUMAN;sp|A8MWX3|WASH4_HUMAN;tr|H3BV49|H3BV49_HUMAN;tr|A0A096LNU2|A0A096LNU2_HUMAN;tr|A0A096LP26|A0A096LP26_HUMAN	2;2;2;2;2;1;1;1	2;2;2;2;2;1;1;1	1;1;1;1;1;0;0;0	>sp|C4AMC7|WASH3_HUMAN Putative WAS protein family homolog 3 OS=Homo sapiens GN=WASH3P PE=2 SV=2;>tr|A0A096LP75|A0A096LP75_HUMAN Uncharacterized protein OS=Homo sapiens PE=4 SV=1;>sp|Q6VEQ5|WASH2_HUMAN WAS protein family homolog 2 OS=Homo sapiens GN=WASH2P	8	2	2	1	0	2	0	2	0	1	6.7	6.7	3.9	49.994	463	463;464;465;465;477;300;359;455	0.00083496	3.3771	0	6.7	215930000	0	215930000	0	216090000	0	3	3				134	9924;21693	True;True	11153;24564	67698;153303;153304	91687;207748;207749	91687;207749	1378;1379;1380		53;61;63
sp|C9J069|CI172_HUMAN	sp|C9J069|CI172_HUMAN	1	1	1	>sp|C9J069|CI172_HUMAN Uncharacterized protein C9orf172 OS=Homo sapiens GN=C9orf172 PE=3 SV=1	1	1	1	1	0	1	0	1	0	1	1.3	1.3	1.3	106.65	976	976	0.00092678	4.4535	0	1.3	41479000	0	41479000	0	67685000	0	1	1				140	18667	TRUE	21162	128189	172718	172718
sp|O00115-2|DNS2A_HUMAN;sp|O00115|DNS2A_HUMAN;tr|K7ENE5|K7ENE5_HUMAN	sp|O00115-2|DNS2A_HUMAN;sp|O00115|DNS2A_HUMAN;tr|K7ENE5|K7ENE5_HUMAN	2;2;1	2;2;1	2;2;1	>sp|O00115-2|DNS2A_HUMAN Isoform 2 of Deoxyribonuclease-2-alpha OS=Homo sapiens GN=DNASE2;>sp|O00115|DNS2A_HUMAN Deoxyribonuclease-2-alpha OS=Homo sapiens GN=DNASE2 PE=1 SV=2;>tr|K7ENE5|K7ENE5_HUMAN Deoxyribonuclease-2-alpha (Fragment) OS=Homo sapiens GN=D	3	2	2	2	0	2	0	2	0	2	8.5	8.5	8.5	33.615	305	305;360;218	0.00082169	3.2442	0	8.5	76115000	0	76115000	0	17944000	0	2	2				141	1434;7523	True;True	1610;8476	9713;49935	13199;68065	13199;68065
sp|O00116|ADAS_HUMAN;tr|B8ZZ81|B8ZZ81_HUMAN	sp|O00116|ADAS_HUMAN;tr|B8ZZ81|B8ZZ81_HUMAN	4;2	4;2	4;2	>sp|O00116|ADAS_HUMAN Alkyldihydroxyacetonephosphate synthase, peroxisomal OS=Homo sapiens GN=AGPS PE=1 SV=1;>tr|B8ZZ81|B8ZZ81_HUMAN Alkyldihydroxyacetonephosphate synthase, peroxisomal OS=Homo sapiens GN=AGPS PE=1 SV=1	2	4	4	4	1	4	1	4	1	4	7.4	7.4	7.4	72.911	658	658;189	0	26.096	3.5	7.4	180140000	3116600	177020000	7813100	0	1	6	7				142	299;6157;15427;18250	True;True;True;True	338;6935;17555;20688	1770;1771;39821;39822;106663;125400;125401	2798;2799;54259;54260;142840;169005;169006	2799;54260;142840;169006
sp|O00139-2|KIF2A_HUMAN;sp|O00139-1|KIF2A_HUMAN;sp|O00139-5|KIF2A_HUMAN;sp|O00139|KIF2A_HUMAN;sp|O00139-4|KIF2A_HUMAN;tr|D6R9M0|D6R9M0_HUMAN;tr|H0Y5Z9|H0Y5Z9_HUMAN;sp|Q99661-2|KIF2C_HUMAN;sp|Q8N4N8|KIF2B_HUMAN;sp|Q99661|KIF2C_HUMAN	sp|O00139-2|KIF2A_HUMAN;sp|O00139-1|KIF2A_HUMAN;sp|O00139-5|KIF2A_HUMAN;sp|O00139|KIF2A_HUMAN;sp|O00139-4|KIF2A_HUMAN	6;5;5;5;5;2;1;1;1;1	6;5;5;5;5;2;1;1;1;1	6;5;5;5;5;2;1;1;1;1	>sp|O00139-2|KIF2A_HUMAN Isoform 2 of Kinesin-like protein KIF2A OS=Homo sapiens GN=KIF2A;>sp|O00139-1|KIF2A_HUMAN Isoform 1 of Kinesin-like protein KIF2A OS=Homo sapiens GN=KIF2A;>sp|O00139-5|KIF2A_HUMAN Isoform 5 of Kinesin-like protein KIF2A OS=Homo sap	10	6	6	6	0	6	0	6	0	6	12.1	12.1	12.1	75.042	660	660;679;686;706;744;284;107;671;673;725	0	24.412	0	12.1	169160000	0	169160000	0	131680000	0	7	7				143	1960;4099;7929;8966;17781;21424	True;True;True;True;True;True	2208;4647;8925;10076;20166;24259	13321;27437;52743;60714;60715;122201;151575	18072;37619;71691;82298;82299;164789;205569	18072;37619;71691;82299;164789;205569		47		260
sp|O00154-4|BACH_HUMAN;sp|O00154-6|BACH_HUMAN;sp|O00154-7|BACH_HUMAN;sp|O00154|BACH_HUMAN;sp|O00154-5|BACH_HUMAN;sp|O00154-2|BACH_HUMAN;sp|O00154-3|BACH_HUMAN;tr|K7EKP8|K7EKP8_HUMAN	sp|O00154-4|BACH_HUMAN;sp|O00154-6|BACH_HUMAN;sp|O00154-7|BACH_HUMAN;sp|O00154|BACH_HUMAN;sp|O00154-5|BACH_HUMAN;sp|O00154-2|BACH_HUMAN;sp|O00154-3|BACH_HUMAN;tr|K7EKP8|K7EKP8_HUMAN	12;11;11;11;10;8;8;6	12;11;11;11;10;8;8;6	12;11;11;11;10;8;8;6	>sp|O00154-4|BACH_HUMAN Isoform 4 of Cytosolic acyl coenzyme A thioester hydrolase OS=Homo sapiens GN=ACOT7;>sp|O00154-6|BACH_HUMAN Isoform 6 of Cytosolic acyl coenzyme A thioester hydrolase OS=Homo sapiens GN=ACOT7;>sp|O00154-7|BACH_HUMAN Isoform 7 of Cyt	8	12	12	12	8	10	8	10	8	10	39.6	39.6	39.6	37.419	338	338;329;370;380;350;246;283;280	0	94.749	30.2	34.6	3528100000	166240000	3361900000	4363100000	6099200000	17	45	62				145	301;2265;9620;12191;13629;14767;16321;16721;16722;16723;18553;20122	True;True;True;True;True;True;True;True;True;True;True;True	340;2549;10808;10809;13675;15364;15365;16839;18542;18543;18976;18977;18978;21031;22831	1793;15047;15048;65648;65649;65650;65651;65652;65653;65654;86149;96301;96302;96303;103888;103889;103890;112776;112777;112778;112779;112780;112781;112782;112783;112784;112785;112786;112787;112788;112789;112790;112791;112792;112793;115669;115670;115671;115672;115673;115674;127298;127299;141322;141323;141324;141325;141326;141327;141328	2827;20343;20344;20345;88962;88963;88964;88965;88966;88967;88968;116118;129502;129503;129504;138970;138971;138972;151619;151620;151621;151622;151623;151624;151625;151626;151627;151628;151629;151630;151631;151632;151633;151634;151635;151636;151637;151638;151639;151640;151641;151642;155985;155986;155987;155988;155989;155990;155991;155992;155993;171401;171402;192155;192156;192157;192158;192159;19216…	2827;20343;88968;116118;129504;138972;151626;155989;155992;155993;171402;192162	1383	48;49	13	18;37
sp|O00159-2|MYO1C_HUMAN;tr|I3L168|I3L168_HUMAN;tr|I3L3F5|I3L3F5_HUMAN;tr|I3L4D4|I3L4D4_HUMAN;tr|I3L3Y6|I3L3Y6_HUMAN;tr|I3L204|I3L204_HUMAN;tr|F5H6E2|F5H6E2_HUMAN;sp|O00159-3|MYO1C_HUMAN;sp|O00159|MYO1C_HUMAN	sp|O00159-2|MYO1C_HUMAN;tr|I3L168|I3L168_HUMAN;tr|I3L3F5|I3L3F5_HUMAN;tr|I3L4D4|I3L4D4_HUMAN;tr|I3L3Y6|I3L3Y6_HUMAN;tr|I3L204|I3L204_HUMAN;tr|F5H6E2|F5H6E2_HUMAN;sp|O00159-3|MYO1C_HUMAN;sp|O00159|MYO1C_HUMAN	2;1;1;1;1;1;1;1;1	2;1;1;1;1;1;1;1;1	2;1;1;1;1;1;1;1;1	>sp|O00159-2|MYO1C_HUMAN Isoform 2 of Unconventional myosin-Ic OS=Homo sapiens GN=MYO1C;>tr|I3L168|I3L168_HUMAN Unconventional myosin-Ic (Fragment) OS=Homo sapiens GN=MYO1C PE=1 SV=1;>tr|I3L3F5|I3L3F5_HUMAN Unconventional myosin-Ic (Fragment) OS=Homo sapie	9	2	2	2	0	2	0	2	0	2	2.5	2.5	2.5	117.91	1028	1028;134;138;164;170;267;1039;1044;1063	0.0009715	5.1892	0	2.5	110210000	0	110210000	0	31650000	0	3	3				146	13532;20212	True;True	15232;22929	95355;141953;141954	128123;192926;192927	128123;192926
sp|O00160|MYO1F_HUMAN;tr|M0QXU2|M0QXU2_HUMAN;tr|H0YLJ4|H0YLJ4_HUMAN	sp|O00160|MYO1F_HUMAN	4;1;1	4;1;1	2;1;0	>sp|O00160|MYO1F_HUMAN Unconventional myosin-If OS=Homo sapiens GN=MYO1F PE=1 SV=3	3	4	4	2	4	0	4	0	2	0	4.6	4.6	2.4	124.84	1098	1098;118;276	0.00075988	7.7863	4.6	0	128260000	128260000	0	377830000	0	9	0	9				147	2462;3367;9913;20698	True;True;True;True	2771;3799;11142;23472	17059;22560;22561;22562;22563;67668;67669;145452	23376;30991;30992;30993;30994;30995;91655;91656;197663	23376;30991;91656;197663		50;51		662;669
sp|O00168|PLM_HUMAN;tr|K7EQG4|K7EQG4_HUMAN	sp|O00168|PLM_HUMAN;tr|K7EQG4|K7EQG4_HUMAN	1;1	1;1	1;1	>sp|O00168|PLM_HUMAN Phospholemman OS=Homo sapiens GN=FXYD1 PE=1 SV=2;>tr|K7EQG4|K7EQG4_HUMAN Phospholemman (Fragment) OS=Homo sapiens GN=FXYD1 PE=4 SV=2	2	1	1	1	1	1	1	1	1	1	13	13	13	10.441	92	92;115	0.00090144	4.1278	13	13	1129600000	26341000	1103300000	0	10144000000	4	21	25				150	18090	TRUE	20514	124137;124138;124139;124140;124141;124142;124143;124144;124145;124146;124147;124148;124149;124150	167288;167289;167290;167291;167292;167293;167294;167295;167296;167297;167298;167299;167300;167301;167302;167303;167304;167305;167306;167307;167308;167309;167310;167311;167312	167293
sp|O00170|AIP_HUMAN;tr|E9PMH2|E9PMH2_HUMAN;tr|V9GYQ3|V9GYQ3_HUMAN	sp|O00170|AIP_HUMAN;tr|E9PMH2|E9PMH2_HUMAN	4;3;1	4;3;1	4;3;1	>sp|O00170|AIP_HUMAN AH receptor-interacting protein OS=Homo sapiens GN=AIP PE=1 SV=2;>tr|E9PMH2|E9PMH2_HUMAN AH receptor-interacting protein (Fragment) OS=Homo sapiens GN=AIP PE=1 SV=2	3	4	4	4	1	4	1	4	1	4	17.9	17.9	17.9	37.636	330	330;232;188	0	66.187	4.5	17.9	345750000	3896600	341850000	0	1799500000	1	18	19				151	7384;18394;19611;20105	True;True;True;True	8314;20846;22254;22811	49063;49064;126436;126437;126438;126439;126440;126441;126442;126443;126444;126445;126446;126447;136441;136442;141186	66970;66971;66972;170341;170342;170343;170344;170345;170346;170347;170348;170349;170350;170351;170352;170353;185138;185139;191979	66970;170343;185139;191979
sp|O00178|GTPB1_HUMAN	sp|O00178|GTPB1_HUMAN	2	2	2	>sp|O00178|GTPB1_HUMAN GTP-binding protein 1 OS=Homo sapiens GN=GTPBP1 PE=1 SV=3	1	2	2	2	0	2	0	2	0	2	4.5	4.5	4.5	72.453	669	669	0.0010519	6.4146	0	4.5	80841000	0	80841000	0	58613000	0	2	2				152	3006;13072	True;True	3393;14642	20365;91676	28045;122945	28045;122945
sp|O00182-2|LEG9_HUMAN;sp|O00182|LEG9_HUMAN	sp|O00182-2|LEG9_HUMAN;sp|O00182|LEG9_HUMAN	1;1	1;1	1;1	>sp|O00182-2|LEG9_HUMAN Isoform Short of Galectin-9 OS=Homo sapiens GN=LGALS9;>sp|O00182|LEG9_HUMAN Galectin-9 OS=Homo sapiens GN=LGALS9 PE=1 SV=2	2	1	1	1	0	1	0	1	0	1	4	4	4	35.888	323	323;355	0	78.357	0	4	73845000	0	73845000	0	169460000	0	2	2				153	14752	TRUE	16820	103833;103834	138911;138912	138911
sp|O00186|STXB3_HUMAN	sp|O00186|STXB3_HUMAN	6	6	6	>sp|O00186|STXB3_HUMAN Syntaxin-binding protein 3 OS=Homo sapiens GN=STXBP3 PE=1 SV=2	1	6	6	6	1	6	1	6	1	6	11.5	11.5	11.5	67.764	592	592	0	81.141	2.5	11.5	751460000	3543800	747920000	0	1060100000	1	17	18				154	1602;3380;4653;17975;18838;20182	True;True;True;True;True;True	1796;3813;5268;20389;21358;22894	10993;10994;10995;22627;31407;123350;123351;123352;123353;129799;141824;141825;141826	15028;15029;15030;15031;15032;31079;43105;166300;166301;166302;166303;166304;166305;175311;192755;192756;192757;192758	15031;31079;43105;166301;175311;192757
sp|O00194|RB27B_HUMAN;tr|K7ES41|K7ES41_HUMAN	sp|O00194|RB27B_HUMAN	3;1	2;1	2;1	>sp|O00194|RB27B_HUMAN Ras-related protein Rab-27B OS=Homo sapiens GN=RAB27B PE=1 SV=4	2	3	2	2	1	2	0	2	0	2	13.3	9.6	9.6	24.608	218	218;87	0.00089366	4.0493	3.7	9.6	111150000	0	111150000	0	863100000	0	7	7				157	2395;16777;17825	True;False;True	2695;19036;20214	15802;15803;115868;122463;122464;122465;122466;122467	21423;21424;156231;165158;165159;165160;165161;165162	21424;156231;165159
sp|O00203-3|AP3B1_HUMAN;sp|O00203|AP3B1_HUMAN;tr|H0YBD0|H0YBD0_HUMAN	sp|O00203-3|AP3B1_HUMAN;sp|O00203|AP3B1_HUMAN	5;5;1	4;4;1	4;4;1	>sp|O00203-3|AP3B1_HUMAN Isoform 2 of AP-3 complex subunit beta-1 OS=Homo sapiens GN=AP3B1;>sp|O00203|AP3B1_HUMAN AP-3 complex subunit beta-1 OS=Homo sapiens GN=AP3B1 PE=1 SV=3	3	5	4	4	1	4	0	4	0	4	5.6	4.9	4.9	116.19	1045	1045;1094;154	0.00098522	5.376	0.7	4.9	82463000	0	82463000	0	71822000	0	4	4				158	8865;11931;12156;16222;20917	False;True;True;True;True	9968;13385;13635;18436;23711	60136;84694;85902;85903;112311;147167	81455;114293;115771;115772;151051;199908	81455;114293;115771;151051;199908
sp|O00213-2|APBB1_HUMAN;tr|J3KPL8|J3KPL8_HUMAN;sp|O00213|APBB1_HUMAN;tr|V9GYR7|V9GYR7_HUMAN;tr|A0A087X0V7|A0A087X0V7_HUMAN;sp|O00213-4|APBB1_HUMAN;tr|A0A087WYH9|A0A087WYH9_HUMAN;sp|O00213-6|APBB1_HUMAN;sp|O00213-3|APBB1_HUMAN;sp|O00213-5|APBB1_HUMAN;tr|A0A075B7G8|A0A075B7G8_HUMAN	sp|O00213-2|APBB1_HUMAN;tr|J3KPL8|J3KPL8_HUMAN;sp|O00213|APBB1_HUMAN;tr|V9GYR7|V9GYR7_HUMAN;tr|A0A087X0V7|A0A087X0V7_HUMAN;sp|O00213-4|APBB1_HUMAN;tr|A0A087WYH9|A0A087WYH9_HUMAN;sp|O00213-6|APBB1_HUMAN;sp|O00213-3|APBB1_HUMAN;sp|O00213-5|APBB1_HUMAN;tr|A0A075B7G8|A0A075B7G8_HUMAN	2;2;2;1;1;1;1;1;1;1;1	2;2;2;1;1;1;1;1;1;1;1	2;2;2;1;1;1;1;1;1;1;1	>sp|O00213-2|APBB1_HUMAN Isoform 2 of Amyloid beta A4 precursor protein-binding family B member 1 OS=Homo sapiens GN=APBB1;>tr|J3KPL8|J3KPL8_HUMAN Amyloid beta A4 precursor protein-binding family B member 1 OS=Homo sapiens GN=APBB1 PE=4 SV=1;>sp|O00213|APB	11	2	2	2	0	2	0	2	0	2	5.2	5.2	5.2	76.958	708	708;710;710;235;451;451;475;475;488;490;707	0.000383	7.9983	0	5.2	62157000	0	62157000	0	149440000	0	5	5				159	8048;17019	True;True	9059;19303	53415;53416;117083	72690;72691;72692;157762;157763	72692;157762
sp|O00231|PSD11_HUMAN;sp|O00231-2|PSD11_HUMAN;tr|J3QRY4|J3QRY4_HUMAN;tr|J3QS13|J3QS13_HUMAN	sp|O00231|PSD11_HUMAN;sp|O00231-2|PSD11_HUMAN;tr|J3QRY4|J3QRY4_HUMAN	9;9;5;1	9;9;5;1	9;9;5;1	>sp|O00231|PSD11_HUMAN 26S proteasome non-ATPase regulatory subunit 11 OS=Homo sapiens GN=PSMD11 PE=1 SV=3;>sp|O00231-2|PSD11_HUMAN Isoform 2 of 26S proteasome non-ATPase regulatory subunit 11 OS=Homo sapiens GN=PSMD11;>tr|J3QRY4|J3QRY4_HUMAN 26S proteasom	4	9	9	9	2	9	2	9	2	9	25.6	25.6	25.6	47.463	422	422;423;188;90	0	23.463	5.7	25.6	929290000	25211000	904080000	3237800000	949580000	1	29	30				162	46;3404;4730;5953;13200;18129;18894;19138;20523	True;True;True;True;True;True;True;True;True	53;3845;3846;5354;6707;14782;20556;21425;21697;23279	255;256;257;258;22912;22913;22914;22915;22916;22917;31771;31772;38719;38720;93089;124327;130104;130105;132085;144424;144425;144426;144427;144428	475;476;477;478;479;480;481;482;31475;31476;31477;31478;31479;31480;31481;31482;31483;43614;43615;52765;52766;52767;125222;167522;175712;175713;178650;196341;196342;196343;196344;196345;196346	476;31480;43615;52767;125222;167522;175712;178650;196346	1384		36
sp|O00232|PSD12_HUMAN;sp|O00232-2|PSD12_HUMAN;tr|J3KTJ5|J3KTJ5_HUMAN;tr|J3KSK1|J3KSK1_HUMAN	sp|O00232|PSD12_HUMAN;sp|O00232-2|PSD12_HUMAN	4;3;1;1	4;3;1;1	4;3;1;1	>sp|O00232|PSD12_HUMAN 26S proteasome non-ATPase regulatory subunit 12 OS=Homo sapiens GN=PSMD12 PE=1 SV=3;>sp|O00232-2|PSD12_HUMAN Isoform 2 of 26S proteasome non-ATPase regulatory subunit 12 OS=Homo sapiens GN=PSMD12	4	4	4	4	1	3	1	3	1	3	9.9	9.9	9.9	52.904	456	456;436;38;42	0.00045106	11.892	4.4	9.6	121900000	7552000	114350000	0	230530000	1	14	15				163	8237;8238;12475;13554	True;True;True;True	9259;9260;13981;15260;15261	54486;54487;54488;87572;87573;95459;95460;95461;95462;95463	74147;74148;74149;117888;117889;117890;117891;128296;128297;128298;128299;128300;128301;128302;128303	74148;74149;117890;128303		55		16
sp|O00264-2|PGRC1_HUMAN;sp|O00264|PGRC1_HUMAN	sp|O00264-2|PGRC1_HUMAN;sp|O00264|PGRC1_HUMAN	7;7	7;7	7;7	>sp|O00264-2|PGRC1_HUMAN Isoform 2 of Membrane-associated progesterone receptor component 1 OS=Homo sapiens GN=PGRMC1;>sp|O00264|PGRC1_HUMAN Membrane-associated progesterone receptor component 1 OS=Homo sapiens GN=PGRMC1 PE=1 SV=3	2	7	7	7	4	6	4	6	4	6	28	28	28	15.879	143	143;195	0	156.82	22.4	22.4	976850000	34848000	942010000	4871700000	9130500000	5	41	46				167	3171;5138;5139;5140;9531;12034;12035	True;True;True;True;True;True;True	3576;5795;5796;5797;10701;13500;13501	21079;33713;33714;33715;33716;33717;33718;33719;33720;33721;33722;33723;33724;33725;33726;33727;33728;33729;33730;33731;33732;64715;85299;85300;85301;85302;85303;85304;85305;85306;85307;85308;85309;85310	28957;46308;46309;46310;46311;46312;46313;46314;46315;46316;46317;46318;46319;46320;46321;46322;46323;46324;46325;46326;46327;46328;46329;46330;46331;46332;46333;46334;46335;46336;87710;115043;115044;115045;115046;115047;115048;115049;115050;115051;115052;115053;115054;115055;115056;115057	28957;46308;46320;46334;87710;115045;115049
sp|O00273-2|DFFA_HUMAN;sp|O00273|DFFA_HUMAN;tr|K7ERT1|K7ERT1_HUMAN	sp|O00273-2|DFFA_HUMAN;sp|O00273|DFFA_HUMAN	3;3;1	3;3;1	3;3;1	>sp|O00273-2|DFFA_HUMAN Isoform DFF35 of DNA fragmentation factor subunit alpha OS=Homo sapiens GN=DFFA;>sp|O00273|DFFA_HUMAN DNA fragmentation factor subunit alpha OS=Homo sapiens GN=DFFA PE=1 SV=1	3	3	3	3	1	3	1	3	1	3	18.3	18.3	18.3	29.41	268	268;331;159	0	17.176	6	18.3	88775000	7084100	81691000	0	420330000	2	7	9				168	156;6172;13559	True;True;True	180;6951;15270	935;936;937;938;939;39897;95512;95513	1518;1519;1520;1521;1522;54346;128380;128381;128382	1521;54346;128380
sp|O00291-3|HIP1_HUMAN;tr|V5LU97|V5LU97_HUMAN;sp|O00291|HIP1_HUMAN;tr|C9JMG5|C9JMG5_HUMAN	sp|O00291-3|HIP1_HUMAN;tr|V5LU97|V5LU97_HUMAN;sp|O00291|HIP1_HUMAN	6;6;6;1	6;6;6;1	6;6;6;1	>sp|O00291-3|HIP1_HUMAN Isoform 3 of Huntingtin-interacting protein 1 OS=Homo sapiens GN=HIP1;>tr|V5LU97|V5LU97_HUMAN Huntingtin interacting protein 1 variant OS=Homo sapiens GN=HIP1 PE=1 SV=1;>sp|O00291|HIP1_HUMAN Huntingtin-interacting protein 1 OS=Homo	4	6	6	6	1	5	1	5	1	5	7	7	7	110.66	986	986;1008;1037;146	0	14.427	1	6	286180000	2915700	283260000	0	1058100000	1	9	10				169	1211;1762;5518;11761;15282;20107	True;True;True;True;True;True	1367;1987;6222;13202;17402;22813	8215;12023;36345;36346;36347;83532;83533;106162;141190	11325;16315;16316;49663;49664;49665;112818;112819;142184;191983	11325;16315;49664;112818;142184;191983
sp|O00299|CLIC1_HUMAN	sp|O00299|CLIC1_HUMAN	7	7	7	>sp|O00299|CLIC1_HUMAN Chloride intracellular channel protein 1 OS=Homo sapiens GN=CLIC1 PE=1 SV=4	1	7	7	7	4	6	4	6	4	6	42.3	42.3	42.3	26.922	241	241	0	29.089	21.6	38.2	843750000	487580000	356160000	4294000000	1249000000	31	27	58				170	677;4963;10838;11669;14680;20081;20082	True;True;True;True;True;True;True	767;5607;12178;13103;16728;16729;22785;22786	4239;4240;4241;4242;33014;33015;33016;33017;75877;75878;75879;75880;75881;75882;75883;75884;75885;75886;75887;75888;75889;82894;82895;82896;103400;103401;103402;103403;103404;103405;103406;103407;103408;103409;103410;103411;103412;140987;140988;140989;140990;140991;140992	6174;6175;6176;6177;6178;6179;6180;6181;6182;6183;6184;45430;45431;45432;45433;102201;102202;102203;102204;102205;102206;102207;102208;102209;102210;102211;102212;102213;102214;102215;102216;102217;102218;102219;102220;102221;111998;111999;112000;138376;138377;138378;138379;138380;138381;138382;138383;138384;138385;138386;138387;138388;191744;191745;191746;191747;191748;191749	6179;45433;102218;111998;138384;191744;191749	41		122
sp|O00303|EIF3F_HUMAN;tr|H0YDT6|H0YDT6_HUMAN	sp|O00303|EIF3F_HUMAN	4;1	4;1	4;1	>sp|O00303|EIF3F_HUMAN Eukaryotic translation initiation factor 3 subunit F OS=Homo sapiens GN=EIF3F PE=1 SV=1	2	4	4	4	0	4	0	4	0	4	13.4	13.4	13.4	37.563	357	357;100	0	25.004	0	13.4	165160000	0	165160000	0	72420000	0	18	18				171	9258;18511;19909;19915	True;True;True;True	10393;20977;22591;22598	62422;127028;127029;139871;139872;139873;139874;139925	84531;171092;171093;190375;190376;190377;190378;190379;190380;190381;190382;190383;190384;190385;190386;190387;190388;190389;190457	84531;171093;190388;190457
sp|O00330-3|ODPX_HUMAN;sp|O00330|ODPX_HUMAN;tr|H0YD97|H0YD97_HUMAN;sp|O00330-2|ODPX_HUMAN;tr|E9PLU0|E9PLU0_HUMAN;tr|E9PRI6|E9PRI6_HUMAN	sp|O00330-3|ODPX_HUMAN;sp|O00330|ODPX_HUMAN;tr|H0YD97|H0YD97_HUMAN;sp|O00330-2|ODPX_HUMAN	10;10;7;6;1;1	10;10;7;6;1;1	10;10;7;6;1;1	>sp|O00330-3|ODPX_HUMAN Isoform 3 of Pyruvate dehydrogenase protein X component, mitochondrial OS=Homo sapiens GN=PDHX;>sp|O00330|ODPX_HUMAN Pyruvate dehydrogenase protein X component, mitochondrial OS=Homo sapiens GN=PDHX PE=1 SV=3;>tr|H0YD97|H0YD97_HUMAN	6	10	10	10	1	9	1	9	1	9	24.1	24.1	24.1	51.459	486	486;501;189;274;151;182	0	25.124	2.1	22	1585900000	35378000	1550600000	0	731500000	1	16	17				173	1671;7676;7847;9533;10163;12855;15249;17446;20685;20837	True;True;True;True;True;True;True;True;True;True	1886;8642;8833;10703;11420;14403;17367;19775;23459;23622	11554;11555;51035;52204;64717;64718;69373;90248;105959;105960;105961;119401;145356;146720;146721;146722	15692;15693;69465;70888;87712;87713;87714;87715;93858;121066;141842;141843;141844;141845;160803;197519;199393;199394;199395	15692;69465;70888;87715;93858;121066;141844;160803;197519;199394
sp|O00401|WASL_HUMAN	sp|O00401|WASL_HUMAN	3	3	3	>sp|O00401|WASL_HUMAN Neural Wiskott-Aldrich syndrome protein OS=Homo sapiens GN=WASL PE=1 SV=2	1	3	3	3	2	3	2	3	2	3	7.9	7.9	7.9	54.826	505	505	0	38.979	6.3	7.9	285020000	44686000	240330000	153040000	52827000	8	5	13				175	7553;17329;19977	True;True;True	8508;19647;19648;22675	50048;50049;50050;50051;50052;118472;118473;118474;118475;140458	68187;68188;68189;68190;68191;159515;159516;159517;159518;159519;159520;159521;159522;191100	68191;159516;191100	1385		5
sp|O00408|PDE2A_HUMAN;sp|O00408-6|PDE2A_HUMAN;tr|E9PEF1|E9PEF1_HUMAN;sp|O00408-2|PDE2A_HUMAN;sp|O00408-4|PDE2A_HUMAN;sp|O00408-3|PDE2A_HUMAN;sp|O00408-5|PDE2A_HUMAN;tr|F5H5P8|F5H5P8_HUMAN;tr|F5H3Z7|F5H3Z7_HUMAN;tr|F5H130|F5H130_HUMAN;tr|H0YFL1|H0YFL1_HUMAN	sp|O00408|PDE2A_HUMAN;sp|O00408-6|PDE2A_HUMAN;tr|E9PEF1|E9PEF1_HUMAN;sp|O00408-2|PDE2A_HUMAN;sp|O00408-4|PDE2A_HUMAN;sp|O00408-3|PDE2A_HUMAN	5;4;4;4;4;4;2;1;1;1;1	5;4;4;4;4;4;2;1;1;1;1	5;4;4;4;4;4;2;1;1;1;1	>sp|O00408|PDE2A_HUMAN cGMP-dependent 3,5-cyclic phosphodiesterase OS=Homo sapiens GN=PDE2A PE=1 SV=1;>sp|O00408-6|PDE2A_HUMAN Isoform 6 of cGMP-dependent 3,5-cyclic phosphodiesterase OS=Homo sapiens GN=PDE2A;>tr|E9PEF1|E9PEF1_HUMAN cGMP-dependent 3,5	11	5	5	5	1	5	1	5	1	5	6.5	6.5	6.5	105.72	941	941;786;826;920;932;934;685;87;106;144;336	0	57.822	1.6	6.5	267230000	1213100	266020000	0	721080000	1	7	8				176	2484;2485;4684;17092;19642	True;True;True;True;True	2794;2795;5302;19392;22291	17154;17155;17156;17157;31552;117501;136915;136916	23532;23533;23534;23535;23536;43288;158280;186002;186003	23535;23536;43288;158280;186003
sp|O00410|IPO5_HUMAN;sp|O00410-3|IPO5_HUMAN;sp|O00410-2|IPO5_HUMAN;tr|H0Y8C6|H0Y8C6_HUMAN;tr|E7ETV3|E7ETV3_HUMAN;tr|C9JMV5|C9JMV5_HUMAN;tr|H0Y3V4|H0Y3V4_HUMAN;tr|C9JZ53|C9JZ53_HUMAN;tr|E7EQT5|E7EQT5_HUMAN;tr|E7EV12|E7EV12_HUMAN;tr|C9JXE0|C9JXE0_HUMAN;tr|C9JZD8|C9JZD8_HUMAN;tr|C9J875|C9J875_HUMAN;tr|C9JQT6|C9JQT6_HUMAN;tr|E7ESA1|E7ESA1_HUMAN;tr|E7ESZ1|E7ESZ1_HUMAN;tr|E7EWK4|E7EWK4_HUMAN;tr|E7EX05|…	sp|O00410|IPO5_HUMAN;sp|O00410-3|IPO5_HUMAN;sp|O00410-2|IPO5_HUMAN;tr|H0Y8C6|H0Y8C6_HUMAN	12;12;11;11;4;3;3;2;2;2;1;1;1;1;1;1;1;1;1	12;12;11;11;4;3;3;2;2;2;1;1;1;1;1;1;1;1;1	12;12;11;11;4;3;3;2;2;2;1;1;1;1;1;1;1;1;1	>sp|O00410|IPO5_HUMAN Importin-5 OS=Homo sapiens GN=IPO5 PE=1 SV=4;>sp|O00410-3|IPO5_HUMAN Isoform 3 of Importin-5 OS=Homo sapiens GN=IPO5;>sp|O00410-2|IPO5_HUMAN Isoform 2 of Importin-5 OS=Homo sapiens GN=IPO5;>tr|H0Y8C6|H0Y8C6_HUMAN Importin-5 (Fragment)	19	12	12	12	1	12	1	12	1	12	15.4	15.4	15.4	123.63	1097	1097;1115;1037;1099;170;165;182;77;126;142;64;74;75;88;98;106;117;119;129	0	42.608	1.4	15.4	1599900000	7610600	1592300000	0	1193900000	1	34	35				177	5090;5814;6722;7035;13067;14417;14983;15640;16782;17333;19176;19352	True;True;True;True;True;True;True;True;True;True;True;True	5742;6555;7560;7918;14637;16390;17082;17787;19041;19652;21739;21945	33427;33428;38048;43950;46804;91660;101541;101542;105108;108917;108918;115884;115885;115886;115887;115888;118513;132512;132513;132514;134270;134271	45949;45950;45951;45952;45953;51855;59780;63691;122926;136069;136070;136071;136072;136073;136074;140693;146553;146554;156249;156250;156251;156252;156253;156254;156255;156256;156257;156258;156259;159599;179308;179309;179310;179311;181924;181925	45953;51855;59780;63691;122926;136070;140693;146553;156257;159599;179310;181925		56		535
sp|O00429-2|DNM1L_HUMAN;sp|O00429-4|DNM1L_HUMAN	sp|O00429-2|DNM1L_HUMAN;sp|O00429-4|DNM1L_HUMAN	21;20	1;1	0;0	>sp|O00429-2|DNM1L_HUMAN Isoform 4 of Dynamin-1-like protein OS=Homo sapiens GN=DNM1L;>sp|O00429-4|DNM1L_HUMAN Isoform 3 of Dynamin-1-like protein OS=Homo sapiens GN=DNM1L	2	21	1	0	10	19	0	1	0	0	41.5	2.1	0	80.535	725	725;699	0.00096525	5.1004	21.2	37.4	31409000	0	31409000	0	350410000	0	6	6				180	671;1512;6444;6676;7589;8466;9165;9350;11144;11279;11553;13253;13426;15064;17247;17325;18374;18928;19304;20460;21371	False;False;False;False;False;False;False;False;False;False;False;False;False;False;False;False;False;True;False;False;False	760;1695;7262;7512;8546;9524;10293;10499;12520;12674;12976;14840;15089;17171;19559;19643;20823;21465;21893;23211;24202	4224;10239;10240;10241;10242;10243;10244;10245;41992;41993;41994;41995;43503;43504;43505;50235;50236;50237;50238;56124;61830;61831;61832;61833;61834;63328;78598;79858;79859;82227;82228;82229;82230;82231;82232;82233;82234;82235;93697;93698;93699;93700;94834;94835;94836;94837;94838;105308;118161;118162;118163;118164;118165;118166;118167;118168;118169;118170;118171;118172;118173;118174;118175;118176…	6157;13810;13811;13812;13813;13814;13815;13816;57096;57097;57098;57099;59153;59154;59155;68425;68426;68427;68428;68429;76418;76419;83785;83786;83787;83788;83789;85870;106099;107901;107902;111180;111181;111182;111183;111184;111185;111186;111187;111188;126045;126046;126047;126048;127525;127526;127527;127528;127529;127530;127531;140959;159144;159145;159146;159147;159148;159149;159150;159151;159152;1…	6157;13815;57098;59154;68429;76418;83788;85870;106099;107902;111183;126045;127529;140959;159157;159507;170247;175934;181323;195599;204421	42		83
sp|O00429-6|DNM1L_HUMAN;sp|O00429-7|DNM1L_HUMAN;tr|F8VUJ9|F8VUJ9_HUMAN;tr|F8VYL3|F8VYL3_HUMAN;tr|H0YHY4|H0YHY4_HUMAN	sp|O00429-6|DNM1L_HUMAN;sp|O00429-7|DNM1L_HUMAN	22;11;6;4;1	1;1;0;0;0	0;0;0;0;0	>sp|O00429-6|DNM1L_HUMAN Isoform 6 of Dynamin-1-like protein OS=Homo sapiens GN=DNM1L;>sp|O00429-7|DNM1L_HUMAN Isoform 7 of Dynamin-1-like protein OS=Homo sapiens GN=DNM1L	5	22	1	0	10	20	0	1	0	0	40.3	2.9	0	83.398	749	749;533;172;117;54	0.0023511	2.8672	20.6	36.3	9609100	0	9609100	0	17681000	0	4	4				181	671;1512;6444;6676;7589;8466;9165;9350;11144;11279;11553;13253;13426;14763;15064;17247;17325;18374;18926;18927;20460;21371	False;False;False;False;False;False;False;False;False;False;False;False;False;True;False;False;False;False;False;False;False;False	760;1695;7262;7512;8546;9524;10293;10499;12520;12674;12976;14840;15089;16835;17171;19559;19643;20823;21463;21464;23211;24202	4224;10239;10240;10241;10242;10243;10244;10245;41992;41993;41994;41995;43503;43504;43505;50235;50236;50237;50238;56124;61830;61831;61832;61833;61834;63328;78598;79858;79859;82227;82228;82229;82230;82231;82232;82233;82234;82235;93697;93698;93699;93700;94834;94835;94836;94837;94838;103880;103881;103882;105308;118161;118162;118163;118164;118165;118166;118167;118168;118169;118170;118171;118172;118173…	6157;13810;13811;13812;13813;13814;13815;13816;57096;57097;57098;57099;59153;59154;59155;68425;68426;68427;68428;68429;76418;76419;83785;83786;83787;83788;83789;85870;106099;107901;107902;111180;111181;111182;111183;111184;111185;111186;111187;111188;126045;126046;126047;126048;127525;127526;127527;127528;127529;127530;127531;138960;138961;138962;138963;138964;140959;159144;159145;159146;159147;1…	6157;13815;57098;59154;68429;76418;83788;85870;106099;107902;111183;126045;127529;138963;140959;159157;159507;170247;175924;175933;195599;204421	43		90
sp|O00429-8|DNM1L_HUMAN;tr|G8JLD5|G8JLD5_HUMAN	sp|O00429-8|DNM1L_HUMAN;tr|G8JLD5|G8JLD5_HUMAN	22;21	22;21	0;0	>sp|O00429-8|DNM1L_HUMAN Isoform 8 of Dynamin-1-like protein OS=Homo sapiens GN=DNM1L;>tr|G8JLD5|G8JLD5_HUMAN Dynamin-1-like protein OS=Homo sapiens GN=DNM1L PE=1 SV=1	2	22	22	0	10	20	10	20	0	0	40.8	40.8	0	82.056	738	738;712	0	318.34	20.9	36.7	5013400000	229070000	4784400000	1922200000	5441500000	25	91	116				182	671;1512;6444;6676;7589;8466;9165;9350;11144;11279;11553;13253;13426;15064;17247;17325;18374;18926;18927;19304;20460;21371	True;True;True;True;True;True;True;True;True;True;True;True;True;True;True;True;True;True;True;True;True;True	760;1695;7262;7512;8546;9524;10293;10499;12520;12674;12976;14840;15089;17171;19559;19643;20823;21463;21464;21893;23211;24202	4224;10239;10240;10241;10242;10243;10244;10245;41992;41993;41994;41995;43503;43504;43505;50235;50236;50237;50238;56124;61830;61831;61832;61833;61834;63328;78598;79858;79859;82227;82228;82229;82230;82231;82232;82233;82234;82235;93697;93698;93699;93700;94834;94835;94836;94837;94838;105308;118161;118162;118163;118164;118165;118166;118167;118168;118169;118170;118171;118172;118173;118174;118175;118176…	6157;13810;13811;13812;13813;13814;13815;13816;57096;57097;57098;57099;59153;59154;59155;68425;68426;68427;68428;68429;76418;76419;83785;83786;83787;83788;83789;85870;106099;107901;107902;111180;111181;111182;111183;111184;111185;111186;111187;111188;126045;126046;126047;126048;127525;127526;127527;127528;127529;127530;127531;140959;159144;159145;159146;159147;159148;159149;159150;159151;159152;1…	6157;13815;57098;59154;68429;76418;83788;85870;106099;107902;111183;126045;127529;140959;159157;159507;170247;175924;175933;181323;195599;204421	43		90
sp|O00442|RTCA_HUMAN;sp|O00442-2|RTCA_HUMAN;tr|A6NIC1|A6NIC1_HUMAN	sp|O00442|RTCA_HUMAN;sp|O00442-2|RTCA_HUMAN;tr|A6NIC1|A6NIC1_HUMAN	2;2;1	2;2;1	2;2;1	>sp|O00442|RTCA_HUMAN RNA 3-terminal phosphate cyclase OS=Homo sapiens GN=RTCA PE=1 SV=1;>sp|O00442-2|RTCA_HUMAN Isoform 2 of RNA 3-terminal phosphate cyclase OS=Homo sapiens GN=RTCA;>tr|A6NIC1|A6NIC1_HUMAN RNA 3-terminal phosphate cyclase OS=Homo sapie	3	2	2	2	1	1	1	1	1	1	10.1	10.1	10.1	39.336	366	366;379;49	0.00098749	5.4185	3.8	6.3	12525000	5099500	7425600	0	64237000	2	2	4				183	3526;20676	True;True	3988;23449	23824;23825;145299;145300	32701;32702;197452;197453	32702;197453
sp|O00459|P85B_HUMAN;tr|E9PFP1|E9PFP1_HUMAN	sp|O00459|P85B_HUMAN;tr|E9PFP1|E9PFP1_HUMAN	2;1	2;1	2;1	>sp|O00459|P85B_HUMAN Phosphatidylinositol 3-kinase regulatory subunit beta OS=Homo sapiens GN=PIK3R2 PE=1 SV=2;>tr|E9PFP1|E9PFP1_HUMAN Phosphatidylinositol 3-kinase regulatory subunit beta OS=Homo sapiens GN=PIK3R2 PE=1 SV=1	2	2	2	2	0	2	0	2	0	2	2.9	2.9	2.9	81.544	728	728;481	0.0088269	1.9957	0	2.9	4431700	0	4431700	0	2242300	0	1	1				184	1401;18861	True;True	1576;21385	9541;129888	13020;175463	13020;175463
sp|O00478-2|BT3A3_HUMAN;sp|O00478|BT3A3_HUMAN;tr|C9JZT5|C9JZT5_HUMAN	sp|O00478-2|BT3A3_HUMAN;sp|O00478|BT3A3_HUMAN;tr|C9JZT5|C9JZT5_HUMAN	2;2;1	2;2;1	2;2;1	>sp|O00478-2|BT3A3_HUMAN Isoform 2 of Butyrophilin subfamily 3 member A3 OS=Homo sapiens GN=BTN3A3;>sp|O00478|BT3A3_HUMAN Butyrophilin subfamily 3 member A3 OS=Homo sapiens GN=BTN3A3 PE=1 SV=1;>tr|C9JZT5|C9JZT5_HUMAN Butyrophilin subfamily 3 member A3 (Fra	3	2	2	2	0	2	0	2	0	2	4.5	4.5	4.5	59.687	535	535;584;210	0.00073801	7.2646	0	4.5	254540000	0	254540000	0	149830000	0	5	5				187	3694;9581	True;True	4169;10754	24785;64891;64892	33881;87907;87908;87909;87910	33881;87907
sp|O00483|NDUA4_HUMAN	sp|O00483|NDUA4_HUMAN	2	2	2	>sp|O00483|NDUA4_HUMAN Cytochrome c oxidase subunit NDUFA4 OS=Homo sapiens GN=NDUFA4 PE=1 SV=1	1	2	2	2	1	2	1	2	1	2	22.2	22.2	22.2	9.3697	81	81	0.0008569	3.613	12.3	22.2	1503800000	228850000	1275000000	997190000	0	7	5	12				188	7077;14524	True;True	7962;16531	47119;47120;47121;47122;47123;47124;47125;47126;47127;47128;47129;102292	64195;64196;64197;64198;64199;64200;64201;64202;64203;64204;64205;136962	64203;136962
sp|O00499-3|BIN1_HUMAN;sp|O00499-5|BIN1_HUMAN;sp|O00499|BIN1_HUMAN	sp|O00499-3|BIN1_HUMAN;sp|O00499-5|BIN1_HUMAN;sp|O00499|BIN1_HUMAN	19;19;19	19;19;19	3;3;3	>sp|O00499-3|BIN1_HUMAN Isoform IIC1 of Myc box-dependent-interacting protein 1 OS=Homo sapiens GN=BIN1;>sp|O00499-5|BIN1_HUMAN Isoform IID of Myc box-dependent-interacting protein 1 OS=Homo sapiens GN=BIN1;>sp|O00499|BIN1_HUMAN Myc box-dependent-interacti	3	19	19	3	13	17	13	17	1	3	44.5	44.5	6.3	55.174	506	506;550;593	0	323.31	36.8	40.3	17722000000	2331000000	15391000000	24048000000	33338000000	81	169	250				189	472;3080;8415;8416;8828;8854;10596;10620;11147;12243;12285;12415;13005;13010;14565;16986;19755;20356;20494	True;True;True;True;True;True;True;True;True;True;True;True;True;True;True;True;True;True;True	528;529;3476;9463;9464;9930;9957;11895;11924;12525;13733;13777;13913;14569;14574;16576;16577;19265;22415;23092;23093;23246;23247	2959;2960;2961;2962;2963;2964;2965;2966;2967;2968;2969;2970;2971;2972;2973;2974;2975;2976;2977;2978;2979;2980;2981;2982;2983;2984;2985;2986;2987;2988;2989;2990;2991;20684;20685;20686;20687;55789;55790;55791;55792;55793;55794;59979;59980;59981;59982;59983;60080;60081;72762;72763;72764;73269;73270;73271;78691;78692;78693;78694;86371;86372;86373;86374;86375;86376;86377;86378;86379;86380;86381;86382;…	4485;4486;4487;4488;4489;4490;4491;4492;4493;4494;4495;4496;4497;4498;4499;4500;4501;4502;4503;4504;4505;4506;4507;4508;4509;4510;4511;4512;4513;4514;4515;4516;4517;4518;4519;4520;4521;4522;4523;4524;4525;4526;28463;28464;28465;28466;28467;75953;75954;75955;75956;75957;75958;81281;81282;81283;81284;81285;81396;81397;97909;97910;97911;98605;98606;98607;106223;106224;106225;106226;106227;106228;106…	4495;28463;75955;75957;81285;81397;97909;98606;106229;116366;116941;117533;122445;122459;137204;157498;187437;193883;196174	44;45;1388;1389;1390;1391		46;49;50;313;439;441
sp|O00499-9|BIN1_HUMAN;sp|O00499-10|BIN1_HUMAN;sp|O00499-7|BIN1_HUMAN;sp|O00499-8|BIN1_HUMAN;sp|O00499-4|BIN1_HUMAN;sp|O00499-6|BIN1_HUMAN;sp|O00499-11|BIN1_HUMAN;sp|O00499-2|BIN1_HUMAN;sp|Q9UBW5-2|BIN2_HUMAN;tr|S4R418|S4R418_HUMAN;tr|F5H0W4|F5H0W4_HUMAN;tr|A0A0A0MT10|A0A0A0MT10_HUMAN;sp|Q9UBW5|BIN2_HUMAN;tr|A0A087X188|A0A087X188_HUMAN	sp|O00499-9|BIN1_HUMAN;sp|O00499-10|BIN1_HUMAN;sp|O00499-7|BIN1_HUMAN;sp|O00499-8|BIN1_HUMAN;sp|O00499-4|BIN1_HUMAN;sp|O00499-6|BIN1_HUMAN;sp|O00499-11|BIN1_HUMAN;sp|O00499-2|BIN1_HUMAN	17;17;17;17;17;17;17;17;2;2;2;2;2;2	1;1;1;1;1;1;1;1;0;0;0;0;0;0	1;1;1;1;1;1;1;1;0;0;0;0;0;0	>sp|O00499-9|BIN1_HUMAN Isoform BIN1-10-13 of Myc box-dependent-interacting protein 1 OS=Homo sapiens GN=BIN1;>sp|O00499-10|BIN1_HUMAN Isoform BIN1-13 of Myc box-dependent-interacting protein 1 OS=Homo sapiens GN=BIN1;>sp|O00499-7|BIN1_HUMAN Isoform II3 of	14	17	1	1	12	15	0	1	0	1	49.6	2.4	2.4	45.563	409	409;424;439;454;475;482;497;518;533;536;539;551;565;597	0.00871	2.0609	43.3	44.5	47073000	0	47073000	0	102000000	0	2	2				190	472;3080;8415;8416;8828;8851;10596;10620;11147;12243;12285;13005;13010;16986;19755;20356;20494	False;False;False;False;False;True;False;False;False;False;False;False;False;False;False;False;False	528;529;3476;9463;9464;9930;9954;11895;11924;12525;13733;13777;14569;14574;19265;22415;23092;23093;23246;23247	2959;2960;2961;2962;2963;2964;2965;2966;2967;2968;2969;2970;2971;2972;2973;2974;2975;2976;2977;2978;2979;2980;2981;2982;2983;2984;2985;2986;2987;2988;2989;2990;2991;20684;20685;20686;20687;55789;55790;55791;55792;55793;55794;59979;59980;59981;59982;59983;60072;60073;72762;72763;72764;73269;73270;73271;78691;78692;78693;78694;86371;86372;86373;86374;86375;86376;86377;86378;86379;86380;86381;86382;…	4485;4486;4487;4488;4489;4490;4491;4492;4493;4494;4495;4496;4497;4498;4499;4500;4501;4502;4503;4504;4505;4506;4507;4508;4509;4510;4511;4512;4513;4514;4515;4516;4517;4518;4519;4520;4521;4522;4523;4524;4525;4526;28463;28464;28465;28466;28467;75953;75954;75955;75956;75957;75958;81281;81282;81283;81284;81285;81383;81384;97909;97910;97911;98605;98606;98607;106223;106224;106225;106226;106227;106228;106…	4495;28463;75955;75957;81285;81384;97909;98606;106229;116366;116941;122445;122459;157498;187437;193883;196174	44;45;1388;1389;1390;1391		46;49;50;282;342;344
sp|O00505|IMA4_HUMAN	sp|O00505|IMA4_HUMAN	2	1	1	>sp|O00505|IMA4_HUMAN Importin subunit alpha-4 OS=Homo sapiens GN=KPNA3 PE=1 SV=2	1	2	1	1	0	2	0	1	0	1	5.2	3.5	3.5	57.81	521	521	0.002103	2.9139	0	5.2	6630300	0	6630300	0	169460000	0	4	4				191	14548;14815	False;True	16558;16893	102444;104319;104320	137150;139580;139581;139582;139583	137150;139582
sp|O00519|FAAH1_HUMAN	sp|O00519|FAAH1_HUMAN	2	2	2	>sp|O00519|FAAH1_HUMAN Fatty-acid amide hydrolase 1 OS=Homo sapiens GN=FAAH PE=1 SV=2	1	2	2	2	1	2	1	2	1	2	3.6	3.6	3.6	63.065	579	579	0.00089847	4.093	1.9	3.6	31273000	1495700	29777000	0	39797000	1	2	3				192	5044;7235	True;True	5694;8143	33274;33275;48263	45772;45773;65761	45773;65761
sp|O00560-3|SDCB1_HUMAN;sp|O00560|SDCB1_HUMAN;tr|B4DHN5|B4DHN5_HUMAN;tr|E9PBU7|E9PBU7_HUMAN	sp|O00560-3|SDCB1_HUMAN;sp|O00560|SDCB1_HUMAN;tr|B4DHN5|B4DHN5_HUMAN;tr|E9PBU7|E9PBU7_HUMAN	3;3;2;2	3;3;2;2	1;1;0;0	>sp|O00560-3|SDCB1_HUMAN Isoform 3 of Syntenin-1 OS=Homo sapiens GN=SDCBP;>sp|O00560|SDCB1_HUMAN Syntenin-1 OS=Homo sapiens GN=SDCBP PE=1 SV=1;>tr|B4DHN5|B4DHN5_HUMAN Syntenin-1 OS=Homo sapiens GN=SDCBP PE=1 SV=1;>tr|E9PBU7|E9PBU7_HUMAN Syntenin-1 OS=Homo	4	3	3	1	0	3	0	3	0	1	16.8	16.8	6.2	31.761	292	292;298;239;244	0	15.252	0	16.8	220410000	0	220410000	0	78438000	0	17	17				195	1691;14241;16700	True;True;True	1910;16186;18954	11639;11640;11641;100267;115609;115610;115611;115612	15812;15813;15814;15815;15816;134535;155914;155915;155916;155917;155918;155919;155920;155921;155922;155923;155924	15816;134535;155919
sp|O00567|NOP56_HUMAN;tr|Q5JXT2|Q5JXT2_HUMAN;tr|H0Y653|H0Y653_HUMAN;tr|H0YDU4|H0YDU4_HUMAN	sp|O00567|NOP56_HUMAN	5;2;1;1	5;2;1;1	5;2;1;1	>sp|O00567|NOP56_HUMAN Nucleolar protein 56 OS=Homo sapiens GN=NOP56 PE=1 SV=4	4	5	5	5	1	4	1	4	1	4	12	12	12	66.049	594	594;281;219;252	0	16.725	1.7	10.3	70131000	6201800	63930000	0	237700000	1	8	9				196	4995;5010;7896;9332;13884	True;True;True;True;True	5639;5660;8887;10478;15735	33095;33166;33167;52487;52488;63102;97822	45555;45643;45644;45645;45646;71284;71285;85547;131356	45555;45646;71285;85547;131356
sp|O00571|DDX3X_HUMAN;sp|O00571-2|DDX3X_HUMAN;sp|O15523-2|DDX3Y_HUMAN;tr|A0A087WVZ1|A0A087WVZ1_HUMAN;tr|A0A087WX09|A0A087WX09_HUMAN;tr|B4DLA0|B4DLA0_HUMAN	sp|O00571|DDX3X_HUMAN;sp|O00571-2|DDX3X_HUMAN;sp|O15523-2|DDX3Y_HUMAN	8;7;6;2;1;1	7;6;5;2;1;1	2;1;0;1;1;1	>sp|O00571|DDX3X_HUMAN ATP-dependent RNA helicase DDX3X OS=Homo sapiens GN=DDX3X PE=1 SV=3;>sp|O00571-2|DDX3X_HUMAN Isoform 2 of ATP-dependent RNA helicase DDX3X OS=Homo sapiens GN=DDX3X;>sp|O15523-2|DDX3Y_HUMAN Isoform 2 of ATP-dependent RNA helicase DDX3	6	8	7	2	4	5	4	4	1	2	18	16.3	7.3	73.243	662	662;646;657;138;98;139	0	28.49	7.9	12.2	280670000	22141000	258530000	0	87576000	6	6	12				197	3649;5474;8779;10090;13686;16398;16941;19793	True;True;True;True;False;True;True;True	4118;6170;9877;11337;15450;18631;19216;22464	24534;36042;59575;59576;68837;96583;96584;113616;116726;116727;138274;138275;138276;138277	33601;49246;80818;80819;93205;129829;129830;153125;157284;157285;188071;188072;188073;188074	33601;49246;80819;93205;129830;153125;157285;188073
sp|O00592-2|PODXL_HUMAN;sp|O00592|PODXL_HUMAN	sp|O00592-2|PODXL_HUMAN;sp|O00592|PODXL_HUMAN	2;2	2;2	2;2	>sp|O00592-2|PODXL_HUMAN Isoform 2 of Podocalyxin OS=Homo sapiens GN=PODXL;>sp|O00592|PODXL_HUMAN Podocalyxin OS=Homo sapiens GN=PODXL PE=1 SV=2	2	2	2	2	0	2	0	2	0	2	4.4	4.4	4.4	55.385	526	526;558	0.00082896	3.3173	0	4.4	5110600	0	5110600	0	200970000	0	3	3				198	2629;2964	True;True	2954;3345	17975;20105;20106	24589;27674;27675	24589;27675
sp|O00629|IMA3_HUMAN;tr|H7C4F6|H7C4F6_HUMAN	sp|O00629|IMA3_HUMAN	4;1	4;1	3;1	>sp|O00629|IMA3_HUMAN Importin subunit alpha-3 OS=Homo sapiens GN=KPNA4 PE=1 SV=1	2	4	4	3	0	4	0	4	0	3	11.5	11.5	9.8	57.886	521	521;170	0.00041789	10.004	0	11.5	82333000	0	82333000	0	406090000	0	8	8				199	540;13282;14548;14813	True;True;True;True	611;14873;16558;16891	3416;3417;93881;93882;102444;104310;104311;104312	5085;5086;126309;126310;137150;139565;139566;139567	5085;126310;137150;139567	1392		10
sp|O00635|TRI38_HUMAN	sp|O00635|TRI38_HUMAN	1	1	1	>sp|O00635|TRI38_HUMAN E3 ubiquitin-protein ligase TRIM38 OS=Homo sapiens GN=TRIM38 PE=1 SV=1	1	1	1	1	1	0	1	0	1	0	2.4	2.4	2.4	53.415	465	465	0.0065123	2.2558	2.4	0	1539400000	1539400000	0	6657200000	0	16	0	16				200	12114	TRUE	13586	85730;85731;85732;85733;85734;85735;85736;85737;85738;85739;85740;85741;85742;85743;85744;85745	115566;115567;115568;115569;115570;115571;115572;115573;115574;115575;115576;115577;115578;115579;115580;115581;115582	115575
sp|O00754-2|MA2B1_HUMAN;sp|O00754|MA2B1_HUMAN;tr|M0QZ24|M0QZ24_HUMAN	sp|O00754-2|MA2B1_HUMAN;sp|O00754|MA2B1_HUMAN;tr|M0QZ24|M0QZ24_HUMAN	2;2;1	2;2;1	2;2;1	>sp|O00754-2|MA2B1_HUMAN Isoform 2 of Lysosomal alpha-mannosidase OS=Homo sapiens GN=MAN2B1;>sp|O00754|MA2B1_HUMAN Lysosomal alpha-mannosidase OS=Homo sapiens GN=MAN2B1 PE=1 SV=3;>tr|M0QZ24|M0QZ24_HUMAN Uncharacterized protein (Fragment) OS=Homo sapiens PE	3	2	2	2	0	2	0	2	0	2	2	2	2	113.61	1010	1010;1011;198	0.00098168	5.3467	0	2	27879000	0	27879000	0	4027800	0	2	2				201	6501;12473	True;True	7323;13979	42412;42413;87569	57654;57655;117885	57654;117885
sp|O00767|ACOD_HUMAN	sp|O00767|ACOD_HUMAN	1	1	1	>sp|O00767|ACOD_HUMAN Acyl-CoA desaturase OS=Homo sapiens GN=SCD PE=1 SV=2	1	1	1	1	0	1	0	1	0	1	3.6	3.6	3.6	41.522	359	359	0.0028249	2.7404	0	3.6	93953000	0	93953000	0	551220000	0	3	3				203	8291	TRUE	9322	54794;54795	74528;74529;74530	74529
sp|O14490-7|DLGP1_HUMAN;sp|O14490|DLGP1_HUMAN;sp|O14490-3|DLGP1_HUMAN;sp|O14490-5|DLGP1_HUMAN;tr|A8MYR7|A8MYR7_HUMAN;sp|O14490-2|DLGP1_HUMAN;sp|O14490-4|DLGP1_HUMAN;sp|O14490-6|DLGP1_HUMAN;tr|A8MXQ8|A8MXQ8_HUMAN;tr|A0A0A0MTP4|A0A0A0MTP4_HUMAN	sp|O14490-7|DLGP1_HUMAN;sp|O14490|DLGP1_HUMAN;sp|O14490-3|DLGP1_HUMAN;sp|O14490-5|DLGP1_HUMAN;tr|A8MYR7|A8MYR7_HUMAN;sp|O14490-2|DLGP1_HUMAN;sp|O14490-4|DLGP1_HUMAN;sp|O14490-6|DLGP1_HUMAN;tr|A8MXQ8|A8MXQ8_HUMAN;tr|A0A0A0MTP4|A0A0A0MTP4_HUMAN	5;5;4;4;4;4;4;4;4;4	5;5;4;4;4;4;4;4;4;4	5;5;4;4;4;4;4;4;4;4	>sp|O14490-7|DLGP1_HUMAN Isoform 7 of Disks large-associated protein 1 OS=Homo sapiens GN=DLGAP1;>sp|O14490|DLGP1_HUMAN Disks large-associated protein 1 OS=Homo sapiens GN=DLGAP1 PE=1 SV=1;>sp|O14490-3|DLGP1_HUMAN Isoform 3 of Disks large-associated protei	10	5	5	5	0	5	0	5	0	5	8.4	8.4	8.4	103.58	929	929;977;627;661;667;675;683;685;693;699	0	44.073	0	8.4	398590000	0	398590000	0	1474500000	0	13	13				204	1627;5797;7230;16387;16597	True;True;True;True;True	1828;6538;8137;18619;18843	11176;11177;38013;38014;48251;48252;48253;48254;48255;48256;113574;114829;114830	15231;15232;15233;51809;51810;65748;65749;65750;65751;65752;65753;65754;153081;154538;154539	15233;51810;65748;153081;154538
sp|O14523|C2C2L_HUMAN;tr|E9PK05|E9PK05_HUMAN;sp|O14523-2|C2C2L_HUMAN	sp|O14523|C2C2L_HUMAN;tr|E9PK05|E9PK05_HUMAN;sp|O14523-2|C2C2L_HUMAN	4;3;2	4;3;2	4;3;2	>sp|O14523|C2C2L_HUMAN C2 domain-containing protein 2-like OS=Homo sapiens GN=C2CD2L PE=1 SV=3;>tr|E9PK05|E9PK05_HUMAN C2 domain-containing protein 2-like OS=Homo sapiens GN=C2CD2L PE=1 SV=1;>sp|O14523-2|C2C2L_HUMAN Isoform 2 of C2 domain-containing protei	3	4	4	4	2	3	2	3	2	3	8.8	8.8	8.8	76.18	706	706;391;707	0	63.995	4.2	7.4	1235600000	963630000	271970000	0	314560000	2	9	11				205	4125;8050;11196;18979	True;True;True;True	4676;9061;12578;21522	27621;27622;53418;53419;78968;130799;130800;130801;130802;130803;130804	37835;37836;72694;72695;106594;176720;176721;176722;176723;176724;176725	37836;72695;106594;176723	46		503
sp|O14525-2|ASTN1_HUMAN;sp|O14525|ASTN1_HUMAN;sp|O14525-3|ASTN1_HUMAN;tr|B1AJS1|B1AJS1_HUMAN	sp|O14525-2|ASTN1_HUMAN;sp|O14525|ASTN1_HUMAN;sp|O14525-3|ASTN1_HUMAN;tr|B1AJS1|B1AJS1_HUMAN	4;4;3;3	4;4;3;3	4;4;3;3	>sp|O14525-2|ASTN1_HUMAN Isoform 1 of Astrotactin-1 OS=Homo sapiens GN=ASTN1;>sp|O14525|ASTN1_HUMAN Astrotactin-1 OS=Homo sapiens GN=ASTN1 PE=2 SV=3;>sp|O14525-3|ASTN1_HUMAN Isoform 3 of Astrotactin-1 OS=Homo sapiens GN=ASTN1;>tr|B1AJS1|B1AJS1_HUMAN Astrot	4	4	4	4	0	4	0	4	0	4	4.9	4.9	4.9	143.98	1294	1294;1302;1216;1228	0.0010218	5.9379	0	4.9	87047000	0	87047000	0	132910000	0	6	6				206	4781;15877;16508;17775	True;True;True;True	5409;18057;18747;20159	32060;110451;114180;114181;122148;122149	44012;148555;153798;153799;164709;164710	44012;148555;153799;164709	47		259
sp|O14530-2|TXND9_HUMAN;sp|O14530|TXND9_HUMAN;tr|F8WBV5|F8WBV5_HUMAN;tr|G3XAJ4|G3XAJ4_HUMAN;tr|F8WCJ3|F8WCJ3_HUMAN;tr|B8ZZX4|B8ZZX4_HUMAN	sp|O14530-2|TXND9_HUMAN;sp|O14530|TXND9_HUMAN;tr|F8WBV5|F8WBV5_HUMAN;tr|G3XAJ4|G3XAJ4_HUMAN;tr|F8WCJ3|F8WCJ3_HUMAN;tr|B8ZZX4|B8ZZX4_HUMAN	3;3;2;2;2;2	3;3;2;2;2;2	3;3;2;2;2;2	>sp|O14530-2|TXND9_HUMAN Isoform 2 of Thioredoxin domain-containing protein 9 OS=Homo sapiens GN=TXNDC9;>sp|O14530|TXND9_HUMAN Thioredoxin domain-containing protein 9 OS=Homo sapiens GN=TXNDC9 PE=1 SV=2;>tr|F8WBV5|F8WBV5_HUMAN Thioredoxin domain-containing	6	3	3	3	0	3	0	3	0	3	17	17	17	22.199	188	188;226;64;74;122;135	0.00097529	5.245	0	17	146920000	0	146920000	0	216330000	0	5	5				207	11185;13418;19948	True;True;True	12566;15076;22642	78932;78933;94798;94799;140303	106554;106555;127484;127485;190894	106554;127485;190894
sp|O14531|DPYL4_HUMAN;tr|Q5T0Q6|Q5T0Q6_HUMAN	sp|O14531|DPYL4_HUMAN;tr|Q5T0Q6|Q5T0Q6_HUMAN	8;4	8;4	8;4	>sp|O14531|DPYL4_HUMAN Dihydropyrimidinase-related protein 4 OS=Homo sapiens GN=DPYSL4 PE=1 SV=2;>tr|Q5T0Q6|Q5T0Q6_HUMAN Dihydropyrimidinase-related protein 4 OS=Homo sapiens GN=DPYSL4 PE=4 SV=1	2	8	8	8	2	7	2	7	2	7	20.5	20.5	20.5	61.877	572	572;412	0	31.351	6.3	17	813100000	12099000	801000000	0	2187500000	2	15	17				208	3600;3845;7165;9153;14415;14998;15143;18216	True;True;True;True;True;True;True;True	4066;4359;4360;8067;10281;16388;17098;17256;20651	24244;25840;25841;25842;25843;25844;25845;25846;25847;25848;25849;47834;47835;61776;101534;105145;105590;125041	33252;35357;35358;35359;35360;35361;35362;35363;35364;35365;35366;35367;35368;65187;65188;83717;136062;140746;141336;168484	33252;35363;65188;83717;136062;140746;141336;168484	48		356
sp|O14545|TRAD1_HUMAN;tr|F8VWK2|F8VWK2_HUMAN;tr|F8VVF3|F8VVF3_HUMAN;sp|O14545-2|TRAD1_HUMAN;tr|F8VNX8|F8VNX8_HUMAN	sp|O14545|TRAD1_HUMAN	3;1;1;1;1	3;1;1;1;1	3;1;1;1;1	>sp|O14545|TRAD1_HUMAN TRAF-type zinc finger domain-containing protein 1 OS=Homo sapiens GN=TRAFD1 PE=1 SV=1	5	3	3	3	1	2	1	2	1	2	7.2	7.2	7.2	64.84	582	582;94;135;164;283	0.00087694	3.7795	3.4	3.8	84852000	73747000	11105000	0	189150000	1	4	5				209	686;12742;14922	True;True;True	776;14275;17012	4291;4292;89501;89502;104832	6259;6260;120187;120188;140314	6259;120188;140314	49		488
sp|O14556|G3PT_HUMAN	sp|O14556|G3PT_HUMAN	3	2	2	>sp|O14556|G3PT_HUMAN Glyceraldehyde-3-phosphate dehydrogenase, testis-specific OS=Homo sapiens GN=GAPDHS PE=1 SV=2	1	3	2	2	3	2	2	1	2	1	4.9	4.9	4.9	44.501	408	408	0.0010173	5.8772	4.9	4.4	23128000000	20772000000	2355700000	90921000000	0	98	7	105				211	999;7733;12887	True;True;False	1120;1121;8711;14437;14438	6059;6060;6061;6062;6063;6064;6065;6066;6067;6068;6069;6070;6071;6072;6073;6074;6075;6076;6077;6078;6079;6080;6081;6082;6083;6084;6085;6086;6087;6088;6089;6090;6091;6092;6093;6094;6095;6096;6097;6098;6099;6100;6101;6102;6103;6104;6105;6106;6107;6108;6109;6110;6111;6112;6113;6114;6115;51444;51445;51446;51447;51448;51449;51450;51451;51452;51453;90419;90420;90421;90422;90423;90424;90425;90426;90427;…	8640;8641;8642;8643;8644;8645;8646;8647;8648;8649;8650;8651;8652;8653;8654;8655;8656;8657;8658;8659;8660;8661;8662;8663;8664;8665;8666;8667;8668;8669;8670;8671;8672;8673;8674;8675;8676;8677;8678;8679;8680;8681;8682;8683;8684;8685;8686;8687;8688;8689;8690;8691;8692;8693;8694;8695;8696;8697;8698;8699;8700;8701;8702;8703;8704;8705;8706;8707;8708;8709;8710;8711;8712;8713;8714;8715;8716;8717;8718;8719…	8663;69967;121296	50	59	376	303
sp|O14576-2|DC1I1_HUMAN;sp|O14576|DC1I1_HUMAN;sp|O14576-3|DC1I1_HUMAN;sp|O14576-5|DC1I1_HUMAN;sp|O14576-4|DC1I1_HUMAN;tr|A0A0A0MTG2|A0A0A0MTG2_HUMAN;tr|C9J3E7|C9J3E7_HUMAN;tr|E5RJ75|E5RJ75_HUMAN;tr|E5RFE1|E5RFE1_HUMAN	sp|O14576-2|DC1I1_HUMAN;sp|O14576|DC1I1_HUMAN;sp|O14576-3|DC1I1_HUMAN;sp|O14576-5|DC1I1_HUMAN;sp|O14576-4|DC1I1_HUMAN;tr|A0A0A0MTG2|A0A0A0MTG2_HUMAN	16;16;15;15;13;10;5;5;4	16;16;15;15;13;10;5;5;4	16;16;15;15;13;10;5;5;4	>sp|O14576-2|DC1I1_HUMAN Isoform 2 of Cytoplasmic dynein 1 intermediate chain 1 OS=Homo sapiens GN=DYNC1I1;>sp|O14576|DC1I1_HUMAN Cytoplasmic dynein 1 intermediate chain 1 OS=Homo sapiens GN=DYNC1I1 PE=1 SV=2;>sp|O14576-3|DC1I1_HUMAN Isoform 3 of Cytoplasm	9	16	16	16	5	15	5	15	5	15	28.5	28.5	28.5	70.789	628	628;645;608;625;602;544;116;129;85	0	216.4	11.9	26.6	2250700000	12543000	2238100000	4274400000	8246300000	7	92	99				213	573;1300;1682;3198;4710;5529;5862;5863;6167;10372;15937;17548;18462;19806;19807;20784	True;True;True;True;True;True;True;True;True;True;True;True;True;True;True;True	650;1464;1899;3606;5331;6236;6608;6609;6945;6946;11652;18122;19887;20921;22478;22479;22480;23565	3678;3679;9004;9005;9006;9007;9008;9009;9010;9011;11609;11610;21358;21359;21360;21361;31660;31661;36430;36431;36432;38314;38315;38316;38317;38318;39886;39887;39888;39889;70960;70961;70962;70963;70964;70965;70966;70967;70968;70969;70970;70971;110807;120097;120098;120099;120100;120101;120102;120103;120104;120105;120106;120107;120108;120109;120110;120111;126759;126760;126761;138348;138349;138350;138…	5465;5466;12398;12399;12400;12401;12402;12403;12404;12405;15777;15778;15779;15780;29324;29325;29326;29327;29328;43460;43461;49779;49780;49781;49782;52281;52282;52283;52284;52285;52286;52287;54333;54334;54335;54336;54337;54338;95894;95895;95896;95897;95898;95899;95900;95901;95902;95903;95904;95905;95906;95907;95908;95909;149052;161695;161696;161697;161698;161699;161700;161701;161702;161703;161704;…	5465;12402;15779;29328;43461;49782;52283;52287;54333;95903;149052;161706;170751;188163;188165;198438	51;1393;1394;1395		161;178;184;185
sp|O14578-3|CTRO_HUMAN;tr|H7BYJ3|H7BYJ3_HUMAN;sp|O14578|CTRO_HUMAN;sp|O14578-4|CTRO_HUMAN	sp|O14578-3|CTRO_HUMAN;tr|H7BYJ3|H7BYJ3_HUMAN;sp|O14578|CTRO_HUMAN;sp|O14578-4|CTRO_HUMAN	7;7;7;6	7;7;7;6	7;7;7;6	>sp|O14578-3|CTRO_HUMAN Isoform 3 of Citron Rho-interacting kinase OS=Homo sapiens GN=CIT;>tr|H7BYJ3|H7BYJ3_HUMAN Citron Rho-interacting kinase (Fragment) OS=Homo sapiens GN=CIT PE=1 SV=1;>sp|O14578|CTRO_HUMAN Citron Rho-interacting kinase OS=Homo sapiens	4	7	7	7	0	7	0	7	0	7	5.2	5.2	5.2	177.03	1544	1544;1640;2027;2069	0	21.277	0	5.2	346750000	0	346750000	0	565230000	0	17	17				214	2132;5893;10087;12560;13012;15174;20606	True;True;True;True;True;True;True	2405;6640;11334;14072;14073;14576;17289;23375	14319;14320;14321;14322;14323;38431;38432;68833;88012;88013;91264;91265;105693;105694;144860;144861	19411;19412;19413;19414;19415;19416;19417;52416;52417;93199;118403;118404;122461;122462;141495;141496;196888;196889	19417;52416;93199;118403;122462;141496;196889	1396		699
sp|O14579-3|COPE_HUMAN;sp|O14579|COPE_HUMAN;tr|M0QXB4|M0QXB4_HUMAN;tr|M0R061|M0R061_HUMAN;sp|O14579-2|COPE_HUMAN;tr|A0A087X0I4|A0A087X0I4_HUMAN	sp|O14579-3|COPE_HUMAN;sp|O14579|COPE_HUMAN;tr|M0QXB4|M0QXB4_HUMAN;tr|M0R061|M0R061_HUMAN;sp|O14579-2|COPE_HUMAN;tr|A0A087X0I4|A0A087X0I4_HUMAN	2;2;2;1;1;1	2;2;2;1;1;1	2;2;2;1;1;1	>sp|O14579-3|COPE_HUMAN Isoform 3 of Coatomer subunit epsilon OS=Homo sapiens GN=COPE;>sp|O14579|COPE_HUMAN Coatomer subunit epsilon OS=Homo sapiens GN=COPE PE=1 SV=3;>tr|M0QXB4|M0QXB4_HUMAN Coatomer protein complex, subunit epsilon, isoform CRA_g OS=Homo	6	2	2	2	1	2	1	2	1	2	12.1	12.1	12.1	28.772	256	256;308;331;146;257;307	0	62.949	3.5	12.1	217110000	2523300	214590000	0	557520000	1	8	9				215	1760;4134	True;True	1985;4686	12016;12017;12018;12019;12020;27733;27734	16306;16307;16308;16309;16310;16311;16312;37959;37960	16307;37960
sp|O14594|NCAN_HUMAN;tr|K7EKF8|K7EKF8_HUMAN	sp|O14594|NCAN_HUMAN	15;1	14;1	14;1	>sp|O14594|NCAN_HUMAN Neurocan core protein OS=Homo sapiens GN=NCAN PE=1 SV=3	2	15	14	14	10	11	10	10	10	10	14.8	14.2	14.2	143.09	1321	1321;175	0	129.68	11.9	9.5	1620600000	507190000	1113400000	1086000000	1269100000	33	26	59				216	1125;4044;6466;7621;8370;8666;10458;12778;18094;20645;21082;21144;21539;21540;21557	True;True;True;True;True;True;True;True;True;True;True;True;False;True;True	1259;4589;7285;8581;9412;9742;11748;14315;20518;23416;23896;23961;24392;24393;24410	7027;27170;27171;27172;27173;27174;27175;42124;42125;50663;50664;50665;55484;55485;55486;55487;57931;57932;71756;71757;89854;89855;89856;89857;89858;89859;124158;145177;145178;145179;145180;145181;148522;148523;148524;148860;148861;152569;152570;152571;152572;152573;152574;152575;152576;152577;152578;152579;152580;152581;152582;152583;152584;152585;152586;152587;152588;152589;152590;152591;152639…	9837;37241;37242;37243;37244;37245;37246;57276;57277;69015;69016;69017;75526;75527;75528;75529;75530;75531;75532;75533;75534;75535;75536;78812;78813;96780;96781;120600;120601;120602;120603;120604;120605;167321;197297;197298;197299;197300;197301;201612;201613;201614;201615;202073;202074;206816;206817;206818;206819;206820;206821;206822;206823;206824;206825;206826;206827;206828;206829;206830;206831;…	9837;37241;57277;69017;75528;78813;96780;120602;167321;197301;201614;202073;206818;206839;206894
sp|O14617-4|AP3D1_HUMAN;sp|O14617|AP3D1_HUMAN;sp|O14617-5|AP3D1_HUMAN;sp|O14617-3|AP3D1_HUMAN;sp|O14617-2|AP3D1_HUMAN;tr|A0A087WYN6|A0A087WYN6_HUMAN	sp|O14617-4|AP3D1_HUMAN;sp|O14617|AP3D1_HUMAN;sp|O14617-5|AP3D1_HUMAN;sp|O14617-3|AP3D1_HUMAN;sp|O14617-2|AP3D1_HUMAN	7;7;7;6;6;1	7;7;7;6;6;1	7;7;7;6;6;1	>sp|O14617-4|AP3D1_HUMAN Isoform 4 of AP-3 complex subunit delta-1 OS=Homo sapiens GN=AP3D1;>sp|O14617|AP3D1_HUMAN AP-3 complex subunit delta-1 OS=Homo sapiens GN=AP3D1 PE=1 SV=1;>sp|O14617-5|AP3D1_HUMAN Isoform 5 of AP-3 complex subunit delta-1 OS=Homo sa	6	7	7	7	2	7	2	7	2	7	10.1	10.1	10.1	114.71	1021	1021;1153;1215;984;1112;203	0	73.612	2.5	10.1	290430000	4665200	285770000	425850000	1037500000	2	19	21				217	1998;2698;3632;5869;8734;9509;11250	True;True;True;True;True;True;True	2248;3039;4101;6615;9824;10674;12640	13497;18195;24434;24435;24436;24437;24438;24439;24440;24441;24442;24443;24444;38341;38342;59165;64528;64529;79425;79426;79427	18299;24879;33480;33481;33482;33483;33484;33485;33486;33487;33488;33489;33490;52313;52314;80332;87493;87494;107258;107259;107260	18299;24879;33488;52314;80332;87493;107258
sp|O14656|TOR1A_HUMAN	sp|O14656|TOR1A_HUMAN	1	1	1	>sp|O14656|TOR1A_HUMAN Torsin-1A OS=Homo sapiens GN=TOR1A PE=1 SV=1	1	1	1	1	0	1	0	1	0	1	3.3	3.3	3.3	37.808	332	332	0.0065076	2.252	0	3.3	6452800	0	6452800	0	20394000	0	1	1				220	8513	TRUE	9579	56577	77030	77030
sp|O14672-2|ADA10_HUMAN;sp|O14672|ADA10_HUMAN;tr|H0YNC5|H0YNC5_HUMAN	sp|O14672-2|ADA10_HUMAN;sp|O14672|ADA10_HUMAN	6;6;1	6;6;1	6;6;1	>sp|O14672-2|ADA10_HUMAN Isoform 2 of Disintegrin and metalloproteinase domain-containing protein 10 OS=Homo sapiens GN=ADAM10;>sp|O14672|ADA10_HUMAN Disintegrin and metalloproteinase domain-containing protein 10 OS=Homo sapiens GN=ADAM10 PE=1 SV=1	3	6	6	6	1	5	1	5	1	5	14.5	14.5	14.5	49.047	447	447;748;148	0	15.827	2.2	12.3	94522000	2872800	91649000	0	140400000	1	8	9				222	3021;3022;5778;12998;18281;21319	True;True;True;True;True;True	3411;3412;6516;14561;20722;24142	20440;20441;20442;20443;37950;91155;125692;125693;149980	28131;28132;28133;28134;51722;122335;169436;169437;203454	28132;28133;51722;122335;169436;203454
sp|O14733|MP2K7_HUMAN;sp|O14733-4|MP2K7_HUMAN;sp|O14733-3|MP2K7_HUMAN;sp|O14733-2|MP2K7_HUMAN	sp|O14733|MP2K7_HUMAN;sp|O14733-4|MP2K7_HUMAN;sp|O14733-3|MP2K7_HUMAN;sp|O14733-2|MP2K7_HUMAN	2;2;2;2	2;2;2;2	2;2;2;2	>sp|O14733|MP2K7_HUMAN Dual specificity mitogen-activated protein kinase kinase 7 OS=Homo sapiens GN=MAP2K7 PE=1 SV=2;>sp|O14733-4|MP2K7_HUMAN Isoform 4 of Dual specificity mitogen-activated protein kinase kinase 7 OS=Homo sapiens GN=MAP2K7;>sp|O14733-3|MP	4	2	2	2	0	2	0	2	0	2	6.2	6.2	6.2	47.484	419	419;426;435;462	0.0008643	3.6886	0	6.2	36850000	0	36850000	0	25631000	0	10	10				223	326;16991	True;True	368;19270	1917;1918;1919;116880	3005;3006;3007;3008;3009;3010;3011;3012;3013;157505	3013;157505
sp|O14737|PDCD5_HUMAN;tr|K7EQA1|K7EQA1_HUMAN;sp|O14737-2|PDCD5_HUMAN;tr|K7ESJ4|K7ESJ4_HUMAN;tr|Q3HM38|Q3HM38_HUMAN;tr|X6R2P6|X6R2P6_HUMAN	sp|O14737|PDCD5_HUMAN;tr|K7EQA1|K7EQA1_HUMAN;sp|O14737-2|PDCD5_HUMAN;tr|K7ESJ4|K7ESJ4_HUMAN	6;4;4;3;2;2	6;4;4;3;2;2	6;4;4;3;2;2	>sp|O14737|PDCD5_HUMAN Programmed cell death protein 5 OS=Homo sapiens GN=PDCD5 PE=1 SV=3;>tr|K7EQA1|K7EQA1_HUMAN Programmed cell death protein 5 OS=Homo sapiens GN=PDCD5 PE=1 SV=1;>sp|O14737-2|PDCD5_HUMAN Isoform 2 of Programmed cell death protein 5 OS=Ho	6	6	6	6	0	6	0	6	0	6	45.6	45.6	45.6	14.285	125	125;87;129;65;40;55	0	13.583	0	45.6	299880000	0	299880000	0	911420000	0	11	11				224	466;467;2391;10795;14660;20603	True;True;True;True;True;True	522;523;2691;12132;16701;23372	2905;2906;2907;2908;15795;15796;75222;103296;144849;144850	4414;4415;4416;4417;21415;21416;21417;101140;138254;138255;196877;196878	4415;4417;21415;101140;138255;196878
sp|O14744-5|ANM5_HUMAN;sp|O14744|ANM5_HUMAN;tr|G3V580|G3V580_HUMAN;sp|O14744-3|ANM5_HUMAN;sp|O14744-2|ANM5_HUMAN;tr|G3V5L5|G3V5L5_HUMAN;tr|G3V2L6|G3V2L6_HUMAN;tr|G3V2X6|G3V2X6_HUMAN;tr|C9JSX3|C9JSX3_HUMAN;tr|H0YJX6|H0YJX6_HUMAN;tr|G3V507|G3V507_HUMAN;tr|G3V2F5|G3V2F5_HUMAN;sp|O14744-4|ANM5_HUMAN	sp|O14744-5|ANM5_HUMAN;sp|O14744|ANM5_HUMAN;tr|G3V580|G3V580_HUMAN;sp|O14744-3|ANM5_HUMAN;sp|O14744-2|ANM5_HUMAN;tr|G3V5L5|G3V5L5_HUMAN;tr|G3V2L6|G3V2L6_HUMAN;tr|G3V2X6|G3V2X6_HUMAN;tr|C9JSX3|C9JSX3_HUMAN;tr|H0YJX6|H0YJX6_HUMAN	4;4;3;3;3;2;2;2;2;2;1;1;1	4;4;3;3;3;2;2;2;2;2;1;1;1	4;4;3;3;3;2;2;2;2;2;1;1;1	>sp|O14744-5|ANM5_HUMAN Isoform 5 of Protein arginine N-methyltransferase 5 OS=Homo sapiens GN=PRMT5;>sp|O14744|ANM5_HUMAN Protein arginine N-methyltransferase 5 OS=Homo sapiens GN=PRMT5 PE=1 SV=4;>tr|G3V580|G3V580_HUMAN Protein arginine N-methyltransferas	13	4	4	4	0	4	0	4	0	4	8.9	8.9	8.9	67.673	593	593;637;180;576;620;170;183;185;186;279;42;86;466	0.00074571	7.4161	0	8.9	308810000	0	308810000	0	153530000	0	12	12				225	194;236;2957;5077	True;True;True;True	220;268;269;3337;5729	1222;1427;1428;1429;1430;1431;20080;33395	1923;2184;2185;2186;2187;2188;2189;2190;2191;2192;27643;45911	1923;2191;27643;45911		60		4
sp|O14745|NHRF1_HUMAN;tr|J3QRP6|J3QRP6_HUMAN;sp|O14745-2|NHRF1_HUMAN	sp|O14745|NHRF1_HUMAN;tr|J3QRP6|J3QRP6_HUMAN;sp|O14745-2|NHRF1_HUMAN	12;8;6	12;8;6	12;8;6	>sp|O14745|NHRF1_HUMAN Na(+)/H(+) exchange regulatory cofactor NHE-RF1 OS=Homo sapiens GN=SLC9A3R1 PE=1 SV=4;>tr|J3QRP6|J3QRP6_HUMAN Na(+)/H(+) exchange regulatory cofactor NHE-RF1 (Fragment) OS=Homo sapiens GN=SLC9A3R1 PE=1 SV=1;>sp|O14745-2|NHRF1_HUMAN I	3	12	12	12	8	10	8	10	8	10	50.3	50.3	50.3	38.868	358	358;215;202	0	191.8	30.7	43.9	8054200000	507280000	7546900000	14366000000	15029000000	40	102	142				226	1829;4665;10093;10447;12181;13024;13029;13030;15721;15821;17459;19946	True;True;True;True;True;True;True;True;True;True;True;True	2061;2062;5280;11340;11341;11342;11736;13662;13663;14588;14593;14594;14595;17875;17988;19789;22639	12417;12418;12419;12420;12421;12422;12423;12424;12425;12426;12427;12428;12429;31446;31447;68842;68843;68844;68845;68846;68847;68848;71705;71706;71707;71708;71709;71710;71711;71712;85983;85984;85985;85986;85987;85988;85989;85990;85991;85992;85993;85994;85995;85996;85997;85998;85999;86000;86001;86002;86003;86004;86005;86006;86007;86008;86009;91304;91305;91306;91314;91315;91316;91317;91318;109303;10…	16838;16839;16840;16841;16842;16843;16844;16845;16846;16847;16848;16849;16850;16851;16852;16853;16854;16855;16856;16857;16858;16859;16860;43154;43155;93210;93211;93212;93213;93214;93215;93216;93217;93218;96727;96728;96729;96730;96731;96732;96733;96734;115865;115866;115867;115868;115869;115870;115871;115872;115873;115874;115875;115876;115877;115878;115879;115880;115881;115882;115883;115884;115885;…	16843;43155;93214;96732;115884;122503;122516;122518;146993;147653;160867;190877	54;55;56;1397;1398	61	63;98;129;133;203	207
sp|O14773-2|TPP1_HUMAN;sp|O14773|TPP1_HUMAN	sp|O14773-2|TPP1_HUMAN;sp|O14773|TPP1_HUMAN	7;7	7;7	7;7	>sp|O14773-2|TPP1_HUMAN Isoform 2 of Tripeptidyl-peptidase 1 OS=Homo sapiens GN=TPP1;>sp|O14773|TPP1_HUMAN Tripeptidyl-peptidase 1 OS=Homo sapiens GN=TPP1 PE=1 SV=2	2	7	7	7	7	2	7	2	7	2	45.6	45.6	45.6	34.463	320	320;563	0	92.456	45.6	8.8	5693100000	5647700000	45424000	13499000000	834680000	127	3	130				227	2585;7219;7901;9569;11434;13236;20440	True;True;True;True;True;True;True	2906;8124;8892;10742;12841;12842;14820;14821;23190	17809;17810;17811;17812;17813;17814;48141;52526;64836;64837;64838;64839;64840;64841;64842;64843;64844;64845;64846;80688;80689;80690;80691;80692;80693;80694;80695;80696;80697;80698;80699;80700;80701;80702;80703;80704;80705;80706;80707;80708;80709;80710;80711;80712;80713;80714;80715;80716;80717;80718;80719;80720;80721;80722;80723;80724;80725;80726;80727;80728;80729;80730;93561;93562;93563;93564;935…	24365;24366;24367;24368;24369;24370;65604;71331;87845;87846;87847;87848;87849;87850;87851;87852;87853;87854;87855;87856;87857;87858;87859;87860;87861;108980;108981;108982;108983;108984;108985;108986;108987;108988;108989;108990;108991;108992;108993;108994;108995;108996;108997;108998;108999;109000;109001;109002;109003;109004;109005;109006;109007;109008;109009;109010;109011;109012;109013;109014;1090…	24370;65604;71331;87855;109008;125910;195317	1399		267
sp|O14775-3|GBB5_HUMAN;sp|O14775-2|GBB5_HUMAN;tr|H0YNW7|H0YNW7_HUMAN;tr|Q96F32|Q96F32_HUMAN;sp|O14775|GBB5_HUMAN	sp|O14775-3|GBB5_HUMAN;sp|O14775-2|GBB5_HUMAN;tr|H0YNW7|H0YNW7_HUMAN;tr|Q96F32|Q96F32_HUMAN;sp|O14775|GBB5_HUMAN	3;3;2;2;2	3;3;2;2;2	3;3;2;2;2	>sp|O14775-3|GBB5_HUMAN Isoform 3 of Guanine nucleotide-binding protein subunit beta-5 OS=Homo sapiens GN=GNB5;>sp|O14775-2|GBB5_HUMAN Isoform 2 of Guanine nucleotide-binding protein subunit beta-5 OS=Homo sapiens GN=GNB5;>tr|H0YNW7|H0YNW7_HUMAN Guanine nu	5	3	3	3	2	3	2	3	2	3	15.2	15.2	15.2	31.247	283	283;353;100;126;395	0	25.546	11.7	15.2	493590000	5989200	487610000	0	759580000	4	14	18				228	2215;19506;21737	True;True;True	2495;22123;24615	14817;14818;135698;135699;153706;153707;153708;153709;153710;153711;153712;153713	20055;20056;20057;184012;184013;208210;208211;208212;208213;208214;208215;208216;208217;208218;208219;208220;208221;208222	20056;184013;208219
sp|O14776-2|TCRG1_HUMAN;sp|O14776|TCRG1_HUMAN;tr|G3V220|G3V220_HUMAN	sp|O14776-2|TCRG1_HUMAN;sp|O14776|TCRG1_HUMAN	3;3;1	3;3;1	3;3;1	>sp|O14776-2|TCRG1_HUMAN Isoform 2 of Transcription elongation regulator 1 OS=Homo sapiens GN=TCERG1;>sp|O14776|TCRG1_HUMAN Transcription elongation regulator 1 OS=Homo sapiens GN=TCERG1 PE=1 SV=2	3	3	3	3	0	3	0	3	0	3	2.5	2.5	2.5	121.69	1077	1077;1098;1032	0	12.358	0	2.5	62841000	0	62841000	0	95493000	0	4	4				229	5008;8077;15499	True;True;True	5658;9089;17631	33162;33163;53510;107097;107098	45639;45640;72812;143318;143319	45639;72812;143319
sp|O14787-2|TNPO2_HUMAN;tr|A0A075B780|A0A075B780_HUMAN;sp|O14787|TNPO2_HUMAN	sp|O14787-2|TNPO2_HUMAN;tr|A0A075B780|A0A075B780_HUMAN;sp|O14787|TNPO2_HUMAN	2;1;1	1;1;1	1;1;1	>sp|O14787-2|TNPO2_HUMAN Isoform 2 of Transportin-2 OS=Homo sapiens GN=TNPO2;>tr|A0A075B780|A0A075B780_HUMAN Transportin-2 OS=Homo sapiens GN=TNPO2 PE=1 SV=1;>sp|O14787|TNPO2_HUMAN Transportin-2 OS=Homo sapiens GN=TNPO2 PE=1 SV=3	3	2	1	1	1	2	0	1	0	1	3.5	2.1	2.1	100.41	887	887;766;897	0.003538	2.6044	1.4	3.5	53375000	0	53375000	0	752880000	0	2	2				231	7296;18407	True;False	8218;20859	48599;48600;126506;126507	66202;66203;170414;170415	66203;170415
sp|O14791-3|APOL1_HUMAN;sp|O14791|APOL1_HUMAN;sp|O14791-2|APOL1_HUMAN	sp|O14791-3|APOL1_HUMAN;sp|O14791|APOL1_HUMAN;sp|O14791-2|APOL1_HUMAN	1;1;1	1;1;1	1;1;1	>sp|O14791-3|APOL1_HUMAN Isoform 3 of Apolipoprotein L1 OS=Homo sapiens GN=APOL1;>sp|O14791|APOL1_HUMAN Apolipoprotein L1 OS=Homo sapiens GN=APOL1 PE=1 SV=5;>sp|O14791-2|APOL1_HUMAN Isoform 2 of Apolipoprotein L1 OS=Homo sapiens GN=APOL1	3	1	1	1	0	1	0	1	0	1	3.9	3.9	3.9	42.158	380	380;398;414	0.00085911	3.6358	0	3.9	100810000	0	100810000	0	223420000	0	2	2				232	20731	TRUE	23506	145639;145640	197874;197875	197875
sp|O14818-2|PSA7_HUMAN;sp|O14818|PSA7_HUMAN;tr|H0Y586|H0Y586_HUMAN;sp|Q8TAA3-2|PSA7L_HUMAN;tr|A0A087WYS6|A0A087WYS6_HUMAN;sp|Q8TAA3-5|PSA7L_HUMAN;sp|Q8TAA3|PSA7L_HUMAN	sp|O14818-2|PSA7_HUMAN;sp|O14818|PSA7_HUMAN;tr|H0Y586|H0Y586_HUMAN	5;5;4;2;2;2;2	5;5;4;2;2;2;2	5;5;4;2;2;2;2	>sp|O14818-2|PSA7_HUMAN Isoform 2 of Proteasome subunit alpha type-7 OS=Homo sapiens GN=PSMA7;>sp|O14818|PSA7_HUMAN Proteasome subunit alpha type-7 OS=Homo sapiens GN=PSMA7 PE=1 SV=1;>tr|H0Y586|H0Y586_HUMAN Proteasome subunit alpha type-7 (Fragment) OS=Hom	7	5	5	5	3	4	3	4	3	4	35.4	35.4	35.4	20.193	178	178;248;187;212;224;250;256	0	38.573	21.3	30.3	673770000	36036000	637730000	1294800000	2399500000	5	18	23				235	1447;9540;13238;14864;21678	True;True;True;True;True	1625;10711;14823;16947;24547	9763;64761;93621;93622;104619;104620;104621;104622;104623;104624;104625;104626;104627;104628;153252;153253;153254	13254;87762;125961;125962;140054;140055;140056;140057;140058;140059;140060;140061;140062;140063;140064;140065;140066;140067;140068;140069;207685;207686;207687	13254;87762;125962;140064;207687
sp|O14828-2|SCAM3_HUMAN;sp|O14828|SCAM3_HUMAN	sp|O14828-2|SCAM3_HUMAN;sp|O14828|SCAM3_HUMAN	4;4	4;4	4;4	>sp|O14828-2|SCAM3_HUMAN Isoform 2 of Secretory carrier-associated membrane protein 3 OS=Homo sapiens GN=SCAMP3;>sp|O14828|SCAM3_HUMAN Secretory carrier-associated membrane protein 3 OS=Homo sapiens GN=SCAMP3 PE=1 SV=3	2	4	4	4	0	4	0	4	0	4	16.8	16.8	16.8	35.201	321	321;347	0	93.4	0	16.8	567550000	0	567550000	0	173450000	0	12	12				237	1900;14847;17643;17644	True;True;True;True	2142;16928;20004;20005	12896;12897;12898;12899;104572;104573;121184;121185;121186;121187;121188;121189;121190	17588;17589;17590;17591;140005;140006;163340;163341;163342;163343;163344;163345;163346;163347	17590;140006;163345;163347
sp|O14879|IFIT3_HUMAN	sp|O14879|IFIT3_HUMAN	1	1	1	>sp|O14879|IFIT3_HUMAN Interferon-induced protein with tetratricopeptide repeats 3 OS=Homo sapiens GN=IFIT3 PE=1 SV=1	1	1	1	1	0	1	0	1	0	1	2.9	2.9	2.9	55.984	490	490	0.00092764	4.4607	0	2.9	17713000	0	17713000	0	73639000	0	2	2				238	4608	TRUE	5218	31100;31101	42694;42695	42695
sp|O14880|MGST3_HUMAN;tr|Q5VV89|Q5VV89_HUMAN;tr|Q5VV87|Q5VV87_HUMAN	sp|O14880|MGST3_HUMAN;tr|Q5VV89|Q5VV89_HUMAN;tr|Q5VV87|Q5VV87_HUMAN	2;2;1	2;2;1	2;2;1	>sp|O14880|MGST3_HUMAN Microsomal glutathione S-transferase 3 OS=Homo sapiens GN=MGST3 PE=1 SV=1;>tr|Q5VV89|Q5VV89_HUMAN Microsomal glutathione S-transferase 3 OS=Homo sapiens GN=MGST3 PE=1 SV=1;>tr|Q5VV87|Q5VV87_HUMAN Microsomal glutathione S-transferase	3	2	2	2	2	0	2	0	2	0	18.4	18.4	18.4	16.516	152	152;166;129	0.00087566	3.771	18.4	0	25715000	25715000	0	44436000	0	2	0	2				239	8885;20293	True;True	9990;23017	60248;60249;142404	81609;81610;193459	81610;193459
sp|O14908|GIPC1_HUMAN;tr|K7EM11|K7EM11_HUMAN;sp|O14908-2|GIPC1_HUMAN;tr|K7ELJ2|K7ELJ2_HUMAN	sp|O14908|GIPC1_HUMAN;tr|K7EM11|K7EM11_HUMAN;sp|O14908-2|GIPC1_HUMAN	5;3;3;1	5;3;3;1	5;3;3;1	>sp|O14908|GIPC1_HUMAN PDZ domain-containing protein GIPC1 OS=Homo sapiens GN=GIPC1 PE=1 SV=2;>tr|K7EM11|K7EM11_HUMAN PDZ domain-containing protein GIPC1 (Fragment) OS=Homo sapiens GN=GIPC1 PE=1 SV=1;>sp|O14908-2|GIPC1_HUMAN Isoform 2 of PDZ domain-contain	4	5	5	5	1	5	1	5	1	5	22.5	22.5	22.5	36.049	333	333;128;236;40	0	26.522	3.6	22.5	305690000	2325500	303370000	0	685930000	2	14	16				241	1766;7533;8018;14536;15600	True;True;True;True;True	1991;8488;9028;16546;17742	12030;12031;49982;49983;53291;53292;53293;102407;102408;102409;102410;108373	16324;16325;68117;68118;68119;72522;72523;72524;72525;72526;137105;137106;137107;137108;137109;145440	16325;68117;72524;137107;145440
sp|O14910|LIN7A_HUMAN;tr|H0YI92|H0YI92_HUMAN;tr|H0YIA8|H0YIA8_HUMAN;sp|Q9HAP6|LIN7B_HUMAN;tr|J3KN23|J3KN23_HUMAN;sp|Q9HAP6-2|LIN7B_HUMAN	sp|O14910|LIN7A_HUMAN;tr|H0YI92|H0YI92_HUMAN;tr|H0YIA8|H0YIA8_HUMAN;sp|Q9HAP6|LIN7B_HUMAN	4;3;3;2;1;1	2;1;1;1;1;1	2;1;1;1;1;1	>sp|O14910|LIN7A_HUMAN Protein lin-7 homolog A OS=Homo sapiens GN=LIN7A PE=1 SV=2;>tr|H0YI92|H0YI92_HUMAN Protein lin-7 homolog A (Fragment) OS=Homo sapiens GN=LIN7A PE=4 SV=1;>tr|H0YIA8|H0YIA8_HUMAN Protein lin-7 homolog A (Fragment) OS=Homo sapiens GN=LI	6	4	2	2	1	3	0	2	0	2	19.3	8.2	8.2	25.996	233	233;130;180;207;101;137	0.00093721	4.5835	6.9	12.4	13128000	0	13128000	0	34534000	0	5	5				242	2309;5930;12471;20101	False;False;True;True	2598;6681;13977;22806	15222;15223;15224;15225;15226;15227;38636;38637;87562;87563;87564;87565;141151	20595;20596;20597;20598;20599;20600;52660;52661;117871;117872;117873;117874;191939	20600;52660;117874;191939
sp|O14917|PCD17_HUMAN;tr|A0A087WXV2|A0A087WXV2_HUMAN;sp|O14917-2|PCD17_HUMAN	sp|O14917|PCD17_HUMAN;tr|A0A087WXV2|A0A087WXV2_HUMAN;sp|O14917-2|PCD17_HUMAN	2;1;1	2;1;1	2;1;1	>sp|O14917|PCD17_HUMAN Protocadherin-17 OS=Homo sapiens GN=PCDH17 PE=2 SV=2;>tr|A0A087WXV2|A0A087WXV2_HUMAN Protocadherin-17 (Fragment) OS=Homo sapiens GN=PCDH17 PE=4 SV=1;>sp|O14917-2|PCD17_HUMAN Isoform 2 of Protocadherin-17 OS=Homo sapiens GN=PCDH17	3	2	2	2	0	2	0	2	0	2	2.5	2.5	2.5	126.23	1159	1159;546;889	0.00083241	3.363	0	2.5	35977000	0	35977000	0	68238000	0	2	2				243	1350;1546	True;True	1518;1733	9220;10371	12644;13965	12644;13965
sp|O14920-4|IKKB_HUMAN;sp|O14920-2|IKKB_HUMAN;sp|O14920|IKKB_HUMAN	sp|O14920-4|IKKB_HUMAN;sp|O14920-2|IKKB_HUMAN;sp|O14920|IKKB_HUMAN	1;1;1	1;1;1	1;1;1	>sp|O14920-4|IKKB_HUMAN Isoform 4 of Inhibitor of nuclear factor kappa-B kinase subunit beta OS=Homo sapiens GN=IKBKB;>sp|O14920-2|IKKB_HUMAN Isoform 2 of Inhibitor of nuclear factor kappa-B kinase subunit beta OS=Homo sapiens GN=IKBKB;>sp|O14920|IKKB_HUMA	3	1	1	1	0	1	0	1	0	1	1.9	1.9	1.9	79.508	697	697;754;756	0.0010537	6.4353	0	1.9	24367000	0	24367000	0	106670000	0	2	2				244	19548	TRUE	22169	135838;135839	184168;184169	184169
sp|O14936-3|CSKP_HUMAN;sp|O14936-4|CSKP_HUMAN;sp|O14936-6|CSKP_HUMAN;sp|O14936-2|CSKP_HUMAN;sp|O14936|CSKP_HUMAN;tr|Q5JS74|Q5JS74_HUMAN;tr|Q5JS72|Q5JS72_HUMAN;sp|O14936-5|CSKP_HUMAN;tr|Q5JS79|Q5JS79_HUMAN	sp|O14936-3|CSKP_HUMAN;sp|O14936-4|CSKP_HUMAN;sp|O14936-6|CSKP_HUMAN;sp|O14936-2|CSKP_HUMAN;sp|O14936|CSKP_HUMAN;tr|Q5JS74|Q5JS74_HUMAN;tr|Q5JS72|Q5JS72_HUMAN;sp|O14936-5|CSKP_HUMAN	6;6;5;5;5;4;3;3;1	6;6;5;5;5;4;3;3;1	6;6;5;5;5;4;3;3;1	>sp|O14936-3|CSKP_HUMAN Isoform 3 of Peripheral plasma membrane protein CASK OS=Homo sapiens GN=CASK;>sp|O14936-4|CSKP_HUMAN Isoform 4 of Peripheral plasma membrane protein CASK OS=Homo sapiens GN=CASK;>sp|O14936-6|CSKP_HUMAN Isoform 6 of Peripheral plasma	9	6	6	6	1	5	1	5	1	5	8.5	8.5	8.5	102.11	897	897;898;909;921;926;590;518;518;381	0	18.181	1.4	7	551120000	2227600	548890000	0	414040000	1	6	7				245	6285;6994;10056;11425;18739;19718	True;True;True;True;True;True	7086;7870;11300;12832;21243;22374	40993;40994;46541;46542;68619;80663;128906;137780	55841;55842;63381;63382;92925;108951;174026;187247	55841;63382;92925;108951;174026;187247
sp|O14949|QCR8_HUMAN	sp|O14949|QCR8_HUMAN	2	2	2	>sp|O14949|QCR8_HUMAN Cytochrome b-c1 complex subunit 8 OS=Homo sapiens GN=UQCRQ PE=1 SV=4	1	2	2	2	2	2	2	2	2	2	24.4	24.4	24.4	9.9062	82	82	0.0003876	8.2407	24.4	24.4	362070000	106260000	255810000	217500000	0	15	2	17				246	7673;8780	True;True	8638;9878	51020;51021;59577;59578;59579;59580;59581;59582;59583;59584;59585;59586;59587;59588;59589;59590	69449;69450;80820;80821;80822;80823;80824;80825;80826;80827;80828;80829;80830;80831;80832;80833;80834;80835	69449;80832
sp|O14964|HGS_HUMAN;sp|O14964-2|HGS_HUMAN;tr|I3L1P5|I3L1P5_HUMAN;tr|I3L165|I3L165_HUMAN;tr|I3L1E3|I3L1E3_HUMAN;tr|I3L2H4|I3L2H4_HUMAN	sp|O14964|HGS_HUMAN;sp|O14964-2|HGS_HUMAN;tr|I3L1P5|I3L1P5_HUMAN	6;5;3;2;2;1	6;5;3;2;2;1	6;5;3;2;2;1	>sp|O14964|HGS_HUMAN Hepatocyte growth factor-regulated tyrosine kinase substrate OS=Homo sapiens GN=HGS PE=1 SV=1;>sp|O14964-2|HGS_HUMAN Isoform 2 of Hepatocyte growth factor-regulated tyrosine kinase substrate OS=Homo sapiens GN=HGS;>tr|I3L1P5|I3L1P5_HUM	6	6	6	6	4	5	4	5	4	5	8.9	8.9	8.9	86.191	777	777;690;263;71;292;59	0	16.994	5.9	7.1	771150000	128000000	643140000	464470000	238760000	8	10	18				248	1515;13263;14064;15251;19360;20927	True;True;True;True;True;True	1698;14850;15968;17369;21953;23722	10249;10250;10251;10252;10253;10254;93776;93777;93778;99010;105964;134289;134290;134291;134292;134293;147234;147235	13821;13822;13823;13824;13825;13826;126189;126190;126191;132956;141848;181966;181967;181968;181969;181970;181971;199984;199985	13825;126189;132956;141848;181971;199984	59;1400;1401;1402;1403	65;66;67	74;544;549;552;555	135;545;556
sp|O14974-5|MYPT1_HUMAN;sp|O14974-2|MYPT1_HUMAN;sp|O14974|MYPT1_HUMAN;tr|H0YHI8|H0YHI8_HUMAN;tr|F8VZN8|F8VZN8_HUMAN;sp|O14974-4|MYPT1_HUMAN;sp|O14974-3|MYPT1_HUMAN	sp|O14974-5|MYPT1_HUMAN;sp|O14974-2|MYPT1_HUMAN;sp|O14974|MYPT1_HUMAN;tr|H0YHI8|H0YHI8_HUMAN;tr|F8VZN8|F8VZN8_HUMAN;sp|O14974-4|MYPT1_HUMAN;sp|O14974-3|MYPT1_HUMAN	2;2;2;1;1;1;1	2;2;2;1;1;1;1	2;2;2;1;1;1;1	>sp|O14974-5|MYPT1_HUMAN Isoform 5 of Protein phosphatase 1 regulatory subunit 12A OS=Homo sapiens GN=PPP1R12A;>sp|O14974-2|MYPT1_HUMAN Isoform 2 of Protein phosphatase 1 regulatory subunit 12A OS=Homo sapiens GN=PPP1R12A;>sp|O14974|MYPT1_HUMAN Protein pho	7	2	2	2	0	2	0	2	0	2	3.6	3.6	3.6	105.64	943	943;995;1030;367;692;971;974	0	16.753	0	3.6	48381000	0	48381000	0	102220000	0	5	5				250	10045;16949	True;True	11289;19225;19226	68589;68590;116752;116753;116754	92869;92870;157316;157317;157318	92870;157316	60	68	223	221
sp|O14976-2|GAK_HUMAN;sp|O14976|GAK_HUMAN;tr|A0A087X1U9|A0A087X1U9_HUMAN;tr|H0Y8H5|H0Y8H5_HUMAN	sp|O14976-2|GAK_HUMAN;sp|O14976|GAK_HUMAN	4;4;1;1	4;4;1;1	4;4;1;1	>sp|O14976-2|GAK_HUMAN Isoform 2 of Cyclin-G-associated kinase OS=Homo sapiens GN=GAK;>sp|O14976|GAK_HUMAN Cyclin-G-associated kinase OS=Homo sapiens GN=GAK PE=1 SV=2	4	4	4	4	0	4	0	4	0	4	4.1	4.1	4.1	134.46	1232	1232;1311;416;467	0.00039809	8.7568	0	4.1	268980000	0	268980000	0	177060000	0	8	8				251	1631;2520;20602;21195	True;True;True;True	1836;2834;23371;24016	11267;11268;17383;17384;144847;144848;149088;149089	15350;15351;23807;23808;196875;196876;202366;202367	15351;23808;196876;202367
sp|O14979-3|HNRDL_HUMAN;sp|O14979-2|HNRDL_HUMAN;tr|A0A087WUK2|A0A087WUK2_HUMAN;sp|O14979|HNRDL_HUMAN	sp|O14979-3|HNRDL_HUMAN;sp|O14979-2|HNRDL_HUMAN;tr|A0A087WUK2|A0A087WUK2_HUMAN;sp|O14979|HNRDL_HUMAN	1;1;1;1	1;1;1;1	1;1;1;1	>sp|O14979-3|HNRDL_HUMAN Isoform 3 of Heterogeneous nuclear ribonucleoprotein D-like OS=Homo sapiens GN=HNRNPDL;>sp|O14979-2|HNRDL_HUMAN Isoform 2 of Heterogeneous nuclear ribonucleoprotein D-like OS=Homo sapiens GN=HNRNPDL;>tr|A0A087WUK2|A0A087WUK2_HUMAN	4	1	1	1	0	1	0	1	0	1	3.3	3.3	3.3	27.191	244	244;301;363;420	0.0078759	2.175	0	3.3	11172000	0	11172000	0	53151000	0	1	1				252	3754	TRUE	4233	25058	34259	34259
sp|O14980|XPO1_HUMAN;tr|C9JKM9|C9JKM9_HUMAN;tr|C9JF49|C9JF49_HUMAN;tr|C9IYM2|C9IYM2_HUMAN;tr|F8WF71|F8WF71_HUMAN;tr|C9IZS4|C9IZS4_HUMAN;tr|C9JQ02|C9JQ02_HUMAN;tr|C9JV99|C9JV99_HUMAN;tr|C9J673|C9J673_HUMAN	sp|O14980|XPO1_HUMAN;tr|C9JKM9|C9JKM9_HUMAN	3;2;1;1;1;1;1;1;1	3;2;1;1;1;1;1;1;1	3;2;1;1;1;1;1;1;1	>sp|O14980|XPO1_HUMAN Exportin-1 OS=Homo sapiens GN=XPO1 PE=1 SV=1;>tr|C9JKM9|C9JKM9_HUMAN Exportin-1 (Fragment) OS=Homo sapiens GN=XPO1 PE=1 SV=1	9	3	3	3	1	2	1	2	1	2	4.8	4.8	4.8	123.38	1071	1071;179;59;62;82;94;95;100;132	0	18.931	2.1	2.7	61964000	17819000	44144000	0	214040000	1	4	5				253	5049;11134;18799	True;True;True	5700;12507;12508;21314	33294;33295;78511;78512;129538;129539	45799;45800;106000;106001;174990;174991	45800;106001;174991	61;62;63	69	26;30;33	168
sp|O14986-3|PI51B_HUMAN;sp|O14986|PI51B_HUMAN;sp|O14986-2|PI51B_HUMAN;tr|A0A0A0MRU3|A0A0A0MRU3_HUMAN;tr|A0A0A0MT25|A0A0A0MT25_HUMAN;tr|A0A0A0MSP5|A0A0A0MSP5_HUMAN	sp|O14986-3|PI51B_HUMAN;sp|O14986|PI51B_HUMAN;sp|O14986-2|PI51B_HUMAN;tr|A0A0A0MRU3|A0A0A0MRU3_HUMAN;tr|A0A0A0MT25|A0A0A0MT25_HUMAN;tr|A0A0A0MSP5|A0A0A0MSP5_HUMAN	2;2;2;1;1;1	1;1;1;1;1;1	1;1;1;1;1;1	>sp|O14986-3|PI51B_HUMAN Isoform 3 of Phosphatidylinositol 4-phosphate 5-kinase type-1 beta OS=Homo sapiens GN=PIP5K1B;>sp|O14986|PI51B_HUMAN Phosphatidylinositol 4-phosphate 5-kinase type-1 beta OS=Homo sapiens GN=PIP5K1B PE=1 SV=2;>sp|O14986-2|PI51B_HUMA	6	2	1	1	0	2	0	1	0	1	6.4	3.6	3.6	56.95	502	502;540;549;103;157;162	0.0010094	5.7699	0	6.4	1364600	0	1364600	0	13906000	0	1	1				254	12085;17150	False;True	13553;13554;19457	85585;85586;85587;117698	115397;115398;115399;158502	115399;158502		70		157
sp|O15020|SPTN2_HUMAN;sp|O15020-2|SPTN2_HUMAN;tr|A4QPE4|A4QPE4_HUMAN;tr|E9PJZ2|E9PJZ2_HUMAN	sp|O15020|SPTN2_HUMAN;sp|O15020-2|SPTN2_HUMAN	32;30;11;2	28;26;8;2	28;26;8;2	>sp|O15020|SPTN2_HUMAN Spectrin beta chain, non-erythrocytic 2 OS=Homo sapiens GN=SPTBN2 PE=1 SV=3;>sp|O15020-2|SPTN2_HUMAN Isoform 2 of Spectrin beta chain, non-erythrocytic 2 OS=Homo sapiens GN=SPTBN2	4	32	28	28	10	30	7	28	7	28	19.3	17.5	17.5	271.32	2390	2390;2365;934;117	0	323.31	5.4	18.3	3288600000	141160000	3147400000	5701000000	2982400000	12	89	101				256	146;302;1313;1400;1642;2810;3013;3679;3707;3768;4360;4692;5482;5697;5865;6190;6930;7976;11240;11309;11926;11992;12902;13142;13728;14568;15307;15743;18743;18760;19902;21040	True;True;True;True;True;False;True;True;True;False;True;True;True;True;True;False;True;False;True;True;True;True;True;True;True;True;True;True;True;True;True;True	169;341;1478;1479;1575;1851;3168;3402;4150;4182;4183;4250;4942;5310;6182;6416;6611;6972;6973;7798;8984;12630;12707;13379;13380;13454;14455;14722;15503;15504;16580;16581;17427;17903;21250;21275;22584;23851	845;846;847;1794;1795;1796;1797;9088;9089;9090;9091;9092;9093;9094;9095;9096;9097;9539;9540;11309;18910;18911;20413;24704;24832;24833;24834;25123;29502;29503;29504;29505;29506;29507;29508;29509;29510;31566;31567;31568;31569;36100;36101;36102;36103;36104;37470;37471;38321;38322;38323;40001;40002;40003;40004;40005;40006;45685;53063;53064;53065;53066;53067;53068;53069;79389;79390;79957;79958;79959;7…	1406;1407;1408;2828;2829;2830;2831;12485;12486;12487;12488;12489;12490;12491;12492;12493;12494;12495;12496;12497;12498;12499;13018;13019;15404;25879;25880;28097;33786;33938;33939;33940;34357;40554;40555;40556;40557;40558;40559;40560;40561;40562;40563;40564;40565;43302;43303;43304;43305;43306;49327;49328;49329;49330;49331;49332;49333;51070;51071;52290;52291;52292;52293;52294;54466;54467;54468;5446…	1407;2830;12491;13018;15404;25880;28097;33786;33939;34357;40562;43306;49328;51071;52293;54470;62164;72102;107201;108013;114263;114762;121418;124880;130054;137224;142239;147223;174086;174464;190337;201364	66;67;68;1406;1407;1408;1409	71;72	263;444;1263;1264;1451;1454;2176	1298;2316
sp|O15031|PLXB2_HUMAN;tr|A6QRG9|A6QRG9_HUMAN;tr|A6QRH1|A6QRH1_HUMAN;tr|E2PU09|E2PU09_HUMAN	sp|O15031|PLXB2_HUMAN	5;2;1;1	5;2;1;1	5;2;1;1	>sp|O15031|PLXB2_HUMAN Plexin-B2 OS=Homo sapiens GN=PLXNB2 PE=1 SV=3	4	5	5	5	0	5	0	5	0	5	4	4	4	205.12	1838	1838;234;162;477	0	15.659	0	4	146520000	0	146520000	0	150910000	0	7	7				257	3189;9792;12395;12515;19827	True;True;True;True;True	3595;11007;13890;14023;22501	21279;21280;66992;87132;87133;87820;87821;138496	29211;29212;90799;117390;117391;118195;118196;188316	29211;90799;117390;118196;188316
sp|O15034-2|RIMB2_HUMAN;sp|O15034|RIMB2_HUMAN	sp|O15034-2|RIMB2_HUMAN;sp|O15034|RIMB2_HUMAN	2;2	2;2	2;2	>sp|O15034-2|RIMB2_HUMAN Isoform 2 of RIMS-binding protein 2 OS=Homo sapiens GN=RIMBP2;>sp|O15034|RIMB2_HUMAN RIMS-binding protein 2 OS=Homo sapiens GN=RIMBP2 PE=1 SV=3	2	2	2	2	0	2	0	2	0	2	5.9	5.9	5.9	70.107	645	645;1052	0.0010897	6.954	0	5.9	112990000	0	112990000	0	60345000	0	4	4				258	9550;17154	True;True	10721;19461	64775;64776;117719;117720	87776;87777;158531;158532	87777;158532
sp|O15068-5|MCF2L_HUMAN;sp|O15068-4|MCF2L_HUMAN;sp|O15068-3|MCF2L_HUMAN;sp|O15068-2|MCF2L_HUMAN;sp|O15068-6|MCF2L_HUMAN;sp|O15068-8|MCF2L_HUMAN;sp|O15068-10|MCF2L_HUMAN;sp|O15068-9|MCF2L_HUMAN;sp|O15068|MCF2L_HUMAN	sp|O15068-5|MCF2L_HUMAN;sp|O15068-4|MCF2L_HUMAN;sp|O15068-3|MCF2L_HUMAN;sp|O15068-2|MCF2L_HUMAN;sp|O15068-6|MCF2L_HUMAN;sp|O15068-8|MCF2L_HUMAN;sp|O15068-10|MCF2L_HUMAN;sp|O15068-9|MCF2L_HUMAN;sp|O15068|MCF2L_HUMAN	1;1;1;1;1;1;1;1;1	1;1;1;1;1;1;1;1;1	1;1;1;1;1;1;1;1;1	>sp|O15068-5|MCF2L_HUMAN Isoform 5 of Guanine nucleotide exchange factor DBS OS=Homo sapiens GN=MCF2L;>sp|O15068-4|MCF2L_HUMAN Isoform 4 of Guanine nucleotide exchange factor DBS OS=Homo sapiens GN=MCF2L;>sp|O15068-3|MCF2L_HUMAN Isoform 3 of Guanine nucleo	9	1	1	1	0	1	0	1	0	1	2.7	2.7	2.7	102.17	904	904;984;1067;1096;1107;1113;1123;1125;1137	0.00039635	8.63	0	2.7	16745000	0	16745000	0	152130000	0	2	2				262	5652	TRUE	6366	37221;37222	50755;50756	50755
sp|O15069|NACAD_HUMAN	sp|O15069|NACAD_HUMAN	2	2	2	>sp|O15069|NACAD_HUMAN NAC-alpha domain-containing protein 1 OS=Homo sapiens GN=NACAD PE=1 SV=3	1	2	2	2	0	2	0	2	0	2	1.4	1.4	1.4	161.1	1562	1562	0.00093691	4.5809	0	1.4	6794400	0	6794400	0	46223000	0	3	3				263	4934;11236	True;True	5573;12626	32792;32793;79381	45066;45067;107191	45066;107191
sp|O15075|DCLK1_HUMAN;sp|O15075-2|DCLK1_HUMAN;sp|O15075-4|DCLK1_HUMAN;sp|O15075-3|DCLK1_HUMAN;sp|O43602-2|DCX_HUMAN;sp|O43602-4|DCX_HUMAN;sp|O43602-5|DCX_HUMAN;sp|O43602-3|DCX_HUMAN;tr|H3BLV5|H3BLV5_HUMAN;sp|O43602|DCX_HUMAN	sp|O15075|DCLK1_HUMAN;sp|O15075-2|DCLK1_HUMAN	15;14;6;5;1;1;1;1;1;1	15;14;6;5;1;1;1;1;1;1	4;3;4;3;0;0;0;0;0;0	>sp|O15075|DCLK1_HUMAN Serine/threonine-protein kinase DCLK1 OS=Homo sapiens GN=DCLK1 PE=1 SV=2;>sp|O15075-2|DCLK1_HUMAN Isoform 1 of Serine/threonine-protein kinase DCLK1 OS=Homo sapiens GN=DCLK1	10	15	15	4	7	13	7	13	3	3	29.9	29.9	11.4	82.223	740	740;729;433;422;360;361;362;365;438;441	0	97.866	14.7	27.6	2238400000	271500000	1966900000	1925400000	2222600000	14	44	58				264	1892;2497;2840;3373;3796;14808;16186;16552;16988;16989;17694;18293;18463;19379;21559	True;True;True;True;True;True;True;True;True;True;True;True;True;True;True	2133;2807;3203;3805;4288;16885;18398;18796;19267;19268;20060;20734;20922;20923;21976;24412	12832;12833;12834;12835;12836;12837;17195;17196;17197;19109;19110;22586;25408;104092;112113;112114;112115;112116;112117;112118;112119;112120;112121;114577;114578;114579;116877;116878;121511;121512;121513;125725;126762;126763;126764;126765;126766;126767;126768;126769;126770;134446;134447;152646;152647;152648;152649;152650;152651	17445;17446;17447;17448;17449;17450;17451;17452;17453;23586;23587;23588;26105;26106;31022;34803;139235;150776;150777;150778;150779;150780;150781;150782;150783;150784;154242;154243;154244;157502;157503;163745;163746;163747;169471;170757;170758;170759;170760;170761;170762;170763;170764;170765;170766;170767;170768;170769;170770;182207;182208;182209;206898;206899;206900;206901;206902;206903;206904;20…	17448;23587;26106;31022;34803;139235;150778;154244;157502;157503;163746;169471;170762;182208;206904	69;70;1410		98;100;103
sp|O15078-2|CE290_HUMAN;sp|O15078|CE290_HUMAN;tr|J3KNF5|J3KNF5_HUMAN	sp|O15078-2|CE290_HUMAN;sp|O15078|CE290_HUMAN;tr|J3KNF5|J3KNF5_HUMAN	2;2;2	2;2;2	2;2;2	>sp|O15078-2|CE290_HUMAN Isoform 2 of Centrosomal protein of 290 kDa OS=Homo sapiens GN=CEP290;>sp|O15078|CE290_HUMAN Centrosomal protein of 290 kDa OS=Homo sapiens GN=CEP290 PE=1 SV=2;>tr|J3KNF5|J3KNF5_HUMAN Centrosomal protein of 290 kDa OS=Homo sapiens	3	2	2	2	2	1	2	1	2	1	1.3	1.3	1.3	180.06	1539	1539;2479;2481	0.0013561	3.1563	1.3	0.6	228670000	42448000	186220000	218040000	0	2	1	3				265	12283;15331	True;True	13775;17452	86778;86779;86780;106274;106275	116920;116921;116922;142319;142320	116921;142319	71;1411		610;611
sp|O15079|SNPH_HUMAN;sp|O15079-2|SNPH_HUMAN	sp|O15079|SNPH_HUMAN;sp|O15079-2|SNPH_HUMAN	9;9	9;9	9;9	>sp|O15079|SNPH_HUMAN Syntaphilin OS=Homo sapiens GN=SNPH PE=1 SV=2;>sp|O15079-2|SNPH_HUMAN Isoform 2 of Syntaphilin OS=Homo sapiens GN=SNPH	2	9	9	9	1	9	1	9	1	9	30.4	30.4	30.4	53.536	494	494;538	0	83.464	3.6	30.4	176590000	1736200	174860000	0	828210000	1	25	26				266	1225;2868;2869;3920;4241;4242;12658;16756;20780	True;True;True;True;True;True;True;True;True	1384;3234;3235;3236;4450;4806;4807;14187;19015;23561	8376;8377;19437;19438;19439;19440;19441;19442;19443;26583;26584;26585;28506;28507;28508;88919;115800;115801;145965;145966	11524;11525;11526;11527;26636;26637;26638;26639;26640;26641;26642;36483;36484;36485;36486;36487;39044;39045;39046;39047;119441;156157;156158;156159;198423;198424	11527;26640;26642;36484;39044;39046;119441;156158;198423	72		39
sp|O15083|ERC2_HUMAN;tr|H7C4G9|H7C4G9_HUMAN	sp|O15083|ERC2_HUMAN;tr|H7C4G9|H7C4G9_HUMAN	8;7	8;7	6;5	>sp|O15083|ERC2_HUMAN ERC protein 2 OS=Homo sapiens GN=ERC2 PE=1 SV=3;>tr|H7C4G9|H7C4G9_HUMAN ERC protein 2 (Fragment) OS=Homo sapiens GN=ERC2 PE=4 SV=1	2	8	8	6	1	8	1	8	0	6	10	10	7.7	110.56	957	957;528	0	19.717	1	10	1225300000	786120000	439170000	2301900000	0	16	16	32				267	195;3555;6007;10502;16622;16736;18282;20328	True;True;True;True;True;True;True;True	221;4018;6766;11799;18869;18995;20723;23059	1223;1224;24002;24003;24004;38949;38950;72133;72134;72135;72136;72137;72138;72139;72140;72141;72142;72143;72144;72145;72146;72147;72148;72149;114910;115750;115751;125694;125695;142626;142627	1924;1925;32920;32921;32922;53045;53046;97195;97196;97197;97198;97199;97200;97201;97202;97203;97204;97205;97206;97207;97208;97209;97210;97211;97212;97213;97214;97215;154624;156088;156089;156090;169438;169439;193753;193754	1925;32920;53045;97211;154624;156090;169438;193754	73;1412;1413		550;552;554
sp|O15085|ARHGB_HUMAN;sp|O15085-2|ARHGB_HUMAN	sp|O15085|ARHGB_HUMAN;sp|O15085-2|ARHGB_HUMAN	6;6	6;6	6;6	>sp|O15085|ARHGB_HUMAN Rho guanine nucleotide exchange factor 11 OS=Homo sapiens GN=ARHGEF11 PE=1 SV=1;>sp|O15085-2|ARHGB_HUMAN Isoform 2 of Rho guanine nucleotide exchange factor 11 OS=Homo sapiens GN=ARHGEF11	2	6	6	6	0	6	0	6	0	6	6.9	6.9	6.9	167.7	1522	1522;1562	0	27.315	0	6.9	142410000	0	142410000	0	582010000	0	13	13				268	9994;12724;12803;14365;15988;19564	True;True;True;True;True;True	11232;14257;14343;16331;18180;22190	68156;68157;68158;89395;89396;89988;89989;101059;101060;110980;110981;135950;135951	92274;92275;92276;120063;120064;120763;120764;135492;135493;149256;149257;184313;184314	92276;120064;120763;135493;149257;184314
sp|O15143|ARC1B_HUMAN	sp|O15143|ARC1B_HUMAN	1	1	1	>sp|O15143|ARC1B_HUMAN Actin-related protein 2/3 complex subunit 1B OS=Homo sapiens GN=ARPC1B PE=1 SV=3	1	1	1	1	1	0	1	0	1	0	4.8	4.8	4.8	40.949	372	372	0.0035632	2.6493	4.8	0	15594000	15594000	0	78582000	0	3	0	3				270	2107	TRUE	2376	14179;14180;14181	19249;19250;19251	19251
sp|O15144|ARPC2_HUMAN;tr|G5E9S7|G5E9S7_HUMAN;tr|C9JTV5|C9JTV5_HUMAN;tr|G5E9J0|G5E9J0_HUMAN	sp|O15144|ARPC2_HUMAN	7;1;1;1	7;1;1;1	7;1;1;1	>sp|O15144|ARPC2_HUMAN Actin-related protein 2/3 complex subunit 2 OS=Homo sapiens GN=ARPC2 PE=1 SV=1	4	7	7	7	3	6	3	6	3	6	19.7	19.7	19.7	34.333	300	300;38;90;91	0	16.057	10.3	15.7	591630000	30742000	560890000	1082100000	1513400000	5	18	23				271	2927;2940;2941;4135;9305;14063;21285	True;True;True;True;True;True;True	3299;3318;3319;3320;4687;10450;15967;24108	19723;19724;19975;19976;19977;19978;19979;19980;19981;19982;19983;19984;27735;27736;62864;62865;99009;149890;149891;149892;149893	27018;27019;27493;27494;27495;27496;27497;27498;27499;27500;27501;27502;27503;27504;37961;37962;85257;85258;85259;132955;203362;203363;203364;203365	27018;27496;27504;37961;85257;132955;203364		73		152
sp|O15145|ARPC3_HUMAN;tr|C9JZD1|C9JZD1_HUMAN;tr|F8VR50|F8VR50_HUMAN	sp|O15145|ARPC3_HUMAN;tr|C9JZD1|C9JZD1_HUMAN;tr|F8VR50|F8VR50_HUMAN	4;3;2	4;3;2	4;3;2	>sp|O15145|ARPC3_HUMAN Actin-related protein 2/3 complex subunit 3 OS=Homo sapiens GN=ARPC3 PE=1 SV=3;>tr|C9JZD1|C9JZD1_HUMAN Actin-related protein 2/3 complex subunit 3 (Fragment) OS=Homo sapiens GN=ARPC3 PE=1 SV=1;>tr|F8VR50|F8VR50_HUMAN Actin-related pr	3	4	4	4	3	3	3	3	3	3	24.7	24.7	24.7	20.546	178	178;99;84	0.00041684	9.9493	20.8	17.4	2534100000	317020000	2217100000	900900000	669930000	19	20	39				272	2581;4230;11723;14885	True;True;True;True	2901;4793;13160;13161;13162;16971;16972	17788;17789;28266;28267;28268;28269;28270;28271;28272;28273;28274;28275;28276;28277;28278;28279;83293;83294;83295;83296;83297;83298;83299;83300;83301;83302;83303;83304;83305;83306;83307;83308;104708;104709	24340;24341;38686;38687;38688;38689;38690;38691;38692;38693;38694;38695;38696;38697;38698;38699;38700;112534;112535;112536;112537;112538;112539;112540;112541;112542;112543;112544;112545;112546;112547;112548;112549;112550;112551;112552;112553;140156;140157	24340;38686;112540;140157	74	74;75	18	9;19
sp|O15169-2|AXIN1_HUMAN;sp|O15169|AXIN1_HUMAN	sp|O15169-2|AXIN1_HUMAN;sp|O15169|AXIN1_HUMAN	1;1	1;1	1;1	>sp|O15169-2|AXIN1_HUMAN Isoform 2 of Axin-1 OS=Homo sapiens GN=AXIN1;>sp|O15169|AXIN1_HUMAN Axin-1 OS=Homo sapiens GN=AXIN1 PE=1 SV=2	2	1	1	1	0	1	0	1	0	1	2.2	2.2	2.2	91.652	826	826;862	0.0016034	3.0433	0	2.2	7510800	0	7510800	0	16617000	0	2	2				275	15824	TRUE	17991	109872;109873	147703;147704	147704
sp|O15173|PGRC2_HUMAN;sp|O15173-2|PGRC2_HUMAN;tr|U3KQM0|U3KQM0_HUMAN;tr|D3DNX8|D3DNX8_HUMAN	sp|O15173|PGRC2_HUMAN;sp|O15173-2|PGRC2_HUMAN;tr|U3KQM0|U3KQM0_HUMAN	3;3;2;1	3;3;2;1	3;3;2;1	>sp|O15173|PGRC2_HUMAN Membrane-associated progesterone receptor component 2 OS=Homo sapiens GN=PGRMC2 PE=1 SV=1;>sp|O15173-2|PGRC2_HUMAN Isoform 2 of Membrane-associated progesterone receptor component 2 OS=Homo sapiens GN=PGRMC2;>tr|U3KQM0|U3KQM0_HUMAN M	4	3	3	3	0	3	0	3	0	3	22.4	22.4	22.4	23.818	223	223;247;91;44	0.0010653	6.6377	0	22.4	83318000	0	83318000	0	167620000	0	5	5				276	3102;7069;12038	True;True;True	3501;7954;13504	20783;47096;47097;85318;85319	28580;64172;64173;115065;115066	28580;64173;115065
sp|O15197|EPHB6_HUMAN;tr|F8WCM8|F8WCM8_HUMAN;sp|O15197-3|EPHB6_HUMAN;tr|J3KQU5|J3KQU5_HUMAN;sp|O15197-2|EPHB6_HUMAN	sp|O15197|EPHB6_HUMAN;tr|F8WCM8|F8WCM8_HUMAN;sp|O15197-3|EPHB6_HUMAN;tr|J3KQU5|J3KQU5_HUMAN;sp|O15197-2|EPHB6_HUMAN	2;2;1;1;1	2;2;1;1;1	2;2;1;1;1	>sp|O15197|EPHB6_HUMAN Ephrin type-B receptor 6 OS=Homo sapiens GN=EPHB6 PE=1 SV=4;>tr|F8WCM8|F8WCM8_HUMAN Ephrin type-B receptor 6 OS=Homo sapiens GN=EPHB6 PE=4 SV=2;>sp|O15197-3|EPHB6_HUMAN Isoform 3 of Ephrin type-B receptor 6 OS=Homo sapiens GN=EPHB6;>	5	2	2	2	1	1	1	1	1	1	2.6	2.6	2.6	110.7	1021	1021;1022;540;729;744	0.0051195	2.3235	0.8	1.9	35538000	18314000	17224000	0	6724000	0	1	1				277	1025;8333	True;True	1151;9374	6309;55346	8986;75336	8986;75336
sp|O15204-2|ADEC1_HUMAN;sp|O15204|ADEC1_HUMAN	sp|O15204-2|ADEC1_HUMAN;sp|O15204|ADEC1_HUMAN	1;1	1;1	1;1	>sp|O15204-2|ADEC1_HUMAN Isoform 2 of ADAM DEC1 OS=Homo sapiens GN=ADAMDEC1;>sp|O15204|ADEC1_HUMAN ADAM DEC1 OS=Homo sapiens GN=ADAMDEC1 PE=1 SV=2	2	1	1	1	0	1	0	1	0	1	4.3	4.3	4.3	43.556	391	391;470	0.0023346	2.8193	0	4.3	14989000	0	14989000	0	24460000	0	1	1				278	11847	TRUE	13297	84300	113785	113785
sp|O15230|LAMA5_HUMAN;sp|O15230-2|LAMA5_HUMAN;tr|A0A087WYH7|A0A087WYH7_HUMAN;tr|A0A075B783|A0A075B783_HUMAN;tr|A0A0A0MSA0|A0A0A0MSA0_HUMAN;sp|Q16787-3|LAMA3_HUMAN;sp|Q16787|LAMA3_HUMAN;tr|A0A087WV15|A0A087WV15_HUMAN	sp|O15230|LAMA5_HUMAN	32;8;1;1;1;1;1;1	32;8;1;1;1;1;1;1	32;8;1;1;1;1;1;1	>sp|O15230|LAMA5_HUMAN Laminin subunit alpha-5 OS=Homo sapiens GN=LAMA5 PE=1 SV=8	8	32	32	32	31	2	31	2	31	2	12	12	12	399.73	3695	3695;561;241;576;3277;3277;3333;3335	0	191.17	11.7	0.8	2694900000	2666700000	28235000	14994000000	0	141	3	144				279	930;2086;2327;2622;2918;3222;3325;3504;3601;3945;4032;4264;6426;6566;6595;7070;8075;8129;8179;8808;10035;11037;11320;11583;13041;18403;18569;18694;19158;19749;20512;20542	True;True;True;True;True;True;True;True;True;True;True;True;True;True;True;True;True;True;True;True;True;True;True;True;True;True;True;True;True;True;True;True	1044;2352;2618;2947;3290;3636;3753;3965;4067;4068;4479;4577;4834;7243;7398;7428;7955;9087;9146;9198;9907;11279;12399;12718;13006;14607;20855;21052;21192;21719;22409;23266;23301;23302	5701;5702;14057;15299;17963;17964;19705;19706;19707;19708;19709;21504;22131;23648;23649;23650;23651;23652;23653;23654;23655;23656;24245;24246;26711;26712;26713;26714;26715;26716;26717;26718;26719;26720;26721;27146;28897;28898;28899;41924;41925;41926;43038;43039;43140;43141;47098;47099;47100;47101;53497;53498;53499;53500;53501;53502;53503;53504;53505;53506;53507;53508;53984;54192;54193;54194;54195…	8123;8124;19074;20696;24575;24576;27000;27001;27002;27003;27004;29548;30319;32477;32478;32479;32480;32481;32482;32483;32484;32485;33253;33254;36660;36661;36662;36663;36664;36665;36666;36667;36668;36669;36670;37216;39746;39747;39748;57016;57017;57018;58594;58595;58721;58722;64174;64175;64176;64177;72794;72795;72796;72797;72798;72799;72800;72801;72802;72803;72804;72805;72806;72807;72808;72809;72810…	8124;19074;20696;24575;27001;29548;30319;32483;33254;36668;37216;39746;57018;58594;58722;64176;72802;73560;73814;81138;92839;104862;108060;111258;122546;170396;171481;172850;179222;187413;196254;196603	1415	76;77;78	2335	274;2382;2653
sp|O15240|VGF_HUMAN;tr|Q05BJ3|Q05BJ3_HUMAN	sp|O15240|VGF_HUMAN;tr|Q05BJ3|Q05BJ3_HUMAN	6;4	6;4	6;4	>sp|O15240|VGF_HUMAN Neurosecretory protein VGF OS=Homo sapiens GN=VGF PE=1 SV=2;>tr|Q05BJ3|Q05BJ3_HUMAN Neurosecretory protein VGF OS=Homo sapiens GN=VGF PE=2 SV=1	2	6	6	6	0	6	0	6	0	6	13.8	13.8	13.8	67.257	615	615;377	0	15.838	0	13.8	160360000	0	160360000	0	668160000	0	13	13				280	2587;5858;13802;14648;16975;19734	True;True;True;True;True;True	2908;6604;15613;16688;19253;22392	17817;38308;97159;97160;103253;103254;116827;116828;137856;137857;137858	24373;52275;130545;130546;138182;138183;157436;157437;157438;157439;187331;187332;187333	24373;52275;130546;138183;157438;187333
sp|O15254-2|ACOX3_HUMAN;sp|O15254|ACOX3_HUMAN	sp|O15254-2|ACOX3_HUMAN;sp|O15254|ACOX3_HUMAN	1;1	1;1	1;1	>sp|O15254-2|ACOX3_HUMAN Isoform 2 of Peroxisomal acyl-coenzyme A oxidase 3 OS=Homo sapiens GN=ACOX3;>sp|O15254|ACOX3_HUMAN Peroxisomal acyl-coenzyme A oxidase 3 OS=Homo sapiens GN=ACOX3 PE=1 SV=2	2	1	1	1	0	1	0	1	0	1	2.7	2.7	2.7	69.574	624	624;700	0	20.779	0	2.7	36462000	0	36462000	0	102680000	0	3	3				281	2141	TRUE	2416	14368;14369	19480;19481;19482	19481
sp|O15294|OGT1_HUMAN;sp|O15294-3|OGT1_HUMAN;sp|O15294-2|OGT1_HUMAN;sp|O15294-4|OGT1_HUMAN;tr|C9JZL3|C9JZL3_HUMAN;tr|H7C2T7|H7C2T7_HUMAN	sp|O15294|OGT1_HUMAN;sp|O15294-3|OGT1_HUMAN;sp|O15294-2|OGT1_HUMAN;sp|O15294-4|OGT1_HUMAN	8;7;5;4;2;1	8;7;5;4;2;1	8;7;5;4;2;1	>sp|O15294|OGT1_HUMAN UDP-N-acetylglucosamine--peptide N-acetylglucosaminyltransferase 110 kDa subunit OS=Homo sapiens GN=OGT PE=1 SV=3;>sp|O15294-3|OGT1_HUMAN Isoform 1 of UDP-N-acetylglucosamine--peptide N-acetylglucosaminyltransferase 110 kDa subunit OS	6	8	8	8	3	8	3	8	3	8	9.8	9.8	9.8	116.92	1046	1046;1036;920;665;156;211	0	27.421	3.5	9.8	785260000	5875700	779380000	690960000	545290000	2	19	21				283	880;2126;5897;6368;9920;10120;13132;15255	True;True;True;True;True;True;True;True	989;2397;6644;7174;11149;11373;14710;17374	5328;14286;14287;38454;38455;41459;41460;41461;41462;41463;41464;67691;67692;69134;69135;69136;92784;92785;106107	7693;7694;19368;19369;52446;52447;56383;56384;56385;56386;56387;56388;56389;56390;91680;91681;93552;93553;93554;124824;124825;142116	7694;19369;52447;56388;91680;93554;124825;142116
sp|O15355|PPM1G_HUMAN	sp|O15355|PPM1G_HUMAN	3	3	3	>sp|O15355|PPM1G_HUMAN Protein phosphatase 1G OS=Homo sapiens GN=PPM1G PE=1 SV=1	1	3	3	3	0	3	0	3	0	3	11.4	11.4	11.4	59.271	546	546	0	23.912	0	11.4	34471000	0	34471000	0	240320000	0	6	6				286	5470;10563;16289	True;True;True	6166;11862;18508	36024;72620;72621;112625;112626;112627	49225;97761;97762;151459;151460;151461	49225;97762;151459
sp|O15397-2|IPO8_HUMAN;sp|O15397|IPO8_HUMAN	sp|O15397-2|IPO8_HUMAN;sp|O15397|IPO8_HUMAN	1;1	1;1	1;1	>sp|O15397-2|IPO8_HUMAN Isoform 2 of Importin-8 OS=Homo sapiens GN=IPO8;>sp|O15397|IPO8_HUMAN Importin-8 OS=Homo sapiens GN=IPO8 PE=1 SV=2	2	1	1	1	0	1	0	1	0	1	1.6	1.6	1.6	96.035	832	832;1037	0.0058224	2.2926	0	1.6	7749700	0	7749700	0	48544000	0	1	1				290	6126	TRUE	6900	39708	54121	54121
sp|O15400-2|STX7_HUMAN;sp|O15400|STX7_HUMAN	sp|O15400-2|STX7_HUMAN;sp|O15400|STX7_HUMAN	7;7	7;7	7;7	>sp|O15400-2|STX7_HUMAN Isoform 2 of Syntaxin-7 OS=Homo sapiens GN=STX7;>sp|O15400|STX7_HUMAN Syntaxin-7 OS=Homo sapiens GN=STX7 PE=1 SV=4	2	7	7	7	3	6	3	6	3	6	38.9	38.9	38.9	27.4	239	239;261	0	44.954	18.4	33.5	1546200000	63326000	1482800000	1869300000	3068400000	10	20	30				291	5069;10028;12987;15175;17634;18437;20626	True;True;True;True;True;True;True	5720;11272;14547;17290;19989;20894;23396	33379;68512;68513;68514;68515;91081;105695;105696;121037;121038;121039;121040;121041;121042;126635;126636;126637;126638;126639;126640;126641;145108	45893;92762;92763;92764;92765;92766;92767;122251;141497;141498;163150;163151;163152;163153;163154;163155;163156;163157;170566;170567;170568;170569;170570;170571;170572;170573;170574;170575;170576;197218	45893;92762;122251;141498;163156;170570;197218
sp|O15498-2|YKT6_HUMAN;sp|O15498|YKT6_HUMAN	sp|O15498-2|YKT6_HUMAN;sp|O15498|YKT6_HUMAN	2;2	2;2	2;2	>sp|O15498-2|YKT6_HUMAN Isoform 2 of Synaptobrevin homolog YKT6 OS=Homo sapiens GN=YKT6;>sp|O15498|YKT6_HUMAN Synaptobrevin homolog YKT6 OS=Homo sapiens GN=YKT6 PE=1 SV=1	2	2	2	2	0	2	0	2	0	2	9.1	9.1	9.1	18.58	164	164;198	0.00098879	5.4456	0	9.1	349410000	0	349410000	0	345950000	0	4	4				293	19234;20071	True;True	21811;22774	133067;133068;140926;140927	180061;180062;191679;191680	180062;191679
sp|O15511|ARPC5_HUMAN;sp|O15511-2|ARPC5_HUMAN	sp|O15511|ARPC5_HUMAN;sp|O15511-2|ARPC5_HUMAN	1;1	1;1	1;1	>sp|O15511|ARPC5_HUMAN Actin-related protein 2/3 complex subunit 5 OS=Homo sapiens GN=ARPC5 PE=1 SV=3;>sp|O15511-2|ARPC5_HUMAN Isoform 2 of Actin-related protein 2/3 complex subunit 5 OS=Homo sapiens GN=ARPC5	2	1	1	1	1	0	1	0	1	0	7.9	7.9	7.9	16.32	151	151;154	0.0086997	2.0568	7.9	0	202920000	202920000	0	635200000	0	4	0	4				294	1292	TRUE	1456	8983;8984;8985;8986	12374;12375;12376;12377	12375
sp|O15523|DDX3Y_HUMAN;sp|O15523-3|DDX3Y_HUMAN;tr|C9J8G5|C9J8G5_HUMAN	sp|O15523|DDX3Y_HUMAN	7;2;1	1;1;1	1;1;1	>sp|O15523|DDX3Y_HUMAN ATP-dependent RNA helicase DDX3Y OS=Homo sapiens GN=DDX3Y PE=1 SV=2	3	7	1	1	3	4	0	1	0	1	13.5	2.7	2.7	73.153	660	660;291;224	0.00099535	5.5542	5.8	7.7	21460000	0	21460000	0	269330000	0	5	5				295	3649;5474;8779;10090;13686;14107;16941	False;False;False;False;False;True;False	4118;6170;9877;11337;15450;16023;19216	24534;36042;59575;59576;68837;96583;96584;99267;99268;99269;99270;116726;116727	33601;49246;80818;80819;93205;129829;129830;133268;133269;133270;133271;133272;157284;157285	33601;49246;80819;93205;129830;133269;157285
sp|O15540|FABP7_HUMAN;sp|O15540-2|FABP7_HUMAN	sp|O15540|FABP7_HUMAN;sp|O15540-2|FABP7_HUMAN	5;5	5;5	5;5	>sp|O15540|FABP7_HUMAN Fatty acid-binding protein, brain OS=Homo sapiens GN=FABP7 PE=1 SV=3;>sp|O15540-2|FABP7_HUMAN Isoform 2 of Fatty acid-binding protein, brain OS=Homo sapiens GN=FABP7	2	5	5	5	2	5	2	5	2	5	34.1	34.1	34.1	14.889	132	132;166	0	12.618	20.5	34.1	1864300000	109920000	1754400000	671780000	161950000	5	14	19				296	1419;12915;17563;17564;19504	True;True;True;True;True	1595;14468;19906;19907;22120	9610;9611;90648;90649;90650;90651;120266;120267;120268;120269;120270;135684;135685;135686;135687;135688	13092;13093;121550;121551;121552;121553;121554;161917;161918;161919;161920;161921;183994;183995;183996;183997;183998;183999;184000;184001	13093;121552;161917;161921;183998
sp|O43143|DHX15_HUMAN	sp|O43143|DHX15_HUMAN	4	4	4	>sp|O43143|DHX15_HUMAN Putative pre-mRNA-splicing factor ATP-dependent RNA helicase DHX15 OS=Homo sapiens GN=DHX15 PE=1 SV=2	1	4	4	4	1	4	1	4	1	4	6	6	6	90.932	795	795	0.00039246	8.4453	1.6	6	270920000	4814700	266110000	0	1864300000	3	10	13				297	6219;11141;17785;18346	True;True;True;True	7005;12516;20170;20794	40332;40333;40334;40335;40336;40337;78588;78589;122225;126201	54944;54945;54946;54947;54948;54949;54950;54951;54952;106078;106079;164813;170027	54950;106079;164813;170027
sp|O43149|ZZEF1_HUMAN	sp|O43149|ZZEF1_HUMAN	2	2	2	>sp|O43149|ZZEF1_HUMAN Zinc finger ZZ-type and EF-hand domain-containing protein 1 OS=Homo sapiens GN=ZZEF1 PE=1 SV=6	1	2	2	2	0	2	0	2	0	2	0.9	0.9	0.9	331.07	2961	2961	0.00039479	8.5614	0	0.9	99450000	0	99450000	0	111800000	0	4	4				298	6486;11774	True;True	7307;13217	42362;83719;83720;83721	57598;113028;113029;113030	57598;113030
sp|O43150-2|ASAP2_HUMAN;sp|O43150|ASAP2_HUMAN	sp|O43150-2|ASAP2_HUMAN;sp|O43150|ASAP2_HUMAN	1;1	1;1	1;1	>sp|O43150-2|ASAP2_HUMAN Isoform 2 of Arf-GAP with SH3 domain, ANK repeat and PH domain-containing protein 2 OS=Homo sapiens GN=ASAP2;>sp|O43150|ASAP2_HUMAN Arf-GAP with SH3 domain, ANK repeat and PH domain-containing protein 2 OS=Homo sapiens GN=ASAP2 PE=	2	1	1	1	1	0	1	0	1	0	0.8	0.8	0.8	106.98	961	961;1006	1	-2	0.8	0	32847000	32847000	0	124250000	0	1	0	1	+			299	5346	TRUE	6026	34922	47807	47807	1416		428
sp|O43157-2|PLXB1_HUMAN;sp|O43157|PLXB1_HUMAN	sp|O43157-2|PLXB1_HUMAN;sp|O43157|PLXB1_HUMAN	6;6	6;6	6;6	>sp|O43157-2|PLXB1_HUMAN Isoform 2 of Plexin-B1 OS=Homo sapiens GN=PLXNB1;>sp|O43157|PLXB1_HUMAN Plexin-B1 OS=Homo sapiens GN=PLXNB1 PE=1 SV=3	2	6	6	6	2	5	2	5	2	5	3.4	3.4	3.4	214.41	1952	1952;2135	0.00042699	10.579	1	3	486020000	8655400	477360000	0	557170000	2	8	10				300	3621;5802;8146;12555;20525;21664	True;True;True;True;True;True	4089;6543;9165;14067;23281;24530	24376;38028;54060;54061;54062;88003;88004;144431;144432;153185	33415;51833;73660;73661;73662;118394;118395;196349;196350;207587	33415;51833;73661;118395;196350;207587
sp|O43164-2|PJA2_HUMAN;sp|O43164|PJA2_HUMAN	sp|O43164-2|PJA2_HUMAN;sp|O43164|PJA2_HUMAN	2;2	2;2	2;2	>sp|O43164-2|PJA2_HUMAN Isoform 2 of E3 ubiquitin-protein ligase Praja-2 OS=Homo sapiens GN=PJA2;>sp|O43164|PJA2_HUMAN E3 ubiquitin-protein ligase Praja-2 OS=Homo sapiens GN=PJA2 PE=1 SV=4	2	2	2	2	0	2	0	2	0	2	4.9	4.9	4.9	76.09	688	688;708	0.0010281	6.0416	0	4.9	50830000	0	50830000	0	156700000	0	6	6				301	6127;17128	True;True	6901;19432	39709;39710;39711;39712;117621;117622	54122;54123;54124;54125;158415;158416	54125;158416
sp|O43172-2|PRP4_HUMAN;sp|O43172|PRP4_HUMAN	sp|O43172-2|PRP4_HUMAN;sp|O43172|PRP4_HUMAN	1;1	1;1	1;1	>sp|O43172-2|PRP4_HUMAN Isoform 2 of U4/U6 small nuclear ribonucleoprotein Prp4 OS=Homo sapiens GN=PRPF4;>sp|O43172|PRP4_HUMAN U4/U6 small nuclear ribonucleoprotein Prp4 OS=Homo sapiens GN=PRPF4 PE=1 SV=2	2	1	1	1	0	1	0	1	0	1	2.7	2.7	2.7	58.32	521	521;522	0.00099108	5.4724	0	2.7	28125000	0	28125000	0	45894000	0	2	2				303	4418	TRUE	5008	29876;29877	41017;41018	41018
sp|O43175|SERA_HUMAN;tr|Q5SZU1|Q5SZU1_HUMAN	sp|O43175|SERA_HUMAN;tr|Q5SZU1|Q5SZU1_HUMAN	14;10	14;10	14;10	>sp|O43175|SERA_HUMAN D-3-phosphoglycerate dehydrogenase OS=Homo sapiens GN=PHGDH PE=1 SV=4;>tr|Q5SZU1|Q5SZU1_HUMAN D-3-phosphoglycerate dehydrogenase OS=Homo sapiens GN=PHGDH PE=1 SV=1	2	14	14	14	9	14	9	14	9	14	32.6	32.6	32.6	56.65	533	533;499	0	263.73	21.4	32.6	13410000000	1507200000	11903000000	7203300000	7941900000	43	72	115				304	1089;1578;3700;4991;6778;7530;8338;9557;14018;18382;18746;20166;20167;20705	True;True;True;True;True;True;True;True;True;True;True;True;True;True	1221;1769;4175;5635;7621;8484;9379;10728;15914;20831;21254;22877;22878;23479	6705;6706;6707;6708;6709;6710;6711;6712;6713;6714;6715;6716;6717;6718;6719;6720;6721;6722;6723;6724;6725;10723;10724;10725;10726;10727;10728;10729;10730;10731;10732;10733;24802;24803;24804;24805;24806;24807;24808;33087;44182;49951;49952;49953;49954;49955;49956;49957;55354;55355;55356;55357;55358;55359;55360;55361;55362;55363;55364;55365;55366;55367;55368;55369;55370;55371;55372;64789;64790;64791;…	9455;9456;9457;9458;9459;9460;9461;9462;9463;9464;9465;9466;9467;9468;9469;9470;9471;9472;9473;9474;9475;9476;9477;9478;9479;9480;9481;9482;9483;9484;9485;9486;9487;9488;9489;9490;9491;14602;14603;14604;14605;14606;14607;14608;14609;14610;14611;14612;33899;33900;33901;33902;33903;33904;33905;45546;60060;68083;68084;68085;68086;68087;68088;68089;75344;75345;75346;75347;75348;75349;75350;75351;7535…	9475;14611;33901;45546;60060;68088;75355;87795;132599;170275;174101;192706;192709;197765
sp|O43181|NDUS4_HUMAN	sp|O43181|NDUS4_HUMAN	3	3	3	>sp|O43181|NDUS4_HUMAN NADH dehydrogenase [ubiquinone] iron-sulfur protein 4, mitochondrial OS=Homo sapiens GN=NDUFS4 PE=1 SV=1	1	3	3	3	2	2	2	2	2	2	17.1	17.1	17.1	20.108	175	175	0.0010054	5.718	11.4	10.9	1794500000	28083000	1766400000	0	7707900000	2	12	14				305	4797;14268;17600	True;True;True	5425;16216;16217;19949	32147;32148;32149;32150;32151;32152;100373;100374;100375;100376;100377;100378;120658	44158;44159;44160;44161;44162;44163;134675;134676;134677;134678;134679;134680;134681;162526	44161;134676;162526	75		141
sp|O43236-2|SEPT4_HUMAN;sp|O43236-3|SEPT4_HUMAN;sp|O43236|SEPT4_HUMAN;sp|O43236-4|SEPT4_HUMAN;sp|O43236-5|SEPT4_HUMAN;tr|J3KSZ7|J3KSZ7_HUMAN;tr|J3QLA8|J3QLA8_HUMAN;sp|O43236-6|SEPT4_HUMAN;tr|J3QRT6|J3QRT6_HUMAN;tr|J3QRS4|J3QRS4_HUMAN;tr|J3KS85|J3KS85_HUMAN;tr|J3KS26|J3KS26_HUMAN;tr|J3QRU3|J3QRU3_HUMAN;tr|J3QLR2|J3QLR2_HUMAN	sp|O43236-2|SEPT4_HUMAN;sp|O43236-3|SEPT4_HUMAN;sp|O43236|SEPT4_HUMAN;sp|O43236-4|SEPT4_HUMAN;sp|O43236-5|SEPT4_HUMAN;tr|J3KSZ7|J3KSZ7_HUMAN;tr|J3QLA8|J3QLA8_HUMAN;sp|O43236-6|SEPT4_HUMAN;tr|J3QRT6|J3QRT6_HUMAN	6;6;6;6;4;4;3;3;3;2;1;1;1;1	6;6;6;6;4;4;3;3;3;2;1;1;1;1	6;6;6;6;4;4;3;3;3;2;1;1;1;1	>sp|O43236-2|SEPT4_HUMAN Isoform 2 of Septin-4 OS=Homo sapiens GN=SEPT4;>sp|O43236-3|SEPT4_HUMAN Isoform 3 of Septin-4 OS=Homo sapiens GN=SEPT4;>sp|O43236|SEPT4_HUMAN Septin-4 OS=Homo sapiens GN=SEPT4 PE=1 SV=1;>sp|O43236-4|SEPT4_HUMAN Isoform 4 of Septin-	14	6	6	6	6	5	6	5	6	5	20	20	20	53.041	459	459;470;478;493;331;379;225;274;332;72;36;55;175;207	0	113.03	20	17.2	1136800000	144540000	992240000	9314400000	6340500000	23	64	87				306	586;3161;6022;6026;6707;17393	True;True;True;True;True;True	664;3565;3566;6783;6788;7544;19719	3755;21028;21029;21030;21031;21032;39049;39050;39051;39052;39053;39054;39055;39056;39057;39058;39066;39067;39068;39069;39070;39071;39072;43857;43858;43859;43860;43861;43862;43863;43864;43865;43866;43867;43868;43869;43870;43871;43872;43873;43874;118933;118934;118935;118936;118937;118938;118939;118940;118941;118942;118943;118944	5565;28889;28890;28891;28892;28893;53250;53251;53252;53253;53254;53255;53256;53257;53258;53259;53260;53261;53262;53263;53264;53265;53266;53267;53268;53269;53270;53271;53272;53273;53274;53275;53276;53277;53278;53279;53280;53281;53291;53292;53293;53294;53295;53296;53297;53298;53299;53300;59667;59668;59669;59670;59671;59672;59673;59674;59675;59676;59677;59678;59679;59680;59681;59682;59683;59684;5968…	5565;28891;53263;53296;59676;160122	76		25
sp|O43237-2|DC1L2_HUMAN;sp|O43237|DC1L2_HUMAN;tr|J3KRI4|J3KRI4_HUMAN;tr|H3BUM4|H3BUM4_HUMAN;tr|J3KRZ2|J3KRZ2_HUMAN;tr|B4E2E0|B4E2E0_HUMAN	sp|O43237-2|DC1L2_HUMAN;sp|O43237|DC1L2_HUMAN;tr|J3KRI4|J3KRI4_HUMAN	8;8;4;3;2;2	8;8;4;3;2;2	8;8;4;3;2;2	>sp|O43237-2|DC1L2_HUMAN Isoform 2 of Cytoplasmic dynein 1 light intermediate chain 2 OS=Homo sapiens GN=DYNC1LI2;>sp|O43237|DC1L2_HUMAN Cytoplasmic dynein 1 light intermediate chain 2 OS=Homo sapiens GN=DYNC1LI2 PE=1 SV=1;>tr|J3KRI4|J3KRI4_HUMAN Cytoplasm	6	8	8	8	6	8	6	8	6	8	25.1	25.1	25.1	45.004	415	415;492;167;186;92;271	0	78.794	20.7	25.1	1902100000	107410000	1794700000	1449700000	4509500000	8	41	49				307	2860;3147;3148;7544;10664;14319;18147;19061	True;True;True;True;True;True;True;True	3226;3549;3550;3551;8499;11975;16277;20575;21611;21612	19402;19403;19404;19405;19406;19407;20976;20977;20978;20979;20980;20981;20982;20983;20984;20985;50011;50012;50013;50014;73848;73849;73850;73851;73852;73853;100793;100794;100795;100796;100797;100798;100799;100800;100801;124396;131384;131385;131386;131387;131388;131389;131390;131391;131392;131393;131394	26590;26591;26592;26593;26594;26595;26596;26597;28826;28827;28828;28829;28830;28831;28832;28833;28834;28835;28836;28837;68150;68151;68152;68153;99392;99393;99394;99395;99396;99397;99398;99399;135194;135195;135196;135197;135198;135199;135200;135201;135202;135203;167601;177677;177678;177679;177680;177681;177682;177683;177684;177685;177686;177687;177688	26597;28828;28837;68153;99396;135200;167601;177681	77;1417	80	376;390	108
sp|O43242|PSMD3_HUMAN;sp|O43242-2|PSMD3_HUMAN	sp|O43242|PSMD3_HUMAN;sp|O43242-2|PSMD3_HUMAN	6;3	6;3	6;3	>sp|O43242|PSMD3_HUMAN 26S proteasome non-ATPase regulatory subunit 3 OS=Homo sapiens GN=PSMD3 PE=1 SV=2;>sp|O43242-2|PSMD3_HUMAN Isoform 2 of 26S proteasome non-ATPase regulatory subunit 3 OS=Homo sapiens GN=PSMD3	2	6	6	6	2	6	2	6	2	6	17.6	17.6	17.6	60.977	534	534;356	0	18.817	4.1	17.6	300830000	21505000	279330000	273160000	356210000	4	11	15				308	1220;1278;2480;5940;9902;16702	True;True;True;True;True;True	1377;1440;2790;6692;11130;18956	8259;8260;8720;8721;17139;17140;17141;17142;38674;38675;67629;67630;115614	11385;11386;12017;12018;12019;12020;23512;23513;23514;23515;52709;52710;91593;91594;155926	11386;12018;23515;52710;91593;155926
sp|O43264|ZW10_HUMAN;sp|O43264-2|ZW10_HUMAN	sp|O43264|ZW10_HUMAN	3;1	3;1	3;1	>sp|O43264|ZW10_HUMAN Centromere/kinetochore protein zw10 homolog OS=Homo sapiens GN=ZW10 PE=1 SV=3	2	3	3	3	0	3	0	3	0	3	6.2	6.2	6.2	88.828	779	779;672	0.00040193	8.9653	0	6.2	36868000	0	36868000	0	191320000	0	5	5				309	9960;14199;19062	True;True;True	11196;16132;21613	68008;68009;100050;100051;131395	92103;92104;134260;134261;177689	92104;134261;177689
sp|O43295-2|SRGP3_HUMAN;sp|O43295|SRGP3_HUMAN;tr|A0A087WZH4|A0A087WZH4_HUMAN;sp|O43295-3|SRGP3_HUMAN	sp|O43295-2|SRGP3_HUMAN;sp|O43295|SRGP3_HUMAN	9;9;2;2	9;9;2;2	9;9;2;2	>sp|O43295-2|SRGP3_HUMAN Isoform 2 of SLIT-ROBO Rho GTPase-activating protein 3 OS=Homo sapiens GN=SRGAP3;>sp|O43295|SRGP3_HUMAN SLIT-ROBO Rho GTPase-activating protein 3 OS=Homo sapiens GN=SRGAP3 PE=1 SV=3	4	9	9	9	0	9	0	9	0	9	9.2	9.2	9.2	121.78	1075	1075;1099;335;487	0	66.111	0	9.2	909730000	0	909730000	0	3036700000	0	30	30				311	571;572;3393;7338;7339;8576;12772;16601;17304	True;True;True;True;True;True;True;True;True	648;649;3831;8264;8265;9645;14309;18848;19621	3673;3674;3675;3676;3677;22815;48864;48865;48866;48867;48868;48869;56966;56967;56968;56969;56970;89822;114846;114847;114848;114849;118394;118395	5458;5459;5460;5461;5462;5463;5464;31358;66652;66653;66654;66655;66656;66657;66658;77528;77529;77530;77531;77532;77533;77534;120566;154557;154558;154559;154560;154561;159421;159422	5458;5461;31358;66654;66657;77532;120566;154560;159421
sp|O43301|HS12A_HUMAN;tr|K7ENF6|K7ENF6_HUMAN;tr|K7ELE6|K7ELE6_HUMAN	sp|O43301|HS12A_HUMAN	24;5;2	24;5;2	22;5;2	>sp|O43301|HS12A_HUMAN Heat shock 70 kDa protein 12A OS=Homo sapiens GN=HSPA12A PE=1 SV=2	3	24	24	22	17	20	17	20	15	19	36.6	36.6	34.7	74.977	675	675;136;119	0	204.01	30.5	32	13923000000	1071300000	12852000000	8889800000	16022000000	67	148	215				312	372;509;2174;2240;3181;5676;5873;6111;6671;6672;7204;9147;9323;10396;11152;11153;11674;15662;16955;18557;18558;18668;18669;21046	True;True;True;True;True;True;True;True;True;True;True;True;True;True;True;True;True;True;True;True;True;True;True;True	422;571;2451;2523;3586;6393;6394;6620;6885;7507;7508;8108;10274;10469;11679;12530;12531;13109;17810;19232;21035;21036;21163;21164;23858	2316;2317;2318;2319;2320;2321;2322;2323;2324;2325;2326;2327;2328;3178;3179;14583;14584;14919;14920;14921;14922;21127;21128;21129;21130;21131;21132;21133;21134;21135;21136;21137;21138;21139;21140;21141;21142;21143;21144;21145;21146;21147;21148;37347;37348;37349;37350;37351;37352;37353;37354;37355;37356;37357;37358;37359;37360;38356;38357;38358;38359;39626;39627;39628;39629;39630;39631;39632;39633;…	3545;3546;3547;3548;3549;3550;3551;3552;3553;3554;3555;3556;3557;3558;3559;3560;3561;3562;3563;3564;3565;3566;3567;3568;3569;3570;3571;3572;3573;3574;3575;3576;3577;4777;4778;19749;19750;20192;20193;20194;20195;20196;29011;29012;29013;29014;29015;29016;29017;29018;29019;29020;29021;29022;29023;29024;29025;29026;29027;29028;29029;29030;29031;29032;29033;29034;29035;29036;29037;29038;29039;29040;29…	3571;4777;19750;20192;29011;50900;52335;54040;59109;59111;65498;83586;85488;96127;106377;106387;112021;146657;157341;171411;171414;172724;172729;201388	78;79;80		96;194;264
sp|O43310-2|CTIF_HUMAN	sp|O43310-2|CTIF_HUMAN	1	1	1	>sp|O43310-2|CTIF_HUMAN Isoform 2 of CBP80/20-dependent translation initiation factor OS=Homo sapiens GN=CTIF	1	1	1	1	0	1	0	1	0	1	2.7	2.7	2.7	67.782	600	600	0.00086957	3.7243	0	2.7	5259700	0	5259700	0	21760000	0	1	1				313	20417	TRUE	23164	143630	195208	195208
sp|O43324-2|MCA3_HUMAN;tr|D6RBD7|D6RBD7_HUMAN;tr|C9J1V9|C9J1V9_HUMAN;sp|O43324|MCA3_HUMAN	sp|O43324-2|MCA3_HUMAN;tr|D6RBD7|D6RBD7_HUMAN;tr|C9J1V9|C9J1V9_HUMAN;sp|O43324|MCA3_HUMAN	1;1;1;1	1;1;1;1	1;1;1;1	>sp|O43324-2|MCA3_HUMAN Isoform 2 of Eukaryotic translation elongation factor 1 epsilon-1 OS=Homo sapiens GN=EEF1E1;>tr|D6RBD7|D6RBD7_HUMAN Eukaryotic translation elongation factor 1 epsilon-1 OS=Homo sapiens GN=EEF1E1 PE=4 SV=1;>tr|C9J1V9|C9J1V9_HUMAN HCG	4	1	1	1	1	1	1	1	1	1	7.9	7.9	7.9	15.548	139	139;150;151;174	0.003785	2.5903	7.9	7.9	381440000	37593000	343850000	0	185580000	4	15	19				316	31	TRUE	37	201;202;203;204;205;206;207	394;395;396;397;398;399;400;401;402;403;404;405;406;407;408;409;410;411;412	408
sp|O43390|HNRPR_HUMAN;sp|O43390-2|HNRPR_HUMAN;sp|O43390-4|HNRPR_HUMAN;sp|O43390-3|HNRPR_HUMAN;tr|B4DT28|B4DT28_HUMAN	sp|O43390|HNRPR_HUMAN;sp|O43390-2|HNRPR_HUMAN;sp|O43390-4|HNRPR_HUMAN;sp|O43390-3|HNRPR_HUMAN;tr|B4DT28|B4DT28_HUMAN	7;7;6;6;5	7;7;6;6;5	5;5;4;5;4	>sp|O43390|HNRPR_HUMAN Heterogeneous nuclear ribonucleoprotein R OS=Homo sapiens GN=HNRNPR PE=1 SV=1;>sp|O43390-2|HNRPR_HUMAN Isoform 2 of Heterogeneous nuclear ribonucleoprotein R OS=Homo sapiens GN=HNRNPR;>sp|O43390-4|HNRPR_HUMAN Isoform 4 of Heterogeneo	5	7	7	5	3	6	3	6	2	4	12.8	12.8	9.6	70.942	633	633;636;535;595;494	0	104.15	6	10.7	1258700000	162500000	1096200000	3929000000	4999300000	9	31	40				317	1053;3782;12204;13304;14370;18176;18302	True;True;True;True;True;True;True	1181;4270;13691;14907;14908;16336;20606;20743	6400;25323;25324;25325;25326;25327;25328;25329;25330;25331;25332;25333;25334;25335;25336;25337;25338;86253;86254;86255;94024;94025;101074;124518;124519;124520;124521;124522;124523;125806;125807	9085;34680;34681;34682;34683;34684;34685;34686;34687;34688;34689;34690;34691;34692;34693;34694;34695;34696;34697;34698;34699;34700;34701;34702;34703;116241;116242;116243;126470;126471;135509;167738;167739;167740;167741;167742;167743;167744;167745;169553;169554	9085;34682;116243;126471;135509;167741;169553	1418;1419	81;82	4;11	1;197
sp|O43396|TXNL1_HUMAN;tr|K7ER96|K7ER96_HUMAN;tr|K7EML9|K7EML9_HUMAN;tr|K7EKG2|K7EKG2_HUMAN;tr|K7EPB7|K7EPB7_HUMAN	sp|O43396|TXNL1_HUMAN;tr|K7ER96|K7ER96_HUMAN;tr|K7EML9|K7EML9_HUMAN	8;7;4;1;1	8;7;4;1;1	8;7;4;1;1	>sp|O43396|TXNL1_HUMAN Thioredoxin-like protein 1 OS=Homo sapiens GN=TXNL1 PE=1 SV=3;>tr|K7ER96|K7ER96_HUMAN Thioredoxin-like protein 1 (Fragment) OS=Homo sapiens GN=TXNL1 PE=1 SV=1;>tr|K7EML9|K7EML9_HUMAN Thioredoxin-like protein 1 (Fragment) OS=Homo sapi	5	8	8	8	4	7	4	7	4	7	43.3	43.3	43.3	32.251	289	289;281;138;27;69	0	130.2	18.3	35.6	3804500000	125150000	3679300000	4334000000	8227200000	16	57	73				318	943;8533;8991;9150;9413;16128;16805;19824	True;True;True;True;True;True;True;True	1059;9601;10104;10105;10277;10572;18336;19066;22497	5812;5813;56683;56684;60822;60823;60824;60825;60826;60827;60828;60829;60830;60831;60832;60833;60834;60835;60836;60837;61699;61700;61701;61702;61703;61704;61705;61706;61707;61708;63916;63917;63918;63919;63920;63921;63922;63923;111833;111834;111835;111836;111837;111838;111839;111840;111841;111842;111843;111844;111845;111846;116005;116006;116007;116008;116009;116010;116011;138439;138440;138441;138442	8339;8340;77181;77182;82489;82490;82491;82492;82493;82494;82495;82496;82497;82498;82499;82500;82501;82502;82503;82504;82505;82506;82507;83629;83630;83631;83632;83633;83634;83635;83636;83637;83638;83639;86626;86627;86628;86629;86630;86631;86632;86633;150404;150405;150406;150407;150408;150409;150410;150411;150412;150413;150414;150415;150416;150417;150418;150419;150420;150421;150422;150423;156394;15…	8339;77182;82498;83633;86632;150404;156395;188259	1420		92
sp|O43399-2|TPD54_HUMAN;sp|O43399-4|TPD54_HUMAN;sp|O43399|TPD54_HUMAN;sp|O43399-3|TPD54_HUMAN;sp|O43399-5|TPD54_HUMAN;sp|O43399-7|TPD54_HUMAN;tr|A0A087WZ51|A0A087WZ51_HUMAN;tr|A0A087WYR3|A0A087WYR3_HUMAN;sp|O43399-6|TPD54_HUMAN	sp|O43399-2|TPD54_HUMAN;sp|O43399-4|TPD54_HUMAN;sp|O43399|TPD54_HUMAN;sp|O43399-3|TPD54_HUMAN;sp|O43399-5|TPD54_HUMAN;sp|O43399-7|TPD54_HUMAN;tr|A0A087WZ51|A0A087WZ51_HUMAN;tr|A0A087WYR3|A0A087WYR3_HUMAN;sp|O43399-6|TPD54_HUMAN	7;7;7;7;7;7;6;6;4	7;7;7;7;7;7;6;6;4	7;7;7;7;7;7;6;6;4	>sp|O43399-2|TPD54_HUMAN Isoform 2 of Tumor protein D54 OS=Homo sapiens GN=TPD52L2;>sp|O43399-4|TPD54_HUMAN Isoform 4 of Tumor protein D54 OS=Homo sapiens GN=TPD52L2;>sp|O43399|TPD54_HUMAN Tumor protein D54 OS=Homo sapiens GN=TPD52L2 PE=1 SV=2;>sp|O43399-3	9	7	7	7	1	7	1	7	1	7	55.4	55.4	55.4	19.901	186	186;200;206;209;220;229;152;222;163	0	111.83	8.1	55.4	1590300000	11377000	1579000000	0	2699900000	4	17	21				319	4048;7844;11580;13400;18583;18765;20867	True;True;True;True;True;True;True	4593;8830;13003;15047;15048;21066;21280;23660	27184;52192;82294;82295;94706;94707;94708;94709;94710;94711;94712;94713;94714;94715;127444;127445;127446;129272;129273;146948	37259;70876;111252;111253;127373;127374;127375;127376;127377;127378;127379;127380;127381;127382;127383;127384;171558;171559;171560;171561;174476;174477;199659	37259;70876;111252;127383;171561;174477;199659	81	83;84	164	1;22
sp|O43414-3|ERI3_HUMAN;tr|H0Y4B0|H0Y4B0_HUMAN;sp|O43414-2|ERI3_HUMAN;sp|O43414|ERI3_HUMAN;tr|F6QUN3|F6QUN3_HUMAN;tr|F6UGJ8|F6UGJ8_HUMAN	sp|O43414-3|ERI3_HUMAN;tr|H0Y4B0|H0Y4B0_HUMAN;sp|O43414-2|ERI3_HUMAN;sp|O43414|ERI3_HUMAN;tr|F6QUN3|F6QUN3_HUMAN	3;3;3;3;2;1	3;3;3;3;2;1	3;3;3;3;2;1	>sp|O43414-3|ERI3_HUMAN Isoform 3 of ERI1 exoribonuclease 3 OS=Homo sapiens GN=ERI3;>tr|H0Y4B0|H0Y4B0_HUMAN ERI1 exoribonuclease 3 (Fragment) OS=Homo sapiens GN=ERI3 PE=1 SV=1;>sp|O43414-2|ERI3_HUMAN Isoform 2 of ERI1 exoribonuclease 3 OS=Homo sapiens GN=E	6	3	3	3	1	3	1	3	1	3	28.1	28.1	28.1	14.542	128	128;204;222;337;176;250	0.0010823	6.8227	7	28.1	127090000	6363700	120730000	0	60385000	1	4	5				320	5186;14240;20313	True;True;True	5843;16185;23041	33955;33956;100265;100266;142510	46618;46619;134533;134534;193591	46619;134534;193591
sp|O43426-4|SYNJ1_HUMAN;sp|O43426-2|SYNJ1_HUMAN;tr|C9JFZ1|C9JFZ1_HUMAN;sp|O43426|SYNJ1_HUMAN;tr|J3KQV8|J3KQV8_HUMAN;tr|J3KPK1|J3KPK1_HUMAN;sp|O43426-5|SYNJ1_HUMAN;tr|C9JW66|C9JW66_HUMAN;tr|H7BZC2|H7BZC2_HUMAN;tr|H7C3R5|H7C3R5_HUMAN	sp|O43426-4|SYNJ1_HUMAN;sp|O43426-2|SYNJ1_HUMAN;tr|C9JFZ1|C9JFZ1_HUMAN;sp|O43426|SYNJ1_HUMAN;tr|J3KQV8|J3KQV8_HUMAN;tr|J3KPK1|J3KPK1_HUMAN	23;23;23;22;22;21;10;10;5;3	23;23;23;22;22;21;10;10;5;3	22;22;22;21;21;20;10;10;4;2	>sp|O43426-4|SYNJ1_HUMAN Isoform 3 of Synaptojanin-1 OS=Homo sapiens GN=SYNJ1;>sp|O43426-2|SYNJ1_HUMAN Isoform 2 of Synaptojanin-1 OS=Homo sapiens GN=SYNJ1;>tr|C9JFZ1|C9JFZ1_HUMAN Synaptojanin-1 OS=Homo sapiens GN=SYNJ1 PE=1 SV=1;>sp|O43426|SYNJ1_HUMAN Syn	10	23	23	22	8	20	8	20	8	19	25.6	25.6	23.5	143.25	1295	1295;1311;1350;1573;1612;1264;519;695;187;123	0	262.77	9.1	22.2	4563500000	80027000	4483500000	3958900000	11827000000	13	77	90				321	1469;7431;8287;8296;9600;10178;11681;14136;14392;14879;15049;15298;15739;16834;17082;17083;17230;18269;18534;18566;18850;20605;21197	True;True;True;True;True;True;True;True;True;True;True;True;True;True;True;True;True;True;True;True;True;True;True	1648;8372;9318;9327;10777;11436;13116;16060;16061;16362;16965;17154;17418;17895;17896;19102;19381;19382;19541;20708;21007;21045;21374;23374;24018	9852;49399;49400;54772;54802;65289;65290;69546;69547;82945;99699;99700;101364;104699;105277;105278;105279;105280;106189;106190;106191;106192;109455;109456;109457;109458;109459;109460;109461;109462;109463;109464;109465;109466;109467;109468;109469;109470;116120;116121;116122;116123;117480;117481;117482;118122;118123;118124;118125;118126;118127;125518;125519;125520;127164;127165;127166;127339;127340…	13350;67412;67413;74501;74538;88407;88408;94073;94074;112056;133788;133789;135871;140147;140922;140923;140924;140925;142214;142215;142216;142217;142218;142219;147181;147182;147183;147184;147185;147186;147187;147188;147189;147190;147191;147192;147193;147194;147195;147196;147197;147198;147199;147200;147201;147202;147203;147204;147205;156532;156533;156534;156535;158257;158258;158259;159099;159100;15…	13350;67412;74501;74538;88407;94074;112056;133788;135871;140147;140922;142217;147185;156535;158258;158259;159101;169166;171257;171446;175385;196882;202388	82;1421		828;832
sp|O43432-4|IF4G3_HUMAN;sp|O43432|IF4G3_HUMAN;sp|O43432-3|IF4G3_HUMAN;tr|A0A0A0MSA7|A0A0A0MSA7_HUMAN;tr|B1AN91|B1AN91_HUMAN;tr|B1AN92|B1AN92_HUMAN;sp|O43432-2|IF4G3_HUMAN;tr|B1AN89|B1AN89_HUMAN	sp|O43432-4|IF4G3_HUMAN;sp|O43432|IF4G3_HUMAN;sp|O43432-3|IF4G3_HUMAN;tr|A0A0A0MSA7|A0A0A0MSA7_HUMAN	4;4;4;4;1;1;1;1	4;4;4;4;1;1;1;1	4;4;4;4;1;1;1;1	>sp|O43432-4|IF4G3_HUMAN Isoform 4 of Eukaryotic translation initiation factor 4 gamma 3 OS=Homo sapiens GN=EIF4G3;>sp|O43432|IF4G3_HUMAN Eukaryotic translation initiation factor 4 gamma 3 OS=Homo sapiens GN=EIF4G3 PE=1 SV=2;>sp|O43432-3|IF4G3_HUMAN Isofor	8	4	4	4	0	4	0	4	0	4	3.5	3.5	3.5	146.87	1305	1305;1585;1591;1621;217;220;515;630	0.00039573	8.621	0	3.5	133090000	0	133090000	0	482390000	0	4	4				322	228;3432;3650;5501	True;True;True;True	259;3886;4119;6202	1394;23140;24535;36236;36237	2144;31761;33602;49492;49493	2144;31761;33602;49492
sp|O43464-2|HTRA2_HUMAN;sp|O43464-3|HTRA2_HUMAN;sp|O43464|HTRA2_HUMAN;sp|P83110-2|HTRA3_HUMAN;sp|O43464-4|HTRA2_HUMAN;sp|P83110|HTRA3_HUMAN	sp|O43464-2|HTRA2_HUMAN;sp|O43464-3|HTRA2_HUMAN;sp|O43464|HTRA2_HUMAN;sp|P83110-2|HTRA3_HUMAN;sp|O43464-4|HTRA2_HUMAN;sp|P83110|HTRA3_HUMAN	2;2;2;1;1;1	2;2;2;1;1;1	2;2;2;1;1;1	>sp|O43464-2|HTRA2_HUMAN Isoform 2 of Serine protease HTRA2, mitochondrial OS=Homo sapiens GN=HTRA2;>sp|O43464-3|HTRA2_HUMAN Isoform 3 of Serine protease HTRA2, mitochondrial OS=Homo sapiens GN=HTRA2;>sp|O43464|HTRA2_HUMAN Serine protease HTRA2, mitochondr	6	2	2	2	0	2	0	2	0	2	7.2	7.2	7.2	38.493	361	361;436;458;357;377;453	0.00086831	3.7132	0	7.2	69309000	0	69309000	0	117830000	0	4	4				323	1882;20710	True;True	2122;23484	12806;145563;145564;145565	17415;197779;197780;197781	17415;197779
sp|O43488|ARK72_HUMAN;tr|H3BLU7|H3BLU7_HUMAN;sp|Q8NHP1|ARK74_HUMAN	sp|O43488|ARK72_HUMAN;tr|H3BLU7|H3BLU7_HUMAN	5;4;1	5;4;1	5;4;1	>sp|O43488|ARK72_HUMAN Aflatoxin B1 aldehyde reductase member 2 OS=Homo sapiens GN=AKR7A2 PE=1 SV=3;>tr|H3BLU7|H3BLU7_HUMAN Aflatoxin B1 aldehyde reductase member 2 (Fragment) OS=Homo sapiens GN=AKR7A2 PE=1 SV=1	3	5	5	5	2	4	2	4	2	4	21.2	21.2	21.2	39.589	359	359;314;331	0	47.517	7.2	18.1	2576000000	72650000	2503300000	0	715650000	5	18	23				324	1498;7055;13335;16860;19311	True;True;True;True;True	1681;7939;14952;19129;21900;21901;21902	10151;10152;10153;10154;47013;47014;47015;47016;47017;47018;47019;94141;116247;133865;133866;133867;133868;133869;133870;133871;133872	13708;13709;13710;13711;64084;64085;64086;64087;64088;64089;64090;64091;64092;126599;156668;181339;181340;181341;181342;181343;181344;181345;181346	13710;64091;126599;156668;181341		85;86		45;47
sp|O43491-4|E41L2_HUMAN;tr|E9PHY5|E9PHY5_HUMAN;tr|E9PK52|E9PK52_HUMAN;sp|O43491|E41L2_HUMAN;sp|O43491-3|E41L2_HUMAN;sp|O43491-2|E41L2_HUMAN;tr|E9PII3|E9PII3_HUMAN;tr|I6L9B1|I6L9B1_HUMAN;tr|E9PQD2|E9PQD2_HUMAN;tr|E9PQN0|E9PQN0_HUMAN;tr|E9PRG1|E9PRG1_HUMAN;tr|E9PIG0|E9PIG0_HUMAN;tr|E9PJP4|E9PJP4_HUMAN;tr|Q6R5J7|Q6R5J7_HUMAN;tr|H0Y5B0|H0Y5B0_HUMAN;tr|Q6ZSX4|Q6ZSX4_HUMAN;tr|E9PMG5|E9PMG5_HUMAN;tr|E9P…	sp|O43491-4|E41L2_HUMAN;tr|E9PHY5|E9PHY5_HUMAN;tr|E9PK52|E9PK52_HUMAN;sp|O43491|E41L2_HUMAN;sp|O43491-3|E41L2_HUMAN;sp|O43491-2|E41L2_HUMAN;tr|E9PII3|E9PII3_HUMAN;tr|I6L9B1|I6L9B1_HUMAN	31;30;29;29;26;25;25;24;12;11;11;11;9;6;5;3;3;3;2;1	29;28;27;27;24;23;23;22;12;11;11;11;9;6;5;3;3;3;2;1	29;28;27;27;24;23;23;22;12;11;11;11;9;6;5;3;3;3;2;1	>sp|O43491-4|E41L2_HUMAN Isoform 4 of Band 4.1-like protein 2 OS=Homo sapiens GN=EPB41L2;>tr|E9PHY5|E9PHY5_HUMAN Band 4.1-like protein 2 OS=Homo sapiens GN=EPB41L2 PE=1 SV=1;>tr|E9PK52|E9PK52_HUMAN Band 4.1-like protein 2 OS=Homo sapiens GN=EPB41L2 PE=1 SV	20	31	29	29	12	26	10	26	10	26	39.7	36.3	36.3	95.541	852	852;935;811;1005;747;673;706;633;179;127;153;162;118;383;380;201;224;268;126;240	0	323.31	20.1	33.8	6966800000	329300000	6637500000	6693700000	11724000000	22	77	99				325	1738;3229;5009;5012;5013;5384;5438;5855;6201;6202;6299;7885;7886;8174;8270;10112;11635;12739;13134;14443;17226;17633;18920;18921;18922;19381;19576;19967;20567;20760;20958	True;True;True;True;True;True;True;True;True;True;True;True;True;False;True;True;True;False;True;True;True;True;True;True;True;True;True;True;True;True;True	1961;3643;5659;5662;5663;6068;6133;6601;6987;6988;7100;8874;8875;9193;9296;11365;13065;14272;14713;16421;19537;19988;21457;21458;21459;21978;22207;22208;22662;23329;23537;23758	11943;11944;11945;21521;33164;33165;33174;33175;33176;33177;33178;33179;33180;33181;33182;35112;35853;38302;38303;38304;38305;40244;40245;40246;40247;40248;40249;41029;52440;52441;52442;52443;52444;52445;52446;52447;52448;52449;52450;52451;52452;52453;54169;54170;54678;68928;82532;89494;89495;92791;92792;101746;118113;121036;130216;130217;130218;130219;130220;130221;130222;130223;130224;130225;13…	16216;16217;16218;16219;29565;45641;45642;45655;45656;45657;45658;45659;45660;45661;45662;45663;45664;48032;49024;52268;52269;52270;52271;52272;54828;54829;54830;54831;54832;54833;55885;71227;71228;71229;71230;71231;71232;71233;71234;71235;71236;71237;71238;71239;71240;73786;73787;74394;93308;111517;120180;120181;124831;124832;136329;159090;163149;175896;175897;175898;175899;175900;175901;175902;…	16219;29565;45641;45656;45663;48032;49024;52269;54828;54832;55885;71231;71238;73787;74394;93308;111517;120180;124832;136329;159090;163149;175898;175904;175911;182215;184844;190985;196690;198272;200442	83	87	640	639
sp|O43493-6|TGON2_HUMAN;sp|O43493-4|TGON2_HUMAN;sp|O43493-2|TGON2_HUMAN;sp|O43493-5|TGON2_HUMAN;sp|O43493-3|TGON2_HUMAN;tr|J3KQ45|J3KQ45_HUMAN;tr|F8W8W7|F8W8W7_HUMAN;sp|O43493|TGON2_HUMAN	sp|O43493-6|TGON2_HUMAN;sp|O43493-4|TGON2_HUMAN;sp|O43493-2|TGON2_HUMAN;sp|O43493-5|TGON2_HUMAN;sp|O43493-3|TGON2_HUMAN;tr|J3KQ45|J3KQ45_HUMAN;tr|F8W8W7|F8W8W7_HUMAN;sp|O43493|TGON2_HUMAN	2;2;2;2;2;2;2;2	2;2;2;2;2;2;2;2	2;2;2;2;2;2;2;2	>sp|O43493-6|TGON2_HUMAN Isoform 6 of Trans-Golgi network integral membrane protein 2 OS=Homo sapiens GN=TGOLN2;>sp|O43493-4|TGON2_HUMAN Isoform 4 of Trans-Golgi network integral membrane protein 2 OS=Homo sapiens GN=TGOLN2;>sp|O43493-2|TGON2_HUMAN Isoform	8	2	2	2	0	2	0	2	0	2	11.7	11.7	11.7	29.541	281	281;379;437;447;453;454;479;480	0	16.341	0	11.7	71634000	0	71634000	0	468170000	0	4	4				326	4596;16228	True;True	5204;18443	31036;31037;112354;112355	42623;42624;151121;151122	42623;151121
sp|O43505|B4GA1_HUMAN	sp|O43505|B4GA1_HUMAN	1	1	1	>sp|O43505|B4GA1_HUMAN Beta-1,4-glucuronyltransferase 1 OS=Homo sapiens GN=B3GNT1 PE=1 SV=1	1	1	1	1	0	1	0	1	0	1	3.9	3.9	3.9	47.119	415	415	0.00084483	3.4815	0	3.9	6974100	0	6974100	0	29931000	0	2	2				328	17703	TRUE	20069	121576;121577	163841;163842	163842
sp|O43526-4|KCNQ2_HUMAN;sp|O43526-5|KCNQ2_HUMAN;sp|O43526-3|KCNQ2_HUMAN;sp|O43526-2|KCNQ2_HUMAN;sp|O43526|KCNQ2_HUMAN;tr|Q4VXP6|Q4VXP6_HUMAN	sp|O43526-4|KCNQ2_HUMAN;sp|O43526-5|KCNQ2_HUMAN;sp|O43526-3|KCNQ2_HUMAN;sp|O43526-2|KCNQ2_HUMAN;sp|O43526|KCNQ2_HUMAN;tr|Q4VXP6|Q4VXP6_HUMAN	2;2;2;2;2;2	2;2;2;2;2;2	2;2;2;2;2;2	>sp|O43526-4|KCNQ2_HUMAN Isoform 4 of Potassium voltage-gated channel subfamily KQT member 2 OS=Homo sapiens GN=KCNQ2;>sp|O43526-5|KCNQ2_HUMAN Isoform 5 of Potassium voltage-gated channel subfamily KQT member 2 OS=Homo sapiens GN=KCNQ2;>sp|O43526-3|KCNQ2_H	6	2	2	2	0	2	0	2	0	2	3.6	3.6	3.6	92.595	841	841;843;844;854;872;880	0.00039557	8.62	0	3.6	27120000	0	27120000	0	94386000	0	4	4				329	4083;11752	True;True	4630;13193	27374;27375;83478	37526;37527;37528;112748	37528;112748
sp|O43581-2|SYT7_HUMAN;tr|F5H6C1|F5H6C1_HUMAN;tr|F5H126|F5H126_HUMAN;sp|O43581|SYT7_HUMAN;tr|F5GZC2|F5GZC2_HUMAN;tr|F5H1N2|F5H1N2_HUMAN;tr|F5H8G7|F5H8G7_HUMAN	sp|O43581-2|SYT7_HUMAN;tr|F5H6C1|F5H6C1_HUMAN;tr|F5H126|F5H126_HUMAN;sp|O43581|SYT7_HUMAN;tr|F5GZC2|F5GZC2_HUMAN;tr|F5H1N2|F5H1N2_HUMAN	6;6;6;4;4;4;2	6;6;6;4;4;4;2	6;6;6;4;4;4;2	>sp|O43581-2|SYT7_HUMAN Isoform 2 of Synaptotagmin-7 OS=Homo sapiens GN=SYT7;>tr|F5H6C1|F5H6C1_HUMAN Synaptotagmin-7 OS=Homo sapiens GN=SYT7 PE=4 SV=1;>tr|F5H126|F5H126_HUMAN Synaptotagmin-7 OS=Homo sapiens GN=SYT7 PE=4 SV=1;>sp|O43581|SYT7_HUMAN Synaptota	7	6	6	6	4	2	4	2	4	2	14.9	14.9	14.9	52.82	478	478;522;686;403;447;611;175	0	15.13	12.1	6.5	63633000	32483000	31149000	91040000	0	16	1	17				330	2463;2464;9598;11511;14109;19175	True;True;True;True;True;True	2772;2773;10774;12924;16025;21738	17060;17061;17062;17063;17064;17065;17066;17067;17068;17069;17070;17071;17072;17073;17074;65278;81502;99306;132511	23377;23378;23379;23380;23381;23382;23383;23384;23385;23386;23387;23388;23389;23390;23391;88396;110089;133310;179307	23377;23381;88396;110089;133310;179307
sp|O43583|DENR_HUMAN;tr|F8VVL1|F8VVL1_HUMAN	sp|O43583|DENR_HUMAN;tr|F8VVL1|F8VVL1_HUMAN	6;4	6;4	6;4	>sp|O43583|DENR_HUMAN Density-regulated protein OS=Homo sapiens GN=DENR PE=1 SV=2;>tr|F8VVL1|F8VVL1_HUMAN Density-regulated protein OS=Homo sapiens GN=DENR PE=1 SV=1	2	6	6	6	1	6	1	6	1	6	30.3	30.3	30.3	22.092	198	198;160	0	89.185	6.6	30.3	322620000	4219900	318400000	0	3640600000	2	16	18				331	112;113;11073;15048;21087;21088	True;True;True;True;True;True	132;133;12441;17153;23901;23902	626;627;628;629;630;631;632;633;78107;105275;105276;148537;148538;148539	1075;1076;1077;1078;1079;1080;1081;1082;1083;1084;1085;105336;140920;140921;201630;201631;201632;201633	1079;1083;105336;140921;201630;201633
sp|O43598|DNPH1_HUMAN;tr|H0Y8X4|H0Y8X4_HUMAN;sp|O43598-2|DNPH1_HUMAN	sp|O43598|DNPH1_HUMAN;tr|H0Y8X4|H0Y8X4_HUMAN;sp|O43598-2|DNPH1_HUMAN	4;4;2	4;4;2	4;4;2	>sp|O43598|DNPH1_HUMAN 2-deoxynucleoside 5-phosphate N-hydrolase 1 OS=Homo sapiens GN=DNPH1 PE=1 SV=1;>tr|H0Y8X4|H0Y8X4_HUMAN 2-deoxynucleoside 5-phosphate N-hydrolase 1 (Fragment) OS=Homo sapiens GN=DNPH1 PE=1 SV=1;>sp|O43598-2|DNPH1_HUMAN Isoform 2 o	3	4	4	4	2	2	2	2	2	2	28.7	28.7	28.7	19.108	174	174;243;148	0.00092194	4.4098	14.4	14.4	30525000	11523000	19002000	0	112380000	0	2	2				333	74;6627;20234;21271	True;True;True;True	90;7462;22952;24094	387;43288;142102;149697	673;58912;193086;203078	673;58912;193086;203078
sp|O43615|TIM44_HUMAN;tr|M0QXM9|M0QXM9_HUMAN;tr|M0QXU7|M0QXU7_HUMAN	sp|O43615|TIM44_HUMAN;tr|M0QXM9|M0QXM9_HUMAN;tr|M0QXU7|M0QXU7_HUMAN	2;1;1	2;1;1	2;1;1	>sp|O43615|TIM44_HUMAN Mitochondrial import inner membrane translocase subunit TIM44 OS=Homo sapiens GN=TIMM44 PE=1 SV=2;>tr|M0QXM9|M0QXM9_HUMAN Mitochondrial import inner membrane translocase subunit TIM44 (Fragment) OS=Homo sapiens GN=TIMM44 PE=1 SV=1;>t	3	2	2	2	1	2	1	2	1	2	5.8	5.8	5.8	51.355	452	452;133;273	0	16.774	3.1	5.8	572060000	496850000	75215000	0	181730000	1	25	26				334	3949;5303	True;True	4483;5978	26734;26735;26736;34573;34574;34575;34576;34577	36687;36688;36689;36690;47350;47351;47352;47353;47354;47355;47356;47357;47358;47359;47360;47361;47362;47363;47364;47365;47366;47367;47368;47369;47370;47371;47372	36688;47355
sp|O43617|TPPC3_HUMAN;sp|O43617-2|TPPC3_HUMAN;tr|A0A087WWM0|A0A087WWM0_HUMAN;tr|A0A087WYS5|A0A087WYS5_HUMAN;tr|A6NKE1|A6NKE1_HUMAN	sp|O43617|TPPC3_HUMAN;sp|O43617-2|TPPC3_HUMAN;tr|A0A087WWM0|A0A087WWM0_HUMAN;tr|A0A087WYS5|A0A087WYS5_HUMAN;tr|A6NKE1|A6NKE1_HUMAN	6;5;5;3;3	6;5;5;3;3	6;5;5;3;3	>sp|O43617|TPPC3_HUMAN Trafficking protein particle complex subunit 3 OS=Homo sapiens GN=TRAPPC3 PE=1 SV=1;>sp|O43617-2|TPPC3_HUMAN Isoform 2 of Trafficking protein particle complex subunit 3 OS=Homo sapiens GN=TRAPPC3;>tr|A0A087WWM0|A0A087WWM0_HUMAN Traff	5	6	6	6	1	6	1	6	1	6	31.1	31.1	31.1	20.274	180	180;134;188;114;118	0	21.436	6.1	31.1	457250000	13470000	443780000	0	2595600000	2	14	16				335	4502;7036;9025;11710;13589;15523	True;True;True;True;True;True	5100;7919;10142;13147;15317;17659	30308;30309;30310;46805;46806;61096;83217;96088;96089;107894;107895;107896;107897;107898;107899	41623;41624;41625;63692;63693;82808;112411;129244;129245;144888;144889;144890;144891;144892;144893;144894	41625;63692;82808;112411;129245;144888
sp|O43633|CHM2A_HUMAN;tr|M0R1T5|M0R1T5_HUMAN;tr|M0QXX8|M0QXX8_HUMAN;tr|M0R1L7|M0R1L7_HUMAN	sp|O43633|CHM2A_HUMAN;tr|M0R1T5|M0R1T5_HUMAN	3;2;1;1	3;2;1;1	3;2;1;1	>sp|O43633|CHM2A_HUMAN Charged multivesicular body protein 2a OS=Homo sapiens GN=CHMP2A PE=1 SV=1;>tr|M0R1T5|M0R1T5_HUMAN Charged multivesicular body protein 2a (Fragment) OS=Homo sapiens GN=CHMP2A PE=1 SV=1	4	3	3	3	2	3	2	3	2	3	11.7	11.7	11.7	25.104	222	222;227;55;159	0	32.075	8.6	11.7	146450000	6363100	140080000	2060600000	968450000	4	8	12				336	604;10244;13377	True;True;True	683;11510;15014	3808;3809;3810;3811;3812;3813;3814;69950;69951;69952;69953;69954;94617;94618	5626;5627;5628;5629;5630;5631;5632;94569;94570;94571;94572;94573;127267;127268	5630;94571;127268
sp|O43639|NCK2_HUMAN;tr|E7EPF5|E7EPF5_HUMAN;tr|E9PEE2|E9PEE2_HUMAN;tr|E7ERP6|E7ERP6_HUMAN	sp|O43639|NCK2_HUMAN;tr|E7EPF5|E7EPF5_HUMAN;tr|E9PEE2|E9PEE2_HUMAN	4;3;2;1	4;3;2;1	4;3;2;1	>sp|O43639|NCK2_HUMAN Cytoplasmic protein NCK2 OS=Homo sapiens GN=NCK2 PE=1 SV=2;>tr|E7EPF5|E7EPF5_HUMAN Cytoplasmic protein NCK2 (Fragment) OS=Homo sapiens GN=NCK2 PE=1 SV=1;>tr|E9PEE2|E9PEE2_HUMAN Cytoplasmic protein NCK2 (Fragment) OS=Homo sapiens GN=NC	4	4	4	4	1	4	1	4	1	4	14.5	14.5	14.5	42.915	380	380;144;110;83	0	14.945	3.7	14.5	149330000	4564900	144770000	0	684220000	2	8	10				337	2844;4097;10183;17931	True;True;True;True	3207;4645;11441;20336	19133;27430;27431;27432;27433;27434;27435;69558;123084	26129;37611;37612;37613;37614;37615;37616;37617;94085;166009	26129;37615;94085;166009
sp|O43665-2|RGS10_HUMAN;sp|O43665|RGS10_HUMAN;sp|O43665-3|RGS10_HUMAN	sp|O43665-2|RGS10_HUMAN;sp|O43665|RGS10_HUMAN;sp|O43665-3|RGS10_HUMAN	2;2;2	2;2;2	2;2;2	>sp|O43665-2|RGS10_HUMAN Isoform 2 of Regulator of G-protein signaling 10 OS=Homo sapiens GN=RGS10;>sp|O43665|RGS10_HUMAN Regulator of G-protein signaling 10 OS=Homo sapiens GN=RGS10 PE=1 SV=2;>sp|O43665-3|RGS10_HUMAN Isoform 3 of Regulator of G-protein si	3	2	2	2	0	2	0	2	0	2	10.2	10.2	10.2	19.608	167	167;173;181	0.0028241	2.7395	0	10.2	15110000	0	15110000	0	228100000	0	1	1				338	15668;17917	True;True	17817;20322	109028;109029;123046	146674;146675;165959	146675;165959
sp|O43674-2|NDUB5_HUMAN;tr|E7EWP0|E7EWP0_HUMAN;sp|O43674|NDUB5_HUMAN;tr|H0Y886|H0Y886_HUMAN	sp|O43674-2|NDUB5_HUMAN;tr|E7EWP0|E7EWP0_HUMAN;sp|O43674|NDUB5_HUMAN;tr|H0Y886|H0Y886_HUMAN	2;2;2;2	2;2;2;2	2;2;2;2	>sp|O43674-2|NDUB5_HUMAN Isoform 2 of NADH dehydrogenase [ubiquinone] 1 beta subcomplex subunit 5, mitochondrial OS=Homo sapiens GN=NDUFB5;>tr|E7EWP0|E7EWP0_HUMAN NADH dehydrogenase [ubiquinone] 1 beta subcomplex subunit 5, mitochondrial OS=Homo sapiens GN	4	2	2	2	1	1	1	1	1	1	13.9	13.9	13.9	15.667	137	137;177;189;206	0.0030683	2.6977	5.8	8	35037000	16784000	18253000	0	7125500	1	2	3				339	14202;18506	True;True	16135;20970	100056;127011;127012	134266;171075;171076	134266;171076
sp|O43678|NDUA2_HUMAN;sp|O43678-2|NDUA2_HUMAN	sp|O43678|NDUA2_HUMAN;sp|O43678-2|NDUA2_HUMAN	4;2	4;2	4;2	>sp|O43678|NDUA2_HUMAN NADH dehydrogenase [ubiquinone] 1 alpha subcomplex subunit 2 OS=Homo sapiens GN=NDUFA2 PE=1 SV=3;>sp|O43678-2|NDUA2_HUMAN Isoform 2 of NADH dehydrogenase [ubiquinone] 1 alpha subcomplex subunit 2 OS=Homo sapiens GN=NDUFA2	2	4	4	4	1	3	1	3	1	3	41.4	41.4	41.4	10.921	99	99;76	0	25.152	21.2	20.2	948960000	24707000	924250000	66339000	0	4	7	11				341	1383;1678;10271;21134	True;True;True;True	1557;1895;11539;23951	9409;11577;11578;11579;11580;70159;148833;148834;148835	12873;15717;15718;15719;15720;15721;94862;202041;202042;202043;202044	12873;15720;94862;202044
sp|O43687-2|AKA7A_HUMAN;tr|J3KN37|J3KN37_HUMAN;sp|O43687|AKA7A_HUMAN;sp|Q9P0M2|AKA7G_HUMAN	sp|O43687-2|AKA7A_HUMAN;tr|J3KN37|J3KN37_HUMAN;sp|O43687|AKA7A_HUMAN;sp|Q9P0M2|AKA7G_HUMAN	2;1;1;1	2;1;1;1	2;1;1;1	>sp|O43687-2|AKA7A_HUMAN Isoform Alpha of A-kinase anchor protein 7 isoforms alpha and beta OS=Homo sapiens GN=AKAP7;>tr|J3KN37|J3KN37_HUMAN A-kinase anchor protein 7 isoform gamma OS=Homo sapiens GN=AKAP7 PE=4 SV=1;>sp|O43687|AKA7A_HUMAN A-kinase anchor p	4	2	2	2	0	2	0	2	0	2	19.8	19.8	19.8	8.9687	81	81;84;104;348	0	21.161	0	19.8	127280000	0	127280000	0	1442400000	0	11	11				344	9870;14232	True;True	11090;16173;16174	67378;67379;67380;67381;67382;67383;100221;100222;100223	91272;91273;91274;91275;91276;91277;91278;91279;134482;134483;134484	91275;134483	87		20
sp|O43707|ACTN4_HUMAN;sp|O43707-2|ACTN4_HUMAN;tr|F5GXS2|F5GXS2_HUMAN;sp|O43707-3|ACTN4_HUMAN;tr|K7EP19|K7EP19_HUMAN	sp|O43707|ACTN4_HUMAN;sp|O43707-2|ACTN4_HUMAN	40;25;18;18;5	40;25;18;18;5	9;6;4;4;2	>sp|O43707|ACTN4_HUMAN Alpha-actinin-4 OS=Homo sapiens GN=ACTN4 PE=1 SV=2;>sp|O43707-2|ACTN4_HUMAN Isoform ACTN4ISO of Alpha-actinin-4 OS=Homo sapiens GN=ACTN4	5	40	40	9	31	22	31	22	9	4	48.8	48.8	13.5	104.85	911	911;692;521;521;105	0	311.05	36.8	30.7	9454500000	2182300000	7272200000	11377000000	12786000000	110	145	255				345	1091;1092;1207;1337;2030;2689;2982;4504;5189;5644;6174;6416;7694;8512;8569;8728;8732;8733;8918;10300;10473;10753;10983;10984;11241;12203;12701;13306;13682;13959;15086;16217;18049;18050;18258;19598;19831;20037;20038;20057	True;True;True;True;True;True;True;True;True;True;True;True;True;True;True;True;True;True;True;True;True;True;True;True;True;True;True;True;True;True;True;True;True;True;True;True;True;True;True;True	1223;1224;1363;1504;2288;3026;3368;5102;5846;6358;6953;7230;8663;8664;8665;9578;9638;9818;9822;9823;10026;11570;11764;12081;12338;12339;12631;13690;14234;14911;15444;15445;15835;17194;18431;20471;20472;20696;20697;22239;22505;22738;22739;22759	6729;6730;6731;6732;6733;6734;6735;6736;6737;6738;6739;6740;6741;8200;9177;9178;9179;9180;13629;18164;18165;20239;20240;20241;20242;20243;20244;30312;30313;30314;30315;30316;30317;30318;30319;30320;33960;37200;37201;37202;39900;39901;39902;39903;39904;39905;39906;39907;39908;39909;39910;39911;39912;39913;39914;39915;39916;39917;41842;41843;51134;51135;51136;51137;51138;51139;51140;51141;51142;511…	9495;9496;9497;9498;9499;9500;9501;9502;9503;9504;9505;9506;9507;9508;11308;12596;12597;12598;12599;18465;24843;24844;27881;27882;27883;27884;27885;27886;27887;27888;41627;41628;41629;41630;41631;41632;41633;41634;41635;41636;41637;41638;41639;41640;41641;41642;41643;46623;50733;50734;50735;54349;54350;54351;54352;54353;54354;54355;54356;54357;54358;54359;54360;54361;54362;54363;54364;54365;54366…	9500;9507;11308;12599;18465;24844;27886;41632;46623;50733;54360;56921;69591;77026;77517;80241;80330;80331;82078;95116;96930;100530;103456;103459;107202;116239;119837;126476;129809;131925;141029;151036;166844;166845;169035;185067;188336;191430;191431;191523	88;89;1424;1425;1426	89;90	748;752;753;766;768	240;767
sp|O43708-2|MAAI_HUMAN;tr|G3V267|G3V267_HUMAN;tr|G3V5T0|G3V5T0_HUMAN;sp|O43708|MAAI_HUMAN;tr|G3V4T6|G3V4T6_HUMAN;tr|H0YJN8|H0YJN8_HUMAN;tr|G3V3B9|G3V3B9_HUMAN;tr|A0A0A0MR33|A0A0A0MR33_HUMAN;sp|O43708-3|MAAI_HUMAN	sp|O43708-2|MAAI_HUMAN;tr|G3V267|G3V267_HUMAN;tr|G3V5T0|G3V5T0_HUMAN;sp|O43708|MAAI_HUMAN;tr|G3V4T6|G3V4T6_HUMAN;tr|H0YJN8|H0YJN8_HUMAN;tr|G3V3B9|G3V3B9_HUMAN;tr|A0A0A0MR33|A0A0A0MR33_HUMAN;sp|O43708-3|MAAI_HUMAN	2;2;2;2;2;1;1;1;1	2;2;2;2;2;1;1;1;1	2;2;2;2;2;1;1;1;1	>sp|O43708-2|MAAI_HUMAN Isoform 2 of Maleylacetoacetate isomerase OS=Homo sapiens GN=GSTZ1;>tr|G3V267|G3V267_HUMAN Maleylacetoacetate isomerase OS=Homo sapiens GN=GSTZ1 PE=1 SV=1;>tr|G3V5T0|G3V5T0_HUMAN Maleylacetoacetate isomerase OS=Homo sapiens GN=GSTZ1	9	2	2	2	0	2	0	2	0	2	18.6	18.6	18.6	17.896	161	161;189;202;216;217;70;119;174;174	0	36.528	0	18.6	172360000	0	172360000	0	46509000	0	6	6				346	13648;15268	True;True	15391;17388	96373;96374;96375;96376;106135	129605;129606;129607;129608;129609;142149	129608;142149
sp|O43716|GATC_HUMAN;tr|H0YIV9|H0YIV9_HUMAN;tr|F8VRU3|F8VRU3_HUMAN	sp|O43716|GATC_HUMAN;tr|H0YIV9|H0YIV9_HUMAN;tr|F8VRU3|F8VRU3_HUMAN	2;2;1	2;2;1	2;2;1	>sp|O43716|GATC_HUMAN Glutamyl-tRNA(Gln) amidotransferase subunit C, mitochondrial OS=Homo sapiens GN=GATC PE=2 SV=1;>tr|H0YIV9|H0YIV9_HUMAN Uncharacterized protein (Fragment) OS=Homo sapiens PE=3 SV=1;>tr|F8VRU3|F8VRU3_HUMAN Glutamyl-tRNA(Gln) amidotransf	3	2	2	2	0	2	0	2	0	2	19.9	19.9	19.9	15.086	136	136;168;121	0.00084081	3.4396	0	19.9	11927000	0	11927000	0	71634000	0	2	2				347	2376;11113	True;True	2675;12483	15711;78358	21248;105763	21248;105763
sp|O43719|HTSF1_HUMAN;tr|Q5H919|Q5H919_HUMAN;tr|Q5H918|Q5H918_HUMAN	sp|O43719|HTSF1_HUMAN	5;2;2	5;2;2	5;2;2	>sp|O43719|HTSF1_HUMAN HIV Tat-specific factor 1 OS=Homo sapiens GN=HTATSF1 PE=1 SV=1	3	5	5	5	0	5	0	5	0	5	11.3	11.3	11.3	85.852	755	755;223;244	0	19.045	0	11.3	62406000	0	62406000	0	496400000	0	9	9				348	4602;6002;16354;17671;17906	True;True;True;True;True	5212;6761;18583;20033;20311	31081;31082;38939;38940;113252;121331;121332;123028	42673;42674;42675;53033;53034;152520;163498;163499;165939	42675;53033;152520;163499;165939
sp|O43739-2|CYH3_HUMAN;sp|O43739|CYH3_HUMAN	sp|O43739-2|CYH3_HUMAN;sp|O43739|CYH3_HUMAN	2;2	2;2	1;1	>sp|O43739-2|CYH3_HUMAN Isoform 2 of Cytohesin-3 OS=Homo sapiens GN=CYTH3;>sp|O43739|CYH3_HUMAN Cytohesin-3 OS=Homo sapiens GN=CYTH3 PE=1 SV=2	2	2	2	1	1	1	1	1	0	1	5.5	5.5	2	46.291	399	399;400	0.0044543	2.4278	3.5	2	20033000	2984800	17048000	12721000	0	1	1	2				349	5577;7665	True;True	6288;8629	36859;50985	50321;69396	50321;69396
sp|O43741|AAKB2_HUMAN;sp|O43741-2|AAKB2_HUMAN	sp|O43741|AAKB2_HUMAN;sp|O43741-2|AAKB2_HUMAN	2;1	2;1	2;1	>sp|O43741|AAKB2_HUMAN 5-AMP-activated protein kinase subunit beta-2 OS=Homo sapiens GN=PRKAB2 PE=1 SV=1;>sp|O43741-2|AAKB2_HUMAN Isoform 2 of 5-AMP-activated protein kinase subunit beta-2 OS=Homo sapiens GN=PRKAB2	2	2	2	2	0	2	0	2	0	2	11	11	11	30.302	272	272;190	0.00075047	7.5532	0	11	94925000	0	94925000	0	241480000	0	5	5				350	9625;11195	True;True	10815;12577	65661;65662;78966;78967	88975;88976;88977;106592;106593	88975;106592
sp|O43747|AP1G1_HUMAN;sp|O43747-2|AP1G1_HUMAN;tr|H3BN71|H3BN71_HUMAN;tr|B4DGE1|B4DGE1_HUMAN;tr|H3BR36|H3BR36_HUMAN;tr|H3BUN9|H3BUN9_HUMAN;tr|H3BNR4|H3BNR4_HUMAN	sp|O43747|AP1G1_HUMAN;sp|O43747-2|AP1G1_HUMAN;tr|H3BN71|H3BN71_HUMAN;tr|B4DGE1|B4DGE1_HUMAN;tr|H3BR36|H3BR36_HUMAN;tr|H3BUN9|H3BUN9_HUMAN;tr|H3BNR4|H3BNR4_HUMAN	2;2;1;1;1;1;1	2;2;1;1;1;1;1	2;2;1;1;1;1;1	>sp|O43747|AP1G1_HUMAN AP-1 complex subunit gamma-1 OS=Homo sapiens GN=AP1G1 PE=1 SV=5;>sp|O43747-2|AP1G1_HUMAN Isoform 2 of AP-1 complex subunit gamma-1 OS=Homo sapiens GN=AP1G1;>tr|H3BN71|H3BN71_HUMAN AP-1 complex subunit gamma-1 (Fragment) OS=Homo sapie	7	2	2	2	0	2	0	2	0	2	2.1	2.1	2.1	91.35	822	822;825;145;176;187;208;236	0.00082554	3.2823	0	2.1	85278000	0	85278000	0	116530000	0	3	3				351	3509;21679	True;True	3970;24548	23681;23682;153255	32526;32527;207688	32526;207688
sp|O43752|STX6_HUMAN;sp|O43752-2|STX6_HUMAN	sp|O43752|STX6_HUMAN;sp|O43752-2|STX6_HUMAN	2;1	2;1	2;1	>sp|O43752|STX6_HUMAN Syntaxin-6 OS=Homo sapiens GN=STX6 PE=1 SV=1;>sp|O43752-2|STX6_HUMAN Isoform 2 of Syntaxin-6 OS=Homo sapiens GN=STX6	2	2	2	2	1	1	1	1	1	1	11.4	11.4	11.4	29.176	255	255;154	0.00091158	4.2777	3.9	7.5	58378000	690160	57687000	0	361360000	1	1	2				352	14993;16806	True;True	17092;19067	105128;116012	140724;156401	140724;156401
sp|O43761|SNG3_HUMAN;tr|Q96L30|Q96L30_HUMAN	sp|O43761|SNG3_HUMAN;tr|Q96L30|Q96L30_HUMAN	3;2	3;2	3;2	>sp|O43761|SNG3_HUMAN Synaptogyrin-3 OS=Homo sapiens GN=SYNGR3 PE=1 SV=2;>tr|Q96L30|Q96L30_HUMAN SYNGR3 protein OS=Homo sapiens GN=SYNGR3 PE=1 SV=1	2	3	3	3	1	3	1	3	1	3	16.2	16.2	16.2	24.555	229	229;145	0	116.59	4.4	16.2	1136500000	55331000	1081100000	0	1090100000	5	25	30				354	919;13469;17724	True;True;True	1031;15149;15150;20099	5595;5596;5597;5598;5599;5600;5601;95019;95020;95021;95022;95023;95024;95025;95026;95027;95028;121718;121719;121720;121721;121722;121723;121724;121725	7998;7999;8000;8001;8002;8003;8004;8005;8006;8007;8008;8009;8010;8011;127739;127740;127741;127742;127743;127744;127745;127746;127747;127748;164016;164017;164018;164019;164020;164021;164022;164023	8007;127743;164021		91		1
sp|O43765|SGTA_HUMAN;tr|K7EMD6|K7EMD6_HUMAN	sp|O43765|SGTA_HUMAN;tr|K7EMD6|K7EMD6_HUMAN	4;2	4;2	4;2	>sp|O43765|SGTA_HUMAN Small glutamine-rich tetratricopeptide repeat-containing protein alpha OS=Homo sapiens GN=SGTA PE=1 SV=1;>tr|K7EMD6|K7EMD6_HUMAN Small glutamine-rich tetratricopeptide repeat-containing protein alpha (Fragment) OS=Homo sapiens GN=SGTA	2	4	4	4	2	4	2	4	2	4	16	16	16	34.063	313	313;162	0	18.337	8	16	764410000	20926000	743480000	1729600000	1987600000	3	10	13				355	1171;1375;11593;13597	True;True;True;True	1314;1548;13019;15326	7558;7559;9384;9385;9386;9387;9388;9389;9390;82363;82364;96107	10430;10431;12844;12845;12846;12847;12848;12849;12850;12851;12852;111322;111323;129267	10431;12851;111322;129267
sp|O43768-2|ENSA_HUMAN;sp|O43768|ENSA_HUMAN;sp|O43768-9|ENSA_HUMAN;sp|O43768-3|ENSA_HUMAN;tr|A6NMQ3|A6NMQ3_HUMAN;sp|O43768-4|ENSA_HUMAN;tr|Q5T5H1|Q5T5H1_HUMAN;sp|O43768-8|ENSA_HUMAN;sp|O43768-6|ENSA_HUMAN;sp|O43768-5|ENSA_HUMAN;sp|O43768-7|ENSA_HUMAN	sp|O43768-2|ENSA_HUMAN;sp|O43768|ENSA_HUMAN;sp|O43768-9|ENSA_HUMAN;sp|O43768-3|ENSA_HUMAN;tr|A6NMQ3|A6NMQ3_HUMAN;sp|O43768-4|ENSA_HUMAN;tr|Q5T5H1|Q5T5H1_HUMAN;sp|O43768-8|ENSA_HUMAN;sp|O43768-6|ENSA_HUMAN;sp|O43768-5|ENSA_HUMAN;sp|O43768-7|ENSA_HUMAN	3;3;3;3;3;3;3;2;2;2;2	2;2;2;2;2;2;2;2;1;1;1	2;2;2;2;2;2;2;2;1;1;1	>sp|O43768-2|ENSA_HUMAN Isoform 2 of Alpha-endosulfine OS=Homo sapiens GN=ENSA;>sp|O43768|ENSA_HUMAN Alpha-endosulfine OS=Homo sapiens GN=ENSA PE=1 SV=1;>sp|O43768-9|ENSA_HUMAN Isoform 9 of Alpha-endosulfine OS=Homo sapiens GN=ENSA;>sp|O43768-3|ENSA_HUMAN	11	3	2	2	1	2	0	2	0	2	35	25.6	25.6	12.975	117	117;121;133;137;140;140;187;105;113;117;133	0	76.029	9.4	25.6	183130000	0	183130000	0	1680200000	0	7	7				356	5168;17063;21270	True;True;False	5825;19356;19357;24093	33851;33852;117293;117294;117295;117296;149696	46478;46479;158033;158034;158035;158036;158037;203077	46479;158034;203077	90;1427		5;9
sp|O43776|SYNC_HUMAN;tr|K7EMQ6|K7EMQ6_HUMAN;tr|K7EIU7|K7EIU7_HUMAN;tr|K7EPK2|K7EPK2_HUMAN;sp|O43776-2|SYNC_HUMAN;tr|K7EJ19|K7EJ19_HUMAN;tr|K7EQ35|K7EQ35_HUMAN	sp|O43776|SYNC_HUMAN	8;2;2;2;2;1;1	8;2;2;2;2;1;1	8;2;2;2;2;1;1	>sp|O43776|SYNC_HUMAN Asparagine--tRNA ligase, cytoplasmic OS=Homo sapiens GN=NARS PE=1 SV=1	7	8	8	8	1	8	1	8	1	8	17	17	17	62.942	548	548;128;162;163;174;136;167	0	25.307	2.6	17	679380000	13462000	665920000	0	1131800000	2	20	22				357	4833;5274;8547;9182;10004;10341;11248;12218	True;True;True;True;True;True;True;True	5462;5946;9615;10312;11244;11618;12638;13708	32307;32308;32309;34490;56852;56853;62009;68210;68211;70712;70713;70714;70715;79422;79423;86284;86285;86286	44396;44397;44398;44399;44400;47254;77402;77403;84035;92330;92331;95546;95547;95548;95549;95550;95551;107255;107256;116273;116274;116275	44396;47254;77403;84035;92330;95550;107256;116275
sp|O43809|CPSF5_HUMAN;tr|H3BV41|H3BV41_HUMAN;tr|H3BND3|H3BND3_HUMAN	sp|O43809|CPSF5_HUMAN;tr|H3BV41|H3BV41_HUMAN;tr|H3BND3|H3BND3_HUMAN	2;1;1	2;1;1	2;1;1	>sp|O43809|CPSF5_HUMAN Cleavage and polyadenylation specificity factor subunit 5 OS=Homo sapiens GN=NUDT21 PE=1 SV=1;>tr|H3BV41|H3BV41_HUMAN Cleavage and polyadenylation-specificity factor subunit 5 (Fragment) OS=Homo sapiens GN=NUDT21 PE=1 SV=1;>tr|H3BND3	3	2	2	2	0	2	0	2	0	2	14.1	14.1	14.1	26.227	227	227;71;150	0.0010302	6.0579	0	14.1	209050000	0	209050000	0	82784000	0	4	4				358	12342;18259	True;True	13834;20698	86977;86978;125442;125443	117180;117181;169057;169058	117180;169058
sp|O43813|LANC1_HUMAN;tr|E9PHS0|E9PHS0_HUMAN;tr|F8WDS9|F8WDS9_HUMAN	sp|O43813|LANC1_HUMAN;tr|E9PHS0|E9PHS0_HUMAN;tr|F8WDS9|F8WDS9_HUMAN	7;6;4	7;6;4	7;6;4	>sp|O43813|LANC1_HUMAN LanC-like protein 1 OS=Homo sapiens GN=LANCL1 PE=1 SV=1;>tr|E9PHS0|E9PHS0_HUMAN LanC-like protein 1 (Fragment) OS=Homo sapiens GN=LANCL1 PE=1 SV=1;>tr|F8WDS9|F8WDS9_HUMAN LanC-like protein 1 OS=Homo sapiens GN=LANCL1 PE=1 SV=1	3	7	7	7	5	7	5	7	5	7	21.3	21.3	21.3	45.283	399	399;196;82	0	91.371	17.3	21.3	4855100000	656120000	4199000000	1919900000	2668500000	16	30	46				359	891;5613;9715;11680;12918;14981;16562	True;True;True;True;True;True;True	1001;6326;10924;13115;14471;17080;18806	5402;5403;5404;5405;5406;5407;5408;5409;5410;37038;37039;37040;66531;66532;66533;66534;66535;66536;66537;66538;82938;82939;82940;82941;82942;82943;82944;90655;90656;105105;105106;114640;114641;114642;114643;114644;114645;114646;114647;114648;114649;114650	7770;7771;7772;7773;7774;7775;7776;7777;7778;7779;7780;7781;7782;50538;50539;50540;90131;90132;90133;90134;90135;90136;90137;90138;90139;112049;112050;112051;112052;112053;112054;112055;121558;121559;140690;140691;154322;154323;154324;154325;154326;154327;154328;154329;154330;154331;154332;154333;154334;154335	7780;50540;90136;112054;121559;140691;154325
sp|O43815-2|STRN_HUMAN;sp|O43815|STRN_HUMAN	sp|O43815-2|STRN_HUMAN;sp|O43815|STRN_HUMAN	3;3	3;3	3;3	>sp|O43815-2|STRN_HUMAN Isoform 2 of Striatin OS=Homo sapiens GN=STRN;>sp|O43815|STRN_HUMAN Striatin OS=Homo sapiens GN=STRN PE=1 SV=4	2	3	3	3	1	2	1	2	1	2	5.5	5.5	5.5	80.76	731	731;780	0.00096837	5.1439	1.9	3.6	43846000	2047500	41798000	0	81886000	1	4	5				360	5058;16100;17490	True;True;True	5709;18304;19825	33339;33340;111681;119635;119636	45852;45853;150165;161096;161097	45852;150165;161096
sp|O43818|U3IP2_HUMAN	sp|O43818|U3IP2_HUMAN	1	1	1	>sp|O43818|U3IP2_HUMAN U3 small nucleolar RNA-interacting protein 2 OS=Homo sapiens GN=RRP9 PE=1 SV=1	1	1	1	1	0	1	0	1	0	1	3.6	3.6	3.6	51.84	475	475	0.00074184	7.3754	0	3.6	12772000	0	12772000	0	182590000	0	2	2				361	10668	TRUE	11980	73866;73867	99415;99416	99416
sp|O43822-2|CU002_HUMAN;sp|O43822-3|CU002_HUMAN;sp|O43822|CU002_HUMAN;sp|O43822-4|CU002_HUMAN	sp|O43822-2|CU002_HUMAN;sp|O43822-3|CU002_HUMAN;sp|O43822|CU002_HUMAN;sp|O43822-4|CU002_HUMAN	3;3;3;3	3;3;3;3	3;3;3;3	>sp|O43822-2|CU002_HUMAN Isoform Short of Protein C21orf2 OS=Homo sapiens GN=C21orf2;>sp|O43822-3|CU002_HUMAN Isoform 3 of Protein C21orf2 OS=Homo sapiens GN=C21orf2;>sp|O43822|CU002_HUMAN Protein C21orf2 OS=Homo sapiens GN=C21orf2 PE=1 SV=1;>sp|O43822-4|C	4	3	3	3	0	3	0	3	0	3	20.5	20.5	20.5	23.653	215	215;255;256;375	0	17.441	0	20.5	136060000	0	136060000	0	295900000	0	5	5				362	1536;5476;11163	True;True;True	1722;6172;12543	10350;10351;36044;78849;78850	13938;13939;49254;106455;106456	13939;49254;106455
sp|O43837|IDH3B_HUMAN;tr|A0A087WZN1|A0A087WZN1_HUMAN;tr|A0A087X2E5|A0A087X2E5_HUMAN;sp|O43837-2|IDH3B_HUMAN;sp|O43837-3|IDH3B_HUMAN	sp|O43837|IDH3B_HUMAN;tr|A0A087WZN1|A0A087WZN1_HUMAN;tr|A0A087X2E5|A0A087X2E5_HUMAN;sp|O43837-2|IDH3B_HUMAN;sp|O43837-3|IDH3B_HUMAN	6;6;5;5;3	6;6;5;5;3	6;6;5;5;3	>sp|O43837|IDH3B_HUMAN Isocitrate dehydrogenase [NAD] subunit beta, mitochondrial OS=Homo sapiens GN=IDH3B PE=1 SV=2;>tr|A0A087WZN1|A0A087WZN1_HUMAN Isocitrate dehydrogenase [NAD] subunit, mitochondrial OS=Homo sapiens GN=IDH3B PE=1 SV=1;>tr|A0A087X2E5|A0A	5	6	6	6	5	3	5	3	5	3	17.4	17.4	17.4	42.183	385	385;387;376;383;233	0	34.791	15.3	10.6	2114700000	165230000	1949400000	398800000	1304900000	21	21	42				363	3801;5954;6409;10546;14279;15544	True;True;True;True;True;True	4295;4296;6708;7223;11845;16228;16229;16230;17681	25425;25426;38721;38722;38723;38724;38725;38726;38727;38728;38729;38730;38731;38732;38733;38734;38735;38736;38737;38738;38739;38740;38741;41828;72541;100399;100400;100401;100402;100403;100404;100405;100406;100407;100408;108000	34831;34832;52768;52769;52770;52771;52772;52773;52774;52775;52776;52777;52778;52779;52780;52781;52782;52783;52784;52785;52786;52787;52788;52789;56906;97663;134704;134705;134706;134707;134708;134709;134710;134711;134712;134713;134714;134715;134716;134717;134718;145001	34832;52782;56906;97663;134712;145001		92;93;94		325;332;363
sp|O43852|CALU_HUMAN;sp|O43852-3|CALU_HUMAN;sp|O43852-9|CALU_HUMAN;sp|O43852-10|CALU_HUMAN;sp|O43852-5|CALU_HUMAN;sp|O43852-6|CALU_HUMAN;sp|O43852-2|CALU_HUMAN;sp|O43852-4|CALU_HUMAN;sp|O43852-13|CALU_HUMAN;tr|H0Y875|H0Y875_HUMAN;sp|O43852-14|CALU_HUMAN;sp|O43852-15|CALU_HUMAN;sp|O43852-11|CALU_HUMAN;sp|O43852-12|CALU_HUMAN;sp|O43852-7|CALU_HUMAN;sp|O43852-8|CALU_HUMAN	sp|O43852|CALU_HUMAN;sp|O43852-3|CALU_HUMAN;sp|O43852-9|CALU_HUMAN;sp|O43852-10|CALU_HUMAN;sp|O43852-5|CALU_HUMAN;sp|O43852-6|CALU_HUMAN;sp|O43852-2|CALU_HUMAN;sp|O43852-4|CALU_HUMAN;sp|O43852-13|CALU_HUMAN;tr|H0Y875|H0Y875_HUMAN;sp|O43852-14|CALU_HUMAN;sp|O43852-15|CALU_HUMAN;sp|O43852-11|CALU_HUMAN	4;4;3;3;3;3;3;3;2;2;2;2;2;1;1;1	4;4;3;3;3;3;3;3;2;2;2;2;2;1;1;1	4;4;3;3;3;3;3;3;2;2;2;2;2;1;1;1	>sp|O43852|CALU_HUMAN Calumenin OS=Homo sapiens GN=CALU PE=1 SV=2;>sp|O43852-3|CALU_HUMAN Isoform 3 of Calumenin OS=Homo sapiens GN=CALU;>sp|O43852-9|CALU_HUMAN Isoform 9 of Calumenin OS=Homo sapiens GN=CALU;>sp|O43852-10|CALU_HUMAN Isoform 10 of Calumenin	16	4	4	4	0	4	0	4	0	4	17.5	17.5	17.5	37.106	315	315;323;154;224;229;265;315;323;139;147;147;164;170;74;161;201	0	12.81	0	17.5	90928000	0	90928000	0	280470000	0	7	7				364	3449;4481;8960;18014	True;True;True;True	3905;5079;10070;20433	23255;30201;30202;60694;123614;123615	31921;41474;41475;82275;166611;166612;166613	31921;41474;82275;166611
sp|O43854-2|EDIL3_HUMAN;sp|O43854|EDIL3_HUMAN	sp|O43854-2|EDIL3_HUMAN;sp|O43854|EDIL3_HUMAN	2;2	2;2	2;2	>sp|O43854-2|EDIL3_HUMAN Isoform 2 of EGF-like repeat and discoidin I-like domain-containing protein 3 OS=Homo sapiens GN=EDIL3;>sp|O43854|EDIL3_HUMAN EGF-like repeat and discoidin I-like domain-containing protein 3 OS=Homo sapiens GN=EDIL3 PE=1 SV=1	2	2	2	2	1	1	1	1	1	1	5.7	5.7	5.7	52.747	470	470;480	0.0010482	6.2978	1.9	3.8	61393000	2286200	59107000	0	45414000	1	17	18				365	7972;8347	True;True	8979;9388	53038;53039;53040;55394	72061;72062;72063;72064;72065;72066;72067;72068;72069;72070;72071;72072;72073;72074;72075;72076;72077;75400	72074;75400
sp|O43865|SAHH2_HUMAN;sp|O43865-2|SAHH2_HUMAN	sp|O43865|SAHH2_HUMAN;sp|O43865-2|SAHH2_HUMAN	6;5	2;1	2;1	>sp|O43865|SAHH2_HUMAN Putative adenosylhomocysteinase 2 OS=Homo sapiens GN=AHCYL1 PE=1 SV=2;>sp|O43865-2|SAHH2_HUMAN Isoform 2 of Putative adenosylhomocysteinase 2 OS=Homo sapiens GN=AHCYL1	2	6	2	2	2	5	0	2	0	2	17.4	8.1	8.1	58.951	530	530;483	0.00094637	4.7559	4.9	15.1	63171000	0	63171000	0	193610000	0	3	3				367	7406;7710;11066;16506;16820;21397	False;False;False;True;True;False	8343;8684;12431;12432;12433;18745;19085;24229	49255;51282;51283;78024;78025;78026;78027;78028;114178;116051;116052;150941	67225;69772;69773;105216;105217;105218;105219;105220;105221;153796;156444;156445;204764	67225;69772;105220;153796;156445;204764		95		276
sp|O43933-2|PEX1_HUMAN;sp|O43933|PEX1_HUMAN	sp|O43933-2|PEX1_HUMAN;sp|O43933|PEX1_HUMAN	1;1	1;1	1;1	>sp|O43933-2|PEX1_HUMAN Isoform 2 of Peroxisome biogenesis factor 1 OS=Homo sapiens GN=PEX1;>sp|O43933|PEX1_HUMAN Peroxisome biogenesis factor 1 OS=Homo sapiens GN=PEX1 PE=1 SV=1	2	1	1	1	0	1	0	1	0	1	1.6	1.6	1.6	106	961	961;1283	0.00045045	11.867	0	1.6	26981000	0	26981000	0	61354000	0	2	2				369	17747	TRUE	20127	121829;121830	164164;164165	164165
sp|O60234|GMFG_HUMAN;tr|M0QYG8|M0QYG8_HUMAN;tr|M0R1D2|M0R1D2_HUMAN;tr|M0R0C1|M0R0C1_HUMAN;tr|M0QYJ8|M0QYJ8_HUMAN;tr|M0QX47|M0QX47_HUMAN;tr|M0QXC2|M0QXC2_HUMAN	sp|O60234|GMFG_HUMAN;tr|M0QYG8|M0QYG8_HUMAN;tr|M0R1D2|M0R1D2_HUMAN;tr|M0R0C1|M0R0C1_HUMAN;tr|M0QYJ8|M0QYJ8_HUMAN;tr|M0QX47|M0QX47_HUMAN	4;3;3;3;3;2;1	2;1;1;1;1;2;1	1;1;1;1;0;1;0	>sp|O60234|GMFG_HUMAN Glia maturation factor gamma OS=Homo sapiens GN=GMFG PE=1 SV=1;>tr|M0QYG8|M0QYG8_HUMAN Glia maturation factor gamma OS=Homo sapiens GN=GMFG PE=1 SV=1;>tr|M0R1D2|M0R1D2_HUMAN Glia maturation factor gamma OS=Homo sapiens GN=GMFG PE=1 SV	7	4	2	1	3	4	2	2	1	1	45.8	20.4	9.2	16.801	142	142;93;101;109;138;73;79	0	89.421	39.4	45.8	273440000	90852000	182590000	6250100000	1047800000	6	7	13				371	13120;15970;18902;20700	False;True;True;False	14694;18160;21436;23474	92197;92198;110927;110928;110929;110930;110931;130148;130149;130150;130151;130152;145464;145465;145466	123840;123841;149197;149198;149199;149200;149201;149202;149203;175809;175810;175811;175812;175813;175814;197676;197677;197678	123841;149203;175810;197676
sp|O60237|MYPT2_HUMAN;tr|E1CKY7|E1CKY7_HUMAN;sp|O60237-4|MYPT2_HUMAN;sp|O60237-3|MYPT2_HUMAN;tr|Q6GQY8|Q6GQY8_HUMAN;sp|O60237-2|MYPT2_HUMAN;sp|O60237-5|MYPT2_HUMAN	sp|O60237|MYPT2_HUMAN;tr|E1CKY7|E1CKY7_HUMAN;sp|O60237-4|MYPT2_HUMAN;sp|O60237-3|MYPT2_HUMAN	4;2;2;2;1;1;1	4;2;2;2;1;1;1	4;2;2;2;1;1;1	>sp|O60237|MYPT2_HUMAN Protein phosphatase 1 regulatory subunit 12B OS=Homo sapiens GN=PPP1R12B PE=1 SV=2;>tr|E1CKY7|E1CKY7_HUMAN Protein phosphatase 1 regulatory subunit 12B OS=Homo sapiens GN=sm-M20 PE=2 SV=1;>sp|O60237-4|MYPT2_HUMAN Isoform 4 of Protein	7	4	4	4	0	4	0	4	0	4	5.7	5.7	5.7	110.4	982	982;186;208;224;142;386;515	0	25.931	0	5.7	94807000	0	94807000	0	276280000	0	7	7				372	735;5720;11383;13204	True;True;True;True	831;6442;12788;14786	4524;37596;80399;80400;93094;93095;93096	6595;51236;108625;108626;125227;125228;125229	6595;51236;108626;125228
sp|O60245|PCDH7_HUMAN;sp|O60245-2|PCDH7_HUMAN	sp|O60245|PCDH7_HUMAN;sp|O60245-2|PCDH7_HUMAN	4;4	2;2	2;2	>sp|O60245|PCDH7_HUMAN Protocadherin-7 OS=Homo sapiens GN=PCDH7 PE=1 SV=2;>sp|O60245-2|PCDH7_HUMAN Isoform B of Protocadherin-7 OS=Homo sapiens GN=PCDH7	2	4	2	2	0	4	0	2	0	2	4.9	2.5	2.5	116.07	1069	1069;1072	0	13.566	0	4.9	13901000	0	13901000	0	48189000	0	3	3				373	917;3067;15438;19325	True;False;True;False	1029;3461;17566;21917	5592;5593;20639;106771;133930;133931	7995;7996;28391;142968;181424;181425	7995;28391;142968;181425	91		212
sp|O60256-4|KPRB_HUMAN;sp|O60256-2|KPRB_HUMAN;sp|O60256|KPRB_HUMAN;tr|I3L4G9|I3L4G9_HUMAN;tr|E7EPA1|E7EPA1_HUMAN;sp|O60256-3|KPRB_HUMAN;tr|I3L0S1|I3L0S1_HUMAN;tr|C9JDH0|C9JDH0_HUMAN;tr|E7EW35|E7EW35_HUMAN;tr|C9JDU5|C9JDU5_HUMAN;tr|C9JJS3|C9JJS3_HUMAN;tr|C9K0K7|C9K0K7_HUMAN	sp|O60256-4|KPRB_HUMAN;sp|O60256-2|KPRB_HUMAN;sp|O60256|KPRB_HUMAN;tr|I3L4G9|I3L4G9_HUMAN;tr|E7EPA1|E7EPA1_HUMAN;sp|O60256-3|KPRB_HUMAN;tr|I3L0S1|I3L0S1_HUMAN	4;4;4;3;3;3;2;1;1;1;1;1	3;3;3;2;2;2;1;1;1;1;1;1	3;3;3;2;2;2;1;1;1;1;1;1	>sp|O60256-4|KPRB_HUMAN Isoform 4 of Phosphoribosyl pyrophosphate synthase-associated protein 2 OS=Homo sapiens GN=PRPSAP2;>sp|O60256-2|KPRB_HUMAN Isoform 2 of Phosphoribosyl pyrophosphate synthase-associated protein 2 OS=Homo sapiens GN=PRPSAP2;>sp|O60256	12	4	3	3	0	4	0	3	0	3	24.4	19.4	19.4	31.321	283	283;329;369;143;268;320;260;140;161;176;194;244	0.0010464	6.2753	0	24.4	309970000	0	309970000	0	73812000	0	7	7				374	5440;8846;16458;17450	False;True;True;True	6135;9949;18694;19779	35858;35859;35860;60060;113906;113907;119422;119423	49029;49030;49031;81370;153464;153465;160825;160826;160827;160828	49031;81370;153465;160825
sp|O60262|GBG7_HUMAN;tr|K7ESC6|K7ESC6_HUMAN	sp|O60262|GBG7_HUMAN	3;1	3;1	3;1	>sp|O60262|GBG7_HUMAN Guanine nucleotide-binding protein G(I)/G(S)/G(O) subunit gamma-7 OS=Homo sapiens GN=GNG7 PE=1 SV=1	2	3	3	3	3	2	3	2	3	2	58.8	58.8	58.8	7.5217	68	68;36	0	323.31	58.8	35.3	5900100000	1368100000	4532000000	14578000000	17088000000	65	62	127				376	308;14110;15829	True;True;True	348;349;350;16026;18000;18001;18002	1828;1829;1830;1831;1832;1833;1834;1835;1836;1837;1838;1839;1840;1841;1842;1843;1844;1845;1846;1847;1848;1849;1850;1851;1852;1853;1854;1855;1856;1857;1858;1859;1860;1861;1862;1863;1864;1865;1866;1867;1868;1869;1870;1871;1872;1873;1874;1875;1876;1877;1878;1879;1880;1881;1882;99307;99308;109929;109930;109931;109932;109933;109934;109935;109936;109937;109938;109939;109940;109941;109942;109943;109944;…	2889;2890;2891;2892;2893;2894;2895;2896;2897;2898;2899;2900;2901;2902;2903;2904;2905;2906;2907;2908;2909;2910;2911;2912;2913;2914;2915;2916;2917;2918;2919;2920;2921;2922;2923;2924;2925;2926;2927;2928;2929;2930;2931;2932;2933;2934;2935;2936;2937;2938;2939;2940;2941;2942;2943;2944;2945;133311;133312;147835;147836;147837;147838;147839;147840;147841;147842;147843;147844;147845;147846;147847;147848;14…	2925;133312;147895	92;93;1428;1429	97	5;6;9;41	36
sp|O60264|SMCA5_HUMAN	sp|O60264|SMCA5_HUMAN	5	5	5	>sp|O60264|SMCA5_HUMAN SWI/SNF-related matrix-associated actin-dependent regulator of chromatin subfamily A member 5 OS=Homo sapiens GN=SMARCA5 PE=1 SV=1	1	5	5	5	0	5	0	5	0	5	5.7	5.7	5.7	121.9	1052	1052	0	41.054	0	5.7	76508000	0	76508000	0	761030000	0	9	9				377	5372;6006;8947;15671;17977	True;True;True;True;True	6054;6765;10057;17820;20391	35067;35068;38947;38948;60638;60639;109039;109040;123355	47979;47980;53043;53044;82198;82199;146686;146687;166307	47980;53044;82198;146686;166307
sp|O60268-3|K0513_HUMAN;sp|O60268|K0513_HUMAN;sp|O60268-2|K0513_HUMAN;tr|H3BMU3|H3BMU3_HUMAN;tr|H3BNA7|H3BNA7_HUMAN	sp|O60268-3|K0513_HUMAN;sp|O60268|K0513_HUMAN;sp|O60268-2|K0513_HUMAN	9;9;7;4;3	9;9;7;4;3	9;9;7;4;3	>sp|O60268-3|K0513_HUMAN Isoform 3 of Uncharacterized protein KIAA0513 OS=Homo sapiens GN=KIAA0513;>sp|O60268|K0513_HUMAN Uncharacterized protein KIAA0513 OS=Homo sapiens GN=KIAA0513 PE=2 SV=1;>sp|O60268-2|K0513_HUMAN Isoform 2 of Uncharacterized protein K	5	9	9	9	2	9	2	9	2	9	26.9	26.9	26.9	45.537	401	401;411;301;198;113	0	197.27	6.2	26.9	1252200000	46112000	1206100000	3146900000	7656600000	6	33	39				378	2502;5435;6593;7437;9162;9163;12132;15013;17294	True;True;True;True;True;True;True;True;True	2812;6130;7426;8379;10290;10291;13606;13607;17114;19611	17204;17205;35845;35846;35847;35848;43134;43135;43136;49422;61815;61816;61817;61818;61819;61820;61821;61822;61823;61824;61825;61826;61827;85787;85788;85789;85790;105170;105171;118375;118376	23595;23596;49016;49017;49018;49019;58715;58716;58717;67435;83765;83766;83767;83768;83769;83770;83771;83772;83773;83774;83775;83776;83777;83778;83779;83780;83781;83782;115630;115631;115632;115633;115634;140785;140786;140787;140788;159398;159399	23595;49019;58715;67435;83775;83782;115634;140786;159399	94	98	129	398
sp|O60271-4|JIP4_HUMAN;sp|O60271-2|JIP4_HUMAN;tr|A0A087X2D8|A0A087X2D8_HUMAN;sp|O60271|JIP4_HUMAN;sp|O60271-5|JIP4_HUMAN;sp|O60271-3|JIP4_HUMAN;sp|O60271-9|JIP4_HUMAN;tr|H0YBE9|H0YBE9_HUMAN;tr|H0YBS5|H0YBS5_HUMAN	sp|O60271-4|JIP4_HUMAN;sp|O60271-2|JIP4_HUMAN;tr|A0A087X2D8|A0A087X2D8_HUMAN;sp|O60271|JIP4_HUMAN;sp|O60271-5|JIP4_HUMAN;sp|O60271-3|JIP4_HUMAN;sp|O60271-9|JIP4_HUMAN	9;9;9;9;8;8;7;2;1	9;9;9;9;8;8;7;2;1	8;8;8;8;7;7;6;2;1	>sp|O60271-4|JIP4_HUMAN Isoform 4 of C-Jun-amino-terminal kinase-interacting protein 4 OS=Homo sapiens GN=SPAG9;>sp|O60271-2|JIP4_HUMAN Isoform 2 of C-Jun-amino-terminal kinase-interacting protein 4 OS=Homo sapiens GN=SPAG9;>tr|A0A087X2D8|A0A087X2D8_HUMAN	9	9	9	8	3	7	3	7	3	6	9.1	9.1	8.4	144.68	1307	1307;1311;1312;1321;931;945;1177;174;250	0	45.881	3.7	6.6	251550000	40713000	210840000	0	921990000	4	14	18				379	1056;1253;2973;4328;4404;5514;5523;6119;12197	True;True;True;True;True;True;True;True;True	1184;1185;1414;3356;4907;4992;6218;6228;6893;13681	6408;6409;6410;6411;6412;8594;8595;8596;20166;20167;29277;29278;29717;36338;36362;36363;39693;86160	9094;9095;9096;9097;9098;11878;11879;11880;27779;27780;40255;40256;40814;49656;49683;49684;54102;116133	9096;11880;27780;40255;40814;49656;49684;54102;116133	1430		1244
sp|O60282|KIF5C_HUMAN;sp|O60282-2|KIF5C_HUMAN;tr|C9JWB9|C9JWB9_HUMAN	sp|O60282|KIF5C_HUMAN;sp|O60282-2|KIF5C_HUMAN	18;13;1	18;13;1	12;9;0	>sp|O60282|KIF5C_HUMAN Kinesin heavy chain isoform 5C OS=Homo sapiens GN=KIF5C PE=1 SV=1;>sp|O60282-2|KIF5C_HUMAN Isoform 2 of Kinesin heavy chain isoform 5C OS=Homo sapiens GN=KIF5C	3	18	18	12	7	17	7	17	3	12	25.3	25.3	17.3	109.49	957	957;725;76	0	215.29	9.7	24.1	2593500000	130540000	2462900000	3363400000	4565400000	12	111	123				380	545;1662;2217;3606;5451;5688;7043;9559;9882;11659;13220;14219;15183;15296;16739;17468;18070;20204	True;True;True;True;True;True;True;True;True;True;True;True;True;True;True;True;True;True	616;1877;2497;4073;4074;6147;6407;7926;10730;10731;11106;13091;14802;16156;16157;17298;17416;18998;19798;19799;20493;22921	3445;3446;3447;11498;11499;11500;14833;14834;24308;24309;24310;24311;24312;24313;24314;24315;24316;24317;24318;24319;24320;24321;35889;35890;35891;37416;37417;46816;46817;46818;46819;46820;64798;64799;64800;64801;64802;67523;67524;67525;67526;82675;82676;93417;93418;100115;100116;100117;100118;100119;100120;100121;100122;100123;105712;105713;105714;106186;106187;115755;115756;115757;115758;115759…	5132;5133;5134;15628;15629;15630;20076;20077;20078;33336;33337;33338;33339;33340;33341;33342;33343;33344;33345;33346;33347;33348;33349;33350;33351;33352;33353;33354;49063;49064;49065;50979;50980;63703;63704;63705;63706;63707;63708;63709;63710;63711;63712;63713;63714;63715;63716;63717;63718;63719;63720;63721;63722;63723;63724;87803;87804;87805;87806;87807;91481;91482;91483;91484;111695;111696;1257…	5133;15629;20077;33349;49064;50980;63721;87806;91484;111696;125718;134334;141518;142212;156097;160922;167132;192887	95;96;1431		372;568;830
sp|O60285|NUAK1_HUMAN;tr|F8VZ96|F8VZ96_HUMAN;sp|O60285-2|NUAK1_HUMAN	sp|O60285|NUAK1_HUMAN;tr|F8VZ96|F8VZ96_HUMAN	3;2;1	3;2;1	3;2;1	>sp|O60285|NUAK1_HUMAN NUAK family SNF1-like kinase 1 OS=Homo sapiens GN=NUAK1 PE=1 SV=1;>tr|F8VZ96|F8VZ96_HUMAN NUAK family SNF1-like kinase 1 (Fragment) OS=Homo sapiens GN=NUAK1 PE=1 SV=1	3	3	3	3	0	3	0	3	0	3	4.2	4.2	4.2	74.304	661	661;118;208	0.00041237	9.6377	0	4.2	50662000	0	50662000	0	168910000	0	5	5				381	5763;10367;21241	True;True;True	6496;11647;24062	37826;37827;70953;149564;149565	51563;51564;95887;202935;202936	51564;95887;202936
sp|O60299-2|LZTS3_HUMAN;sp|O60299|LZTS3_HUMAN	sp|O60299-2|LZTS3_HUMAN;sp|O60299|LZTS3_HUMAN	2;2	2;2	2;2	>sp|O60299-2|LZTS3_HUMAN Isoform 2 of Leucine zipper putative tumor suppressor 3 OS=Homo sapiens GN=LZTS3;>sp|O60299|LZTS3_HUMAN Leucine zipper putative tumor suppressor 3 OS=Homo sapiens GN=LZTS3 PE=2 SV=1	2	2	2	2	0	2	0	2	0	2	6.1	6.1	6.1	66.408	627	627;673	0.0008918	4.008	0	6.1	14811000	0	14811000	0	46808000	0	2	2				382	961;9253	True;True	1077;10388	5845;62405	8372;84503	8372;84503
sp|O60307|MAST3_HUMAN	sp|O60307|MAST3_HUMAN	2	2	2	>sp|O60307|MAST3_HUMAN Microtubule-associated serine/threonine-protein kinase 3 OS=Homo sapiens GN=MAST3 PE=1 SV=2	1	2	2	2	1	1	1	1	1	1	2.3	2.3	2.3	143.14	1309	1309	0.00044111	11.361	1.4	0.9	43200000	5203500	37997000	0	147470000	1	1	2				383	6410;17193	True;True	7224;19501	41829;117872	56907;158711	56907;158711
sp|O60313|OPA1_HUMAN;sp|O60313-2|OPA1_HUMAN;tr|E5KLJ6|E5KLJ6_HUMAN;tr|E5KLJ5|E5KLJ5_HUMAN;tr|E5KLK1|E5KLK1_HUMAN;tr|E5KLJ9|E5KLJ9_HUMAN;tr|H7C321|H7C321_HUMAN;tr|C9JY58|C9JY58_HUMAN;tr|C9JMB8|C9JMB8_HUMAN;tr|H7C3G2|H7C3G2_HUMAN;tr|H7C141|H7C141_HUMAN;tr|A8MXB6|A8MXB6_HUMAN	sp|O60313|OPA1_HUMAN;sp|O60313-2|OPA1_HUMAN;tr|E5KLJ6|E5KLJ6_HUMAN;tr|E5KLJ5|E5KLJ5_HUMAN;tr|E5KLK1|E5KLK1_HUMAN;tr|E5KLJ9|E5KLJ9_HUMAN	16;16;15;15;13;13;4;3;3;2;2;1	16;16;15;15;13;13;4;3;3;2;2;1	16;16;15;15;13;13;4;3;3;2;2;1	>sp|O60313|OPA1_HUMAN Dynamin-like 120 kDa protein, mitochondrial OS=Homo sapiens GN=OPA1 PE=1 SV=3;>sp|O60313-2|OPA1_HUMAN Isoform 2 of Dynamin-like 120 kDa protein, mitochondrial OS=Homo sapiens GN=OPA1;>tr|E5KLJ6|E5KLJ6_HUMAN Dynamin-like 120 kDa protei	12	16	16	16	6	15	6	15	6	15	20	20	20	111.63	960	960;997;978;1015;961;979;185;84;243;131;183;166	0	94.609	7.9	18.5	3634800000	58623000	3576200000	3501700000	8305900000	9	54	63				384	1275;3114;3806;6094;6139;6283;6284;6356;6800;7995;8990;10091;10268;18887;20679;20764	True;True;True;True;True;True;True;True;True;True;True;True;True;True;True;True	1437;3513;4302;4303;6866;6913;7084;7085;7162;7648;9005;10103;11338;11536;21418;23452;23541	8702;8703;8704;8705;8706;20838;25452;25453;25454;25455;25456;39547;39548;39549;39550;39551;39552;39553;39554;39555;39738;40978;40979;40980;40981;40982;40983;40984;40985;40986;40987;40988;40989;40990;40991;40992;41413;41414;41415;44388;53203;60817;60818;60819;60820;60821;68838;70155;130067;145303;145304;145868	11993;11994;11995;11996;11997;28641;34862;34863;34864;34865;34866;34867;34868;34869;34870;34871;53914;53915;53916;53917;53918;53919;53920;53921;53922;54155;55822;55823;55824;55825;55826;55827;55828;55829;55830;55831;55832;55833;55834;55835;55836;55837;55838;55839;55840;56324;56325;56326;56327;56328;56329;60301;72425;82484;82485;82486;82487;82488;93206;94858;175666;197456;197457;198296	11996;28641;34868;53917;54155;55826;55838;56325;60301;72425;82485;93206;94858;175666;197456;198296		99		125
sp|O60331-4|PI51C_HUMAN;sp|O60331|PI51C_HUMAN;sp|O60331-2|PI51C_HUMAN;sp|O60331-3|PI51C_HUMAN	sp|O60331-4|PI51C_HUMAN;sp|O60331|PI51C_HUMAN;sp|O60331-2|PI51C_HUMAN;sp|O60331-3|PI51C_HUMAN	6;6;6;6	6;6;6;6	5;5;5;5	>sp|O60331-4|PI51C_HUMAN Isoform 4 of Phosphatidylinositol 4-phosphate 5-kinase type-1 gamma OS=Homo sapiens GN=PIP5K1C;>sp|O60331|PI51C_HUMAN Phosphatidylinositol 4-phosphate 5-kinase type-1 gamma OS=Homo sapiens GN=PIP5K1C PE=1 SV=2;>sp|O60331-2|PI51C_HU	4	6	6	5	0	6	0	6	0	5	13.8	13.8	11.6	70.213	640	640;668;700;707	0	66.209	0	13.8	896800000	0	896800000	0	1674600000	0	24	24				385	271;1608;7324;12085;14692;20962	True;True;True;True;True;True	307;1803;8248;8249;13553;13554;16744;23762	1686;11015;11016;11017;11018;48811;48812;48813;48814;48815;48816;48817;48818;48819;48820;48821;48822;85585;85586;85587;103446;147639	2690;15055;15056;15057;15058;66585;66586;66587;66588;66589;66590;66591;66592;66593;66594;66595;66596;66597;66598;115397;115398;115399;138424;200460	2690;15058;66587;115399;138424;200460		70;100		207;377
sp|O60343-2|TBCD4_HUMAN;sp|O60343-3|TBCD4_HUMAN;sp|O60343|TBCD4_HUMAN	sp|O60343-2|TBCD4_HUMAN;sp|O60343-3|TBCD4_HUMAN;sp|O60343|TBCD4_HUMAN	1;1;1	1;1;1	1;1;1	>sp|O60343-2|TBCD4_HUMAN Isoform 2 of TBC1 domain family member 4 OS=Homo sapiens GN=TBC1D4;>sp|O60343-3|TBCD4_HUMAN Isoform 3 of TBC1 domain family member 4 OS=Homo sapiens GN=TBC1D4;>sp|O60343|TBCD4_HUMAN TBC1 domain family member 4 OS=Homo sapiens GN=TB	3	1	1	1	0	1	0	1	0	1	1.1	1.1	1.1	139.55	1235	1235;1290;1298	0.00075386	7.6449	0	1.1	20895000	0	20895000	0	89618000	0	3	3				386	9469	TRUE	10631	64299;64300	87130;87131;87132	87130
sp|O60346|PHLP1_HUMAN;tr|K7EP91|K7EP91_HUMAN	sp|O60346|PHLP1_HUMAN	5;1	5;1	5;1	>sp|O60346|PHLP1_HUMAN PH domain leucine-rich repeat-containing protein phosphatase 1 OS=Homo sapiens GN=PHLPP1 PE=1 SV=3	2	5	5	5	0	5	0	5	0	5	4.8	4.8	4.8	184.67	1717	1717;198	0	17.791	0	4.8	143580000	0	143580000	0	275770000	0	8	8				387	42;1982;5819;11272;20151	True;True;True;True;True	49;2232;6560;12667;22862	241;242;13441;13442;13443;38057;79838;79839;141708;141709	457;458;18230;18231;18232;51866;107878;107879;192633;192634	458;18230;51866;107878;192634
sp|O60443-3|DFNA5_HUMAN;sp|O60443|DFNA5_HUMAN;sp|O60443-2|DFNA5_HUMAN;tr|H7C147|H7C147_HUMAN;tr|H7C3W1|H7C3W1_HUMAN	sp|O60443-3|DFNA5_HUMAN;sp|O60443|DFNA5_HUMAN;sp|O60443-2|DFNA5_HUMAN;tr|H7C147|H7C147_HUMAN;tr|H7C3W1|H7C3W1_HUMAN	2;2;1;1;1	2;2;1;1;1	2;2;1;1;1	>sp|O60443-3|DFNA5_HUMAN Isoform 3 of Non-syndromic hearing impairment protein 5 OS=Homo sapiens GN=DFNA5;>sp|O60443|DFNA5_HUMAN Non-syndromic hearing impairment protein 5 OS=Homo sapiens GN=DFNA5 PE=1 SV=2;>sp|O60443-2|DFNA5_HUMAN Isoform 2 of Non-syndrom	5	2	2	2	0	2	0	2	0	2	11.1	11.1	11.1	36.042	332	332;496;101;192;216	0	15.462	0	11.1	326310000	0	326310000	0	597580000	0	5	5				389	1528;19090	True;True	1713;21645	10321;10322;10323;10324;131734	13905;13906;13907;13908;178140	13905;178140
sp|O60462-6|NRP2_HUMAN;tr|A0A024R412|A0A024R412_HUMAN;sp|O60462-4|NRP2_HUMAN;sp|O60462-5|NRP2_HUMAN;tr|A0A024R3W6|A0A024R3W6_HUMAN;sp|O60462-2|NRP2_HUMAN;tr|Q7LBX6|Q7LBX6_HUMAN;sp|O60462-3|NRP2_HUMAN;tr|X5D2Q8|X5D2Q8_HUMAN;sp|O60462|NRP2_HUMAN	sp|O60462-6|NRP2_HUMAN;tr|A0A024R412|A0A024R412_HUMAN;sp|O60462-4|NRP2_HUMAN;sp|O60462-5|NRP2_HUMAN;tr|A0A024R3W6|A0A024R3W6_HUMAN;sp|O60462-2|NRP2_HUMAN;tr|Q7LBX6|Q7LBX6_HUMAN;sp|O60462-3|NRP2_HUMAN;tr|X5D2Q8|X5D2Q8_HUMAN;sp|O60462|NRP2_HUMAN	1;1;1;1;1;1;1;1;1;1	1;1;1;1;1;1;1;1;1;1	1;1;1;1;1;1;1;1;1;1	>sp|O60462-6|NRP2_HUMAN Isoform s9 of Neuropilin-2 OS=Homo sapiens GN=NRP2;>tr|A0A024R412|A0A024R412_HUMAN Neuropilin 2, isoform CRA_c OS=Homo sapiens GN=NRP2 PE=4 SV=1;>sp|O60462-4|NRP2_HUMAN Isoform B0 of Neuropilin-2 OS=Homo sapiens GN=NRP2;>sp|O60462-5	10	1	1	1	0	1	0	1	0	1	2.2	2.2	2.2	62.458	555	555;901;901;906;909;909;926;926;931;931	0.004681	2.3847	0	2.2	3169300	0	3169300	0	66412000	0	2	2				390	3194	TRUE	3600	21301;21302	29238;29239	29238
sp|O60488-2|ACSL4_HUMAN;sp|O60488|ACSL4_HUMAN;tr|D6RFW9|D6RFW9_HUMAN;tr|D6RDA8|D6RDA8_HUMAN;tr|D6RD96|D6RD96_HUMAN;tr|D6RF95|D6RF95_HUMAN;tr|H0Y9A0|H0Y9A0_HUMAN	sp|O60488-2|ACSL4_HUMAN;sp|O60488|ACSL4_HUMAN	3;3;1;1;1;1;1	2;2;1;1;1;1;1	2;2;1;1;1;1;1	>sp|O60488-2|ACSL4_HUMAN Isoform Short of Long-chain-fatty-acid--CoA ligase 4 OS=Homo sapiens GN=ACSL4;>sp|O60488|ACSL4_HUMAN Long-chain-fatty-acid--CoA ligase 4 OS=Homo sapiens GN=ACSL4 PE=1 SV=2	7	3	2	2	1	3	1	2	1	2	5.7	4	4	74.435	670	670;711;126;128;145;154;156	0	84.828	1.9	5.7	113380000	828840	112550000	0	670380000	1	9	10				391	5357;12413;17667	True;False;True	6037;13911;20028	34974;34975;34976;34977;87266;121318;121319;121320;121321;121322	47866;47867;47868;47869;117529;163484;163485;163486;163487;163488;163489	47869;117529;163485
sp|O60493-2|SNX3_HUMAN;sp|O60493-4|SNX3_HUMAN;sp|O60493|SNX3_HUMAN;sp|O60493-3|SNX3_HUMAN	sp|O60493-2|SNX3_HUMAN;sp|O60493-4|SNX3_HUMAN;sp|O60493|SNX3_HUMAN	3;3;3;1	3;3;3;1	3;3;3;1	>sp|O60493-2|SNX3_HUMAN Isoform 2 of Sorting nexin-3 OS=Homo sapiens GN=SNX3;>sp|O60493-4|SNX3_HUMAN Isoform 4 of Sorting nexin-3 OS=Homo sapiens GN=SNX3;>sp|O60493|SNX3_HUMAN Sorting nexin-3 OS=Homo sapiens GN=SNX3 PE=1 SV=3	4	3	3	3	2	2	2	2	2	2	24.6	24.6	24.6	14.766	130	130;140;162;113	0	31.99	18.5	16.9	299450000	44212000	255240000	488300000	0	5	12	17				392	828;7244;10706	True;True;True	933;8153;12027	5093;5094;48292;48293;48294;48295;48296;48297;48298;74265;74266;74267;74268;74269	7416;7417;65802;65803;65804;65805;65806;65807;65808;65809;65810;65811;65812;65813;99923;99924;99925;99926;99927	7416;65810;99923
sp|O60502|OGA_HUMAN;sp|O60502-3|OGA_HUMAN;sp|O60502-2|OGA_HUMAN;sp|O60502-4|OGA_HUMAN;tr|H7C3X0|H7C3X0_HUMAN	sp|O60502|OGA_HUMAN;sp|O60502-3|OGA_HUMAN;sp|O60502-2|OGA_HUMAN;sp|O60502-4|OGA_HUMAN	4;3;3;3;1	4;3;3;3;1	4;3;3;3;1	>sp|O60502|OGA_HUMAN Protein O-GlcNAcase OS=Homo sapiens GN=MGEA5 PE=1 SV=2;>sp|O60502-3|OGA_HUMAN Isoform 3 of Protein O-GlcNAcase OS=Homo sapiens GN=MGEA5;>sp|O60502-2|OGA_HUMAN Isoform 2 of Protein O-GlcNAcase OS=Homo sapiens GN=MGEA5;>sp|O60502-4|OGA_H	5	4	4	4	1	4	1	4	1	4	9.8	9.8	9.8	102.91	916	916;677;849;863;256	0.0004	8.8465	1.3	9.8	92732000	22816000	69916000	0	272600000	2	6	8				394	5370;6008;9949;11337	True;True;True;True	6052;6767;11183;12736	35061;35062;35063;35064;38951;67961;80045;80046	47973;47974;47975;47976;53047;92044;108105;108106	47973;53047;92044;108106
sp|O60503|ADCY9_HUMAN	sp|O60503|ADCY9_HUMAN	2	2	2	>sp|O60503|ADCY9_HUMAN Adenylate cyclase type 9 OS=Homo sapiens GN=ADCY9 PE=1 SV=4	1	2	2	2	0	2	0	2	0	2	2.1	2.1	2.1	150.7	1353	1353	0	17.966	0	2.1	24135000	0	24135000	0	219110000	0	3	3				395	1170;9822	True;True	1313;11039	7556;7557;67141	10428;10429;90983	10428;90983
sp|O60645-2|EXOC3_HUMAN;sp|O60645-3|EXOC3_HUMAN;sp|O60645|EXOC3_HUMAN;tr|D6RB59|D6RB59_HUMAN;tr|D6RBR9|D6RBR9_HUMAN	sp|O60645-2|EXOC3_HUMAN;sp|O60645-3|EXOC3_HUMAN;sp|O60645|EXOC3_HUMAN;tr|D6RB59|D6RB59_HUMAN	4;4;4;3;1	4;4;4;3;1	4;4;4;3;1	>sp|O60645-2|EXOC3_HUMAN Isoform 2 of Exocyst complex component 3 OS=Homo sapiens GN=EXOC3;>sp|O60645-3|EXOC3_HUMAN Isoform 3 of Exocyst complex component 3 OS=Homo sapiens GN=EXOC3;>sp|O60645|EXOC3_HUMAN Exocyst complex component 3 OS=Homo sapiens GN=EXOC	5	4	4	4	1	3	1	3	1	3	6.7	6.7	6.7	73.796	641	641;745;756;462;69	0.00073828	7.2702	1.6	5.1	863730000	201310000	662420000	0	578530000	3	6	9				401	196;3411;3448;15327	True;True;True;True	222;3862;3904;17447	1225;1226;1227;23050;23051;23253;23254;106253;106254	1926;1927;1928;31647;31648;31919;31920;142295;142296;142297	1926;31648;31920;142295	1436		99
sp|O60658-6|PDE8A_HUMAN;sp|O60658-2|PDE8A_HUMAN;sp|O60658|PDE8A_HUMAN	sp|O60658-6|PDE8A_HUMAN;sp|O60658-2|PDE8A_HUMAN;sp|O60658|PDE8A_HUMAN	3;3;3	3;3;3	3;3;3	>sp|O60658-6|PDE8A_HUMAN Isoform 6 of High affinity cAMP-specific and IBMX-insensitive 3,5-cyclic phosphodiesterase 8A OS=Homo sapiens GN=PDE8A;>sp|O60658-2|PDE8A_HUMAN Isoform 2 of High affinity cAMP-specific and IBMX-insensitive 3,5-cyclic phosphodie	3	3	3	3	0	3	0	3	0	3	6.5	6.5	6.5	86.048	757	757;783;829	0.0007619	7.8398	0	6.5	3277900	0	3277900	0	17529000	0	3	3				402	2933;9860;9867	True;True;True	3311;11080;11087	19952;67324;67374	27466;91197;91267	27466;91197;91267
sp|O60664-4|PLIN3_HUMAN;sp|O60664-3|PLIN3_HUMAN;sp|O60664|PLIN3_HUMAN;tr|K7EL96|K7EL96_HUMAN;tr|K7ERZ3|K7ERZ3_HUMAN;tr|K7ER39|K7ER39_HUMAN	sp|O60664-4|PLIN3_HUMAN;sp|O60664-3|PLIN3_HUMAN;sp|O60664|PLIN3_HUMAN;tr|K7EL96|K7EL96_HUMAN;tr|K7ERZ3|K7ERZ3_HUMAN;tr|K7ER39|K7ER39_HUMAN	8;8;8;7;5;4	8;8;8;7;5;4	8;8;8;7;5;4	>sp|O60664-4|PLIN3_HUMAN Isoform 4 of Perilipin-3 OS=Homo sapiens GN=PLIN3;>sp|O60664-3|PLIN3_HUMAN Isoform 3 of Perilipin-3 OS=Homo sapiens GN=PLIN3;>sp|O60664|PLIN3_HUMAN Perilipin-3 OS=Homo sapiens GN=PLIN3 PE=1 SV=3;>tr|K7EL96|K7EL96_HUMAN Perilipin-3	6	8	8	8	3	8	3	8	3	8	27.7	27.7	27.7	45.803	422	422;433;434;173;292;168	0	224.46	10.4	27.7	2927300000	114140000	2813200000	2176800000	4290200000	9	44	53				403	4311;4312;11355;11611;17565;18482;19308;20618	True;True;True;True;True;True;True;True	4888;4889;4890;12756;13040;19908;19909;20943;21897;23388	29129;29130;29131;29132;29133;29134;29135;29136;29137;29138;29139;29140;29141;29142;29143;29144;80116;80117;80118;80119;80120;80121;80122;82457;82458;82459;82460;120271;120272;120273;120274;126835;126836;126837;126838;126839;126840;126841;133859;145086;145087	40066;40067;40068;40069;40070;40071;40072;40073;40074;40075;40076;40077;40078;40079;40080;40081;40082;40083;40084;40085;40086;40087;40088;40089;40090;108197;108198;108199;108200;108201;108202;108203;111425;111426;111427;111428;161922;161923;161924;161925;161926;161927;170849;170850;170851;170852;170853;170854;170855;170856;170857;170858;170859;170860;181333;197194;197195	40070;40090;108200;111427;161924;170857;181333;197194	1437;1438	102	134;147	165
sp|O60716-8|CTND1_HUMAN;sp|O60716-7|CTND1_HUMAN;sp|O60716-5|CTND1_HUMAN;tr|C9JZR2|C9JZR2_HUMAN;sp|O60716-3|CTND1_HUMAN;sp|O60716-6|CTND1_HUMAN;sp|O60716-4|CTND1_HUMAN;sp|O60716-2|CTND1_HUMAN;sp|O60716|CTND1_HUMAN;sp|O60716-32|CTND1_HUMAN;sp|O60716-31|CTND1_HUMAN;sp|O60716-29|CTND1_HUMAN;sp|O60716-27|CTND1_HUMAN;sp|O60716-30|CTND1_HUMAN;sp|O60716-28|CTND1_HUMAN;sp|O60716-26|CTND1_HUMAN;sp|O60716-2…	sp|O60716-8|CTND1_HUMAN;sp|O60716-7|CTND1_HUMAN;sp|O60716-5|CTND1_HUMAN;tr|C9JZR2|C9JZR2_HUMAN;sp|O60716-3|CTND1_HUMAN;sp|O60716-6|CTND1_HUMAN;sp|O60716-4|CTND1_HUMAN;sp|O60716-2|CTND1_HUMAN;sp|O60716|CTND1_HUMAN;sp|O60716-32|CTND1_HUMAN;sp|O60716-31|CTND1_HUMAN;sp|O60716-29|CTND1_HUMAN;sp|O60716-27|CTND1_HUMAN;sp|O60716-30|CTND1_HUMAN;sp|O60716-28|CTND1_HUMAN;sp|O60716-26|CTND1_HUMAN;sp|O60716-2…	2;2;2;2;2;2;2;2;2;1;1;1;1;1;1;1;1;1;1;1;1;1;1;1;1;1;1;1;1;1;1;1;1	2;2;2;2;2;2;2;2;2;1;1;1;1;1;1;1;1;1;1;1;1;1;1;1;1;1;1;1;1;1;1;1;1	2;2;2;2;2;2;2;2;2;1;1;1;1;1;1;1;1;1;1;1;1;1;1;1;1;1;1;1;1;1;1;1;1	>sp|O60716-8|CTND1_HUMAN Isoform 1 of Catenin delta-1 OS=Homo sapiens GN=CTNND1;>sp|O60716-7|CTND1_HUMAN Isoform 1C of Catenin delta-1 OS=Homo sapiens GN=CTNND1;>sp|O60716-5|CTND1_HUMAN Isoform 1A of Catenin delta-1 OS=Homo sapiens GN=CTNND1;>tr|C9JZR2|C9J	33	2	2	2	0	2	0	2	0	2	4.4	4.4	4.4	101.76	912	912;918;933;938;939;941;947;962;968;589;595;610;616;618;624;639;645;811;817;832;838;840;846;858;861;864;867;879;885;887;893;908;914	0.00044189	11.424	0	4.4	40338000	0	40338000	0	73042000	0	2	2				404	13346;21562	True;True	14970;24416	94304;152658;152659	126848;206912;206913	126848;206913
sp|O60733-2|PLPL9_HUMAN;sp|O60733|PLPL9_HUMAN	sp|O60733-2|PLPL9_HUMAN;sp|O60733|PLPL9_HUMAN	1;1	1;1	1;1	>sp|O60733-2|PLPL9_HUMAN Isoform SH-iPLA2 of 85/88 kDa calcium-independent phospholipase A2 OS=Homo sapiens GN=PLA2G6;>sp|O60733|PLPL9_HUMAN 85/88 kDa calcium-independent phospholipase A2 OS=Homo sapiens GN=PLA2G6 PE=1 SV=2	2	1	1	1	0	1	0	1	0	1	1.6	1.6	1.6	84.092	752	752;806	0.0013609	3.1862	0	1.6	24013000	0	24013000	0	147230000	0	3	3				405	13967	TRUE	15844;15845	98322;98323;98324	131957;131958;131959	131958
sp|O60741|HCN1_HUMAN	sp|O60741|HCN1_HUMAN	2	2	2	>sp|O60741|HCN1_HUMAN Potassium/sodium hyperpolarization-activated cyclic nucleotide-gated channel 1 OS=Homo sapiens GN=HCN1 PE=1 SV=3	1	2	2	2	0	2	0	2	0	2	4.9	4.9	4.9	98.795	890	890	0.00091463	4.3342	0	4.9	8279200	0	8279200	0	51964000	0	2	2				407	3690;19421	True;True	4165;22027	24776;134802	33872;182672	33872;182672	99		615
sp|O60749-2|SNX2_HUMAN;sp|O60749|SNX2_HUMAN;tr|D6RC15|D6RC15_HUMAN	sp|O60749-2|SNX2_HUMAN;sp|O60749|SNX2_HUMAN	5;5;1	4;4;1	4;4;1	>sp|O60749-2|SNX2_HUMAN Isoform 2 of Sorting nexin-2 OS=Homo sapiens GN=SNX2;>sp|O60749|SNX2_HUMAN Sorting nexin-2 OS=Homo sapiens GN=SNX2 PE=1 SV=2	3	5	4	4	2	5	2	4	2	4	15.2	12.4	12.4	46.097	402	402;519;266	0	41.543	6.7	15.2	164240000	8928900	155310000	0	585870000	1	11	12				408	1547;4883;13761;15306;15710	False;True;True;True;True	1734;5517;15552;15553;17426;17864	10372;32491;32492;32493;96916;96917;96918;96919;96920;106206;109270;109271;109272	13966;44630;44631;44632;44633;130230;130231;130232;130233;130234;142237;146948;146949;146950	13966;44630;130234;142237;146950		103		182
sp|O60763|USO1_HUMAN;sp|O60763-2|USO1_HUMAN;REV__tr|R4GMN2|R4GMN2_HUMAN;REV__sp|Q5VZ89-5|DEN4C_HUMAN;REV__sp|Q5VZ89-6|DEN4C_HUMAN;REV__sp|Q5VZ89|DEN4C_HUMAN;REV__tr|R4GNB2|R4GNB2_HUMAN;REV__tr|R4GN35|R4GN35_HUMAN	sp|O60763|USO1_HUMAN;sp|O60763-2|USO1_HUMAN	9;9;1;1;1;1;1;1	9;9;1;1;1;1;1;1	9;9;1;1;1;1;1;1	>sp|O60763|USO1_HUMAN General vesicular transport factor p115 OS=Homo sapiens GN=USO1 PE=1 SV=2;>sp|O60763-2|USO1_HUMAN Isoform 2 of General vesicular transport factor p115 OS=Homo sapiens GN=USO1	8	9	9	9	4	8	4	8	4	8	12.3	12.3	12.3	107.89	962	962;973;378;1387;1607;1673;1909;1958	0	114.52	4.9	11.5	842120000	113640000	728480000	616550000	1085600000	9	38	47				409	4020;5882;5884;8443;12159;14578;17069;17282;20287	True;True;True;True;True;True;True;True;True	4564;6629;6631;9498;13638;16592;19365;19597;19598;23010	27087;38383;38384;38385;38386;38387;38388;38394;38395;38396;38397;38398;38399;38400;38401;56003;56004;85912;85913;85914;85915;85916;102537;117384;117385;117386;117387;117388;118333;118334;118335;118336;118337;118338;118339;142376;142377	37154;52361;52362;52363;52364;52365;52366;52367;52368;52369;52370;52377;52378;52379;52380;52381;52382;52383;52384;52385;76262;76263;115785;115786;115787;115788;115789;137250;158131;158132;158133;158134;158135;158136;158137;158138;159353;159354;159355;159356;159357;159358;159359;193426;193427;193428;193429	37154;52363;52384;76263;115788;137250;158134;159359;193427	100;101;1439	104	745;746;772	8
sp|O60784|TOM1_HUMAN;sp|O60784-2|TOM1_HUMAN;sp|O60784-3|TOM1_HUMAN;sp|O60784-4|TOM1_HUMAN;tr|B0QY01|B0QY01_HUMAN;tr|Q6UW50|Q6UW50_HUMAN;tr|F8WB30|F8WB30_HUMAN;tr|F8WAW7|F8WAW7_HUMAN;tr|F8WE29|F8WE29_HUMAN;tr|F8WBB0|F8WBB0_HUMAN;tr|V9GZ68|V9GZ68_HUMAN;tr|H7BYN7|H7BYN7_HUMAN;tr|V9GYF4|V9GYF4_HUMAN;tr|B0QY02|B0QY02_HUMAN	sp|O60784|TOM1_HUMAN;sp|O60784-2|TOM1_HUMAN;sp|O60784-3|TOM1_HUMAN;sp|O60784-4|TOM1_HUMAN;tr|B0QY01|B0QY01_HUMAN	6;6;5;5;3;2;1;1;1;1;1;1;1;1	6;6;5;5;3;2;1;1;1;1;1;1;1;1	6;6;5;5;3;2;1;1;1;1;1;1;1;1	>sp|O60784|TOM1_HUMAN Target of Myb protein 1 OS=Homo sapiens GN=TOM1 PE=1 SV=2;>sp|O60784-2|TOM1_HUMAN Isoform 2 of Target of Myb protein 1 OS=Homo sapiens GN=TOM1;>sp|O60784-3|TOM1_HUMAN Isoform 3 of Target of Myb protein 1 OS=Homo sapiens GN=TOM1;>sp|O6	14	6	6	6	3	5	3	5	3	5	21.7	21.7	21.7	53.818	492	492;493;447;460;335;209;25;69;83;97;125;133;134;151	0	38.137	9.3	19.1	556900000	58003000	498900000	148960000	637200000	8	14	22				410	1026;1775;13363;16091;20190;21213	True;True;True;True;True;True	1152;2000;14993;18294;18295;22903;24034	6310;6311;12072;12073;94477;94478;94479;94480;94481;94482;111637;111638;111639;141853;141854;141855;149193;149194;149195	8987;8988;16401;16402;16403;127106;127107;127108;127109;127110;127111;150109;150110;150111;150112;150113;192789;192790;192791;202491;202492;202493	8988;16401;127111;150111;192789;202492		105		226
sp|O60825-2|F262_HUMAN;sp|O60825|F262_HUMAN;tr|F6XNB3|F6XNB3_HUMAN;tr|F6RAZ1|F6RAZ1_HUMAN;tr|A0A087X278|A0A087X278_HUMAN;tr|A0A087X2H4|A0A087X2H4_HUMAN;tr|F2Z2I2|F2Z2I2_HUMAN;sp|Q16875-3|F263_HUMAN;tr|Q5W015|Q5W015_HUMAN;sp|Q16875-2|F263_HUMAN;sp|Q16875|F263_HUMAN;tr|Q5VX20|Q5VX20_HUMAN;sp|Q16875-4|F263_HUMAN	sp|O60825-2|F262_HUMAN;sp|O60825|F262_HUMAN;tr|F6XNB3|F6XNB3_HUMAN;tr|F6RAZ1|F6RAZ1_HUMAN	4;3;2;2;1;1;1;1;1;1;1;1;1	4;3;2;2;1;1;1;1;1;1;1;1;1	4;3;2;2;1;1;1;1;1;1;1;1;1	>sp|O60825-2|F262_HUMAN Isoform 2 of 6-phosphofructo-2-kinase/fructose-2,6-bisphosphatase 2 OS=Homo sapiens GN=PFKFB2;>sp|O60825|F262_HUMAN 6-phosphofructo-2-kinase/fructose-2,6-bisphosphatase 2 OS=Homo sapiens GN=PFKFB2 PE=1 SV=2;>tr|F6XNB3|F6XNB3_HUMAN 6	13	4	4	4	2	3	2	3	2	3	11.7	11.7	11.7	54.406	471	471;505;96;125;44;49;455;500;513;514;520;526;534	0.00041271	9.6466	6.2	8.9	100960000	13796000	87166000	0	136890000	2	5	7				411	3481;16238;18271;21453	True;True;True;True	3939;18454;18455;20710;24291	23483;112391;112392;125524;125525;151727;151728	32295;151161;151162;169170;169171;205739;205740	32295;151161;169171;205740	102		11
sp|O60826|CCD22_HUMAN	sp|O60826|CCD22_HUMAN	5	5	5	>sp|O60826|CCD22_HUMAN Coiled-coil domain-containing protein 22 OS=Homo sapiens GN=CCDC22 PE=1 SV=1	1	5	5	5	0	5	0	5	0	5	13.6	13.6	13.6	70.755	627	627	0	37.506	0	13.6	171950000	0	171950000	0	393250000	0	10	10				412	3570;5084;12383;16434;19937	True;True;True;True;True	4033;5736;13878;18668;18669;22628	24045;24046;33410;87107;87108;113757;113758;113759;140232;140233;140234	32969;32970;45927;117356;117357;117358;153289;153290;153291;190811;190812;190813	32970;45927;117357;153291;190812		106		355
sp|O60831|PRAF2_HUMAN;tr|A6NP52|A6NP52_HUMAN;tr|A6NM71|A6NM71_HUMAN	sp|O60831|PRAF2_HUMAN;tr|A6NP52|A6NP52_HUMAN;tr|A6NM71|A6NM71_HUMAN	2;1;1	2;1;1	2;1;1	>sp|O60831|PRAF2_HUMAN PRA1 family protein 2 OS=Homo sapiens GN=PRAF2 PE=1 SV=1;>tr|A6NP52|A6NP52_HUMAN PRA1 family protein 2 OS=Homo sapiens GN=PRAF2 PE=1 SV=1;>tr|A6NM71|A6NM71_HUMAN Uncharacterized protein OS=Homo sapiens PE=4 SV=3	3	2	2	2	1	2	1	2	1	2	16.3	16.3	16.3	19.258	178	178;160;292	0.00086182	3.6654	6.2	16.3	28130000	5852100	22278000	0	50898000	1	3	4				414	1328;18629	True;True	1494;21116	9150;9151;128000;128001	12559;12560;172433;172434	12559;172434
sp|O60861-1|GAS7_HUMAN;sp|O60861-4|GAS7_HUMAN;sp|O60861|GAS7_HUMAN;tr|B7Z1Q2|B7Z1Q2_HUMAN;sp|O60861-2|GAS7_HUMAN;tr|J3QLH8|J3QLH8_HUMAN;tr|J3KTB1|J3KTB1_HUMAN;tr|J3QS26|J3QS26_HUMAN;tr|J3KS47|J3KS47_HUMAN;tr|A0A0A0MS68|A0A0A0MS68_HUMAN	sp|O60861-1|GAS7_HUMAN;sp|O60861-4|GAS7_HUMAN;sp|O60861|GAS7_HUMAN;tr|B7Z1Q2|B7Z1Q2_HUMAN;sp|O60861-2|GAS7_HUMAN	3;3;3;2;2;1;1;1;1;1	3;3;3;2;2;1;1;1;1;1	3;3;3;2;2;1;1;1;1;1	>sp|O60861-1|GAS7_HUMAN Isoform 1 of Growth arrest-specific protein 7 OS=Homo sapiens GN=GAS7;>sp|O60861-4|GAS7_HUMAN Isoform 4 of Growth arrest-specific protein 7 OS=Homo sapiens GN=GAS7;>sp|O60861|GAS7_HUMAN Growth arrest-specific protein 7 OS=Homo sapie	10	3	3	3	0	3	0	3	0	3	8.5	8.5	8.5	47.266	412	412;416;476;290;336;106;128;141;179;181	0.00096463	5.0944	0	8.5	78484000	0	78484000	0	62290000	0	4	4				416	9401;16556;17356	True;True;True	10559;18800;19677	63875;114584;118752	86580;154249;154250;159900	86580;154249;159900
sp|O60869-2|EDF1_HUMAN;sp|O60869-3|EDF1_HUMAN;sp|O60869|EDF1_HUMAN	sp|O60869-2|EDF1_HUMAN;sp|O60869-3|EDF1_HUMAN;sp|O60869|EDF1_HUMAN	3;3;3	3;3;3	3;3;3	>sp|O60869-2|EDF1_HUMAN Isoform 2 of Endothelial differentiation-related factor 1 OS=Homo sapiens GN=EDF1;>sp|O60869-3|EDF1_HUMAN Isoform 3 of Endothelial differentiation-related factor 1 OS=Homo sapiens GN=EDF1;>sp|O60869|EDF1_HUMAN Endothelial differenti	3	3	3	3	2	2	2	2	2	2	26.6	26.6	26.6	15.48	139	139;141;148	0	24.288	19.4	15.8	150890000	33231000	117660000	0	596380000	3	6	9				417	807;1214;9643	True;True;True	912;1370;10835	5008;5009;5010;5011;5012;5013;5014;8235;65775	7314;7315;7316;7317;7318;7319;7320;7321;11351;89104	7320;11351;89104
sp|O60884|DNJA2_HUMAN;tr|I3L320|I3L320_HUMAN;tr|A0A087WT48|A0A087WT48_HUMAN	sp|O60884|DNJA2_HUMAN	6;1;1	6;1;1	6;1;1	>sp|O60884|DNJA2_HUMAN DnaJ homolog subfamily A member 2 OS=Homo sapiens GN=DNAJA2 PE=1 SV=1	3	6	6	6	3	4	3	4	3	4	22.3	22.3	22.3	45.745	412	412;47;134	0.00045683	12.167	9.7	15	303440000	33654000	269780000	0	100230000	7	8	15				418	3256;4764;5381;9231;13199;20641	True;True;True;True;True;True	3673;5390;6065;10364;14781;23411;23412	21711;21712;31917;35104;62291;93085;93086;93087;93088;145164;145165;145166;145167;145168;145169	29794;29795;43824;48024;84372;125218;125219;125220;125221;197278;197279;197280;197281;197282;197283;197284	29794;43824;48024;84372;125220;197279
sp|O60885|BRD4_HUMAN;sp|Q15059-2|BRD3_HUMAN;tr|M0QZD9|M0QZD9_HUMAN;sp|O60885-2|BRD4_HUMAN;sp|Q15059|BRD3_HUMAN;sp|O60885-3|BRD4_HUMAN	sp|O60885|BRD4_HUMAN;sp|Q15059-2|BRD3_HUMAN;tr|M0QZD9|M0QZD9_HUMAN;sp|O60885-2|BRD4_HUMAN;sp|Q15059|BRD3_HUMAN;sp|O60885-3|BRD4_HUMAN	2;1;1;1;1;1	2;1;1;1;1;1	2;1;1;1;1;1	>sp|O60885|BRD4_HUMAN Bromodomain-containing protein 4 OS=Homo sapiens GN=BRD4 PE=1 SV=2;>sp|Q15059-2|BRD3_HUMAN Isoform 2 of Bromodomain-containing protein 3 OS=Homo sapiens GN=BRD3;>tr|M0QZD9|M0QZD9_HUMAN Bromodomain-containing protein 4 (Fragment) OS=Ho	6	2	2	2	0	2	0	2	0	2	1.5	1.5	1.5	152.22	1362	1362;556;572;722;726;794	0.0088723	2.0187	0	1.5	58922000	0	58922000	0	26238000	0	1	1				419	10877;17132	True;True	12223;19437	76188;117635	102598;158430	102598;158430
sp|O60888-3|CUTA_HUMAN;sp|O60888|CUTA_HUMAN;sp|O60888-2|CUTA_HUMAN;tr|C9IZG4|C9IZG4_HUMAN;tr|C9IZQ5|C9IZQ5_HUMAN	sp|O60888-3|CUTA_HUMAN;sp|O60888|CUTA_HUMAN;sp|O60888-2|CUTA_HUMAN;tr|C9IZG4|C9IZG4_HUMAN	3;3;3;2;1	3;3;3;2;1	3;3;3;2;1	>sp|O60888-3|CUTA_HUMAN Isoform C of Protein CutA OS=Homo sapiens GN=CUTA;>sp|O60888|CUTA_HUMAN Protein CutA OS=Homo sapiens GN=CUTA PE=1 SV=2;>sp|O60888-2|CUTA_HUMAN Isoform A of Protein CutA OS=Homo sapiens GN=CUTA;>tr|C9IZG4|C9IZG4_HUMAN Protein CutA OS	5	3	3	3	2	2	2	2	2	2	37.8	37.8	37.8	16.832	156	156;179;198;135;155	0	14.998	26.3	20.5	1165200000	108780000	1056400000	244620000	0	8	9	17				420	10827;17487;18738	True;True;True	12166;19822;21242	75815;75816;75817;119583;128897;128898;128899;128900;128901;128902;128903;128904;128905	102137;102138;102139;161039;174013;174014;174015;174016;174017;174018;174019;174020;174021;174022;174023;174024;174025	102137;161039;174025
sp|O60890-2|OPHN1_HUMAN;sp|O60890|OPHN1_HUMAN	sp|O60890-2|OPHN1_HUMAN;sp|O60890|OPHN1_HUMAN	2;2	2;2	2;2	>sp|O60890-2|OPHN1_HUMAN Isoform 2 of Oligophrenin-1 OS=Homo sapiens GN=OPHN1;>sp|O60890|OPHN1_HUMAN Oligophrenin-1 OS=Homo sapiens GN=OPHN1 PE=1 SV=1	2	2	2	2	0	2	0	2	0	2	8.4	8.4	8.4	36.672	311	311;802	0.0008235	3.2639	0	8.4	161190000	0	161190000	0	65663000	0	2	2				421	6062;15293	True;True	6828;17413	39187;106183	53457;142208	53457;142208
sp|O60927|PP1RB_HUMAN	sp|O60927|PP1RB_HUMAN	1	1	1	>sp|O60927|PP1RB_HUMAN Protein phosphatase 1 regulatory subunit 11 OS=Homo sapiens GN=PPP1R11 PE=1 SV=1	1	1	1	1	0	1	0	1	0	1	19.8	19.8	19.8	13.952	126	126	0.0010413	6.213	0	19.8	4917300	0	4917300	0	53153000	0	1	1				423	617	TRUE	696	3852	5674	5674
sp|O60939|SCN2B_HUMAN	sp|O60939|SCN2B_HUMAN	3	3	3	>sp|O60939|SCN2B_HUMAN Sodium channel subunit beta-2 OS=Homo sapiens GN=SCN2B PE=1 SV=1	1	3	3	3	0	3	0	3	0	3	20.9	20.9	20.9	24.326	215	215	0	78.579	0	20.9	293930000	0	293930000	0	1392200000	0	19	19				425	12800;12801;14823	True;True;True	14340;14341;16901;16902	89984;89985;89986;104371;104372;104373;104374;104375;104376;104377;104378	120759;120760;120761;139686;139687;139688;139689;139690;139691;139692;139693;139694;139695;139696;139697;139698;139699;139700;139701	120759;120761;139688		107		130
sp|O75037-3|KI21B_HUMAN;sp|O75037-4|KI21B_HUMAN;sp|O75037-2|KI21B_HUMAN;sp|O75037|KI21B_HUMAN	sp|O75037-3|KI21B_HUMAN;sp|O75037-4|KI21B_HUMAN;sp|O75037-2|KI21B_HUMAN;sp|O75037|KI21B_HUMAN	1;1;1;1	1;1;1;1	1;1;1;1	>sp|O75037-3|KI21B_HUMAN Isoform 3 of Kinesin-like protein KIF21B OS=Homo sapiens GN=KIF21B;>sp|O75037-4|KI21B_HUMAN Isoform 4 of Kinesin-like protein KIF21B OS=Homo sapiens GN=KIF21B;>sp|O75037-2|KI21B_HUMAN Isoform 2 of Kinesin-like protein KIF21B OS=Hom	4	1	1	1	0	1	0	1	0	1	0.7	0.7	0.7	179.75	1610	1610;1623;1624;1637	0.0035506	2.6231	0	0.7	23115000	0	23115000	0	8933700	0	1	1				426	1840	TRUE	2075	12461	16904	16904
sp|O75051|PLXA2_HUMAN	sp|O75051|PLXA2_HUMAN	2	2	2	>sp|O75051|PLXA2_HUMAN Plexin-A2 OS=Homo sapiens GN=PLXNA2 PE=1 SV=4	1	2	2	2	0	2	0	2	0	2	1.4	1.4	1.4	211.1	1894	1894	0.00038595	8.1664	0	1.4	78521000	0	78521000	0	202190000	0	4	4				429	20902;21612	True;True	23696;24475	147129;147130;152893;152894	199859;199860;207215;207216	199859;207215
sp|O75061-4|AUXI_HUMAN;sp|O75061|AUXI_HUMAN;sp|O75061-2|AUXI_HUMAN;sp|O75061-3|AUXI_HUMAN;tr|S4R305|S4R305_HUMAN	sp|O75061-4|AUXI_HUMAN;sp|O75061|AUXI_HUMAN;sp|O75061-2|AUXI_HUMAN;sp|O75061-3|AUXI_HUMAN;tr|S4R305|S4R305_HUMAN	8;8;8;5;5	8;8;8;5;5	8;8;8;5;5	>sp|O75061-4|AUXI_HUMAN Isoform 4 of Putative tyrosine-protein phosphatase auxilin OS=Homo sapiens GN=DNAJC6;>sp|O75061|AUXI_HUMAN Putative tyrosine-protein phosphatase auxilin OS=Homo sapiens GN=DNAJC6 PE=1 SV=3;>sp|O75061-2|AUXI_HUMAN Isoform 2 of Putati	5	8	8	8	1	8	1	8	1	8	10.8	10.8	10.8	98.648	900	900;913;970;442;516	0	19.638	1.1	10.8	1371700000	12454000	1359300000	0	535240000	1	11	12				430	2247;10219;16509;19736;19886;19954;20594;21057	True;True;True;True;True;True;True;True	2530;11482;18748;22394;22563;22649;23361;23869	14963;14964;69806;69807;114182;114183;137861;139493;140339;140340;144818;148390	20244;20245;94408;94409;153800;153801;153802;153803;187336;189906;190933;190934;196835;201455	20245;94409;153803;187336;189906;190934;196835;201455
sp|O75083|WDR1_HUMAN;sp|O75083-3|WDR1_HUMAN;tr|D6RD66|D6RD66_HUMAN	sp|O75083|WDR1_HUMAN;sp|O75083-3|WDR1_HUMAN;tr|D6RD66|D6RD66_HUMAN	9;6;5	9;6;5	9;6;5	>sp|O75083|WDR1_HUMAN WD repeat-containing protein 1 OS=Homo sapiens GN=WDR1 PE=1 SV=4;>sp|O75083-3|WDR1_HUMAN Isoform 2 of WD repeat-containing protein 1 OS=Homo sapiens GN=WDR1;>tr|D6RD66|D6RD66_HUMAN WD repeat-containing protein 1 (Fragment) OS=Homo sap	3	9	9	9	5	9	5	9	5	9	19.6	19.6	19.6	66.193	606	606;466;245	0	126.95	13.4	19.6	3032700000	352130000	2680600000	921660000	1491500000	28	59	87				433	7979;11010;13241;13242;13929;14286;16487;19638;21150	True;True;True;True;True;True;True;True;True	8988;12366;14826;14827;15793;15794;16239;18724;22286;23968	53079;53080;77203;93629;93630;93631;93632;93633;93634;93635;93636;93637;93638;93639;93640;93641;93642;93643;93644;93645;93646;93647;98063;98064;98065;98066;98067;98068;98069;98070;98071;98072;98073;100457;100458;100459;100460;100461;100462;114019;136605;136606;136607;136608;136609;136610;136611;148913;148914;148915;148916;148917;148918;148919;148920;148921;148922;148923	72116;72117;103920;103921;125970;125971;125972;125973;125974;125975;125976;125977;125978;125979;125980;125981;125982;125983;125984;125985;125986;125987;125988;131659;131660;131661;131662;131663;131664;131665;131666;131667;131668;131669;131670;131671;131672;134771;134772;134773;134774;134775;134776;153598;185338;185339;185340;185341;185342;185343;185344;185345;185346;185347;185348;185349;202149;20…	72117;103921;125970;125986;131662;134772;153598;185349;202173		108		371
sp|O75113|N4BP1_HUMAN	sp|O75113|N4BP1_HUMAN	1	1	1	>sp|O75113|N4BP1_HUMAN NEDD4-binding protein 1 OS=Homo sapiens GN=N4BP1 PE=1 SV=4	1	1	1	1	0	1	0	1	0	1	1.1	1.1	1.1	100.38	896	896	0.0088599	2.0114	0	1.1	14643000	0	14643000	0	80435000	0	2	2				434	3097	TRUE	3495	20742;20743	28524;28525	28525
sp|O75116|ROCK2_HUMAN;tr|E9PF63|E9PF63_HUMAN;tr|Q14DU5|Q14DU5_HUMAN;tr|D6REE7|D6REE7_HUMAN	sp|O75116|ROCK2_HUMAN;tr|E9PF63|E9PF63_HUMAN;tr|Q14DU5|Q14DU5_HUMAN	13;12;10;2	13;12;10;2	13;12;10;2	>sp|O75116|ROCK2_HUMAN Rho-associated protein kinase 2 OS=Homo sapiens GN=ROCK2 PE=1 SV=4;>tr|E9PF63|E9PF63_HUMAN Rho-associated protein kinase 2 OS=Homo sapiens GN=ROCK2 PE=1 SV=1;>tr|Q14DU5|Q14DU5_HUMAN ROCK2 protein OS=Homo sapiens GN=ROCK2 PE=1 SV=1	4	13	13	13	6	11	6	11	6	11	11.9	11.9	11.9	160.9	1388	1388;1145;703;446	0	33.187	4.6	10	922850000	39982000	882870000	1501500000	1958200000	9	19	28				435	2849;4076;4401;5789;5888;11307;13771;13806;15155;16405;16406;17070;19953	True;True;True;True;True;True;True;True;True;True;True;True;True	3212;4622;4989;6529;6635;12705;15570;15618;17269;18638;18639;19366;22648	19160;19161;19162;19163;19164;27344;27345;29713;37991;38419;38420;38421;79950;96958;97217;105622;113640;113641;113642;113643;113644;113645;113646;117389;140335;140336;140337;140338	26165;26166;26167;26168;26169;26170;37489;37490;40808;51787;52404;52405;52406;108004;130277;130644;141384;153154;153155;153156;153157;153158;153159;153160;158139;190929;190930;190931;190932	26166;37489;40808;51787;52406;108004;130277;130644;141384;153157;153160;158139;190931	103;104;1440;1441;1442;1443	109;110	591;593;594;840;844;845	10;839
sp|O75131|CPNE3_HUMAN;tr|A0A087WUS8|A0A087WUS8_HUMAN;tr|A0A087WXR6|A0A087WXR6_HUMAN;tr|E5RHZ0|E5RHZ0_HUMAN;tr|A0A087WYQ3|A0A087WYQ3_HUMAN;tr|E5RFT7|E5RFT7_HUMAN;tr|H0YB26|H0YB26_HUMAN	sp|O75131|CPNE3_HUMAN	6;2;2;2;2;1;1	5;2;2;2;2;1;1	5;2;2;2;2;1;1	>sp|O75131|CPNE3_HUMAN Copine-3 OS=Homo sapiens GN=CPNE3 PE=1 SV=1	7	6	5	5	4	3	3	2	3	2	13.6	13.6	13.6	60.13	537	537;135;139;153;234;79;262	0	35.101	8	7.3	84324000	36831000	47494000	70160000	0	5	2	7				438	3445;6634;13207;16948;17273;19263	False;True;True;True;True;True	3901;7470;14789;19224;19588;21844	23239;23240;23241;23242;23243;23244;23245;23246;43313;93102;116749;116750;116751;118316;133229	31903;31904;31905;31906;31907;31908;31909;31910;31911;31912;58942;125235;157313;157314;157315;159336;180281	31907;58942;125235;157315;159336;180281
sp|O75143-3|ATG13_HUMAN;sp|O75143-2|ATG13_HUMAN;sp|O75143|ATG13_HUMAN;sp|O75143-5|ATG13_HUMAN;tr|J3QLH7|J3QLH7_HUMAN;tr|J3QR16|J3QR16_HUMAN;tr|J3KST9|J3KST9_HUMAN;tr|J3QR83|J3QR83_HUMAN;tr|J3QRL1|J3QRL1_HUMAN;tr|J3KRU6|J3KRU6_HUMAN;tr|E9PPR2|E9PPR2_HUMAN;tr|H0YEM7|H0YEM7_HUMAN;tr|J9JIF6|J9JIF6_HUMAN;sp|O75143-4|ATG13_HUMAN	sp|O75143-3|ATG13_HUMAN;sp|O75143-2|ATG13_HUMAN;sp|O75143|ATG13_HUMAN;sp|O75143-5|ATG13_HUMAN;tr|J3QLH7|J3QLH7_HUMAN;tr|J3QR16|J3QR16_HUMAN;tr|J3KST9|J3KST9_HUMAN;tr|J3QR83|J3QR83_HUMAN;tr|J3QRL1|J3QRL1_HUMAN;tr|J3KRU6|J3KRU6_HUMAN;tr|E9PPR2|E9PPR2_HUMAN;tr|H0YEM7|H0YEM7_HUMAN;tr|J9JIF6|J9JIF6_HUMAN;sp|O75143-4|ATG13_HUMAN	2;2;2;2;1;1;1;1;1;1;1;1;1;1	2;2;2;2;1;1;1;1;1;1;1;1;1;1	2;2;2;2;1;1;1;1;1;1;1;1;1;1	>sp|O75143-3|ATG13_HUMAN Isoform 3 of Autophagy-related protein 13 OS=Homo sapiens GN=ATG13;>sp|O75143-2|ATG13_HUMAN Isoform 2 of Autophagy-related protein 13 OS=Homo sapiens GN=ATG13;>sp|O75143|ATG13_HUMAN Autophagy-related protein 13 OS=Homo sapiens GN=A	14	2	2	2	0	2	0	2	0	2	8.4	8.4	8.4	44.486	405	405;480;517;550;13;27;33;38;50;56;119;193;198;401	0.0004363	11.227	0	8.4	61511000	0	61511000	0	133600000	0	2	2				439	13548;18179	True;True	15254;20609	95450;124530	128281;167752	128281;167752
sp|O75145-2|LIPA3_HUMAN;sp|O75145|LIPA3_HUMAN;tr|R4GN36|R4GN36_HUMAN;tr|R4GNF1|R4GNF1_HUMAN	sp|O75145-2|LIPA3_HUMAN;sp|O75145|LIPA3_HUMAN;tr|R4GN36|R4GN36_HUMAN	12;12;10;2	12;12;10;2	11;11;9;1	>sp|O75145-2|LIPA3_HUMAN Isoform 2 of Liprin-alpha-3 OS=Homo sapiens GN=PPFIA3;>sp|O75145|LIPA3_HUMAN Liprin-alpha-3 OS=Homo sapiens GN=PPFIA3 PE=1 SV=3;>tr|R4GN36|R4GN36_HUMAN Liprin-alpha-3 OS=Homo sapiens GN=PPFIA3 PE=1 SV=1	4	12	12	11	0	12	0	12	0	11	13.8	13.8	13.2	132.36	1185	1185;1194;652;147	0	108.51	0	13.8	1015500000	0	1015500000	0	2876300000	0	34	34				440	824;4189;4666;4946;8196;8476;12433;13839;14675;15002;17673;21634	True;True;True;True;True;True;True;True;True;True;True;True	929;4749;5281;5589;9215;9534;13934;15666;16722;17102;20035;24497	5084;28073;28074;28075;28076;31448;31449;31450;31451;32959;32960;54248;54249;54250;54251;54252;54253;54254;54255;56156;87391;97420;103386;103387;105150;121335;121336;152978;152979;152980;152981	7405;38396;38397;38398;38399;43156;43157;43158;43159;45341;45342;73866;73867;73868;73869;73870;73871;73872;73873;73874;73875;73876;76456;117678;130897;138360;138361;140751;163502;163503;207320;207321;207322;207323	7405;38398;43156;45342;73872;76456;117678;130897;138360;140751;163503;207322
sp|O75146|HIP1R_HUMAN;sp|O75146-2|HIP1R_HUMAN	sp|O75146|HIP1R_HUMAN	5;2	5;2	5;2	>sp|O75146|HIP1R_HUMAN Huntingtin-interacting protein 1-related protein OS=Homo sapiens GN=HIP1R PE=1 SV=2	2	5	5	5	0	5	0	5	0	5	5.2	5.2	5.2	119.39	1068	1068;615	0	20.614	0	5.2	184420000	0	184420000	0	179070000	0	7	7				441	7092;9542;12180;12336;15239	True;True;True;True;True	7977;10713;13661;13828;17357	47172;64763;85982;86966;86967;105938;105939	64263;87764;115864;117165;117166;141815;141816	64263;87764;115864;117166;141816		111		831
sp|O75155-2|CAND2_HUMAN;sp|O75155|CAND2_HUMAN;tr|F8WBB8|F8WBB8_HUMAN	sp|O75155-2|CAND2_HUMAN;sp|O75155|CAND2_HUMAN;tr|F8WBB8|F8WBB8_HUMAN	4;4;2	2;2;1	2;2;1	>sp|O75155-2|CAND2_HUMAN Isoform 2 of Cullin-associated NEDD8-dissociated protein 2 OS=Homo sapiens GN=CAND2;>sp|O75155|CAND2_HUMAN Cullin-associated NEDD8-dissociated protein 2 OS=Homo sapiens GN=CAND2 PE=1 SV=3;>tr|F8WBB8|F8WBB8_HUMAN Cullin-associated N	3	4	2	2	1	4	0	2	0	2	4.1	2.1	2.1	122.66	1119	1119;1236;110	0.0023474	2.8563	1.3	4.1	6212500	0	6212500	0	93490000	0	1	1				443	4132;6245;11951;13071	True;False;False;True	4684;7042;13408;13409;14641	27731;40800;84797;84798;84799;84800;84801;84802;84803;84804;91675	37957;55612;55613;114412;114413;114414;114415;114416;114417;114418;114419;122944	37957;55612;114413;122944	106;1445		65;66
sp|O75157-2|T22D2_HUMAN;sp|O75157|T22D2_HUMAN	sp|O75157-2|T22D2_HUMAN;sp|O75157|T22D2_HUMAN	3;3	2;2	2;2	>sp|O75157-2|T22D2_HUMAN Isoform 2 of TSC22 domain family protein 2 OS=Homo sapiens GN=TSC22D2;>sp|O75157|T22D2_HUMAN TSC22 domain family protein 2 OS=Homo sapiens GN=TSC22D2 PE=1 SV=3	2	3	2	2	0	3	0	2	0	2	4.5	3.3	3.3	76.391	756	756;780	0.00038168	7.9161	0	4.5	72431000	0	72431000	0	226140000	0	7	7				444	2206;9094;17912	True;False;True	2485;10219;20317	14760;14761;61445;61446;123038;123039;123040	19982;19983;19984;83320;83321;165950;165951;165952;165953	19982;83321;165951
sp|O75190-3|DNJB6_HUMAN;sp|O75190|DNJB6_HUMAN;tr|C9J2C4|C9J2C4_HUMAN;sp|O75190-2|DNJB6_HUMAN;sp|O75190-4|DNJB6_HUMAN;sp|Q8NHS0|DNJB8_HUMAN;tr|C9JB42|C9JB42_HUMAN;tr|C9JDR7|C9JDR7_HUMAN;tr|C9JDX6|C9JDX6_HUMAN;tr|F8WCZ4|F8WCZ4_HUMAN;sp|Q8WWF6|DNJB3_HUMAN;tr|C9J2P2|C9J2P2_HUMAN;tr|E9PH18|E9PH18_HUMAN	sp|O75190-3|DNJB6_HUMAN;sp|O75190|DNJB6_HUMAN;tr|C9J2C4|C9J2C4_HUMAN;sp|O75190-2|DNJB6_HUMAN;sp|O75190-4|DNJB6_HUMAN;sp|Q8NHS0|DNJB8_HUMAN	4;4;3;3;3;2;1;1;1;1;1;1;1	3;3;2;2;2;1;1;1;1;1;1;1;1	3;3;2;2;2;1;1;1;1;1;1;1;1	>sp|O75190-3|DNJB6_HUMAN Isoform C of DnaJ homolog subfamily B member 6 OS=Homo sapiens GN=DNAJB6;>sp|O75190|DNJB6_HUMAN DnaJ homolog subfamily B member 6 OS=Homo sapiens GN=DNAJB6 PE=1 SV=2;>tr|C9J2C4|C9J2C4_HUMAN DnaJ homolog subfamily B member 6 (Fragme	13	4	3	3	1	4	0	3	0	3	14.8	14.8	14.8	35.714	325	325;326;228;241;277;232;66;98;125;129;145;146;211	0.00042391	10.434	3.1	14.8	227640000	0	227640000	0	1110600000	0	13	13				446	10088;15373;16771;19621	True;True;True;False	11335;17497;19030;22268	68834;106455;106456;106457;106458;106459;115831;115832;136530;136531;136532;136533;136534;136535;136536;136537;136538;136539;136540;136541;136542;136543;136544;136545;136546;136547;136548	93200;142591;142592;142593;142594;142595;142596;142597;142598;142599;156190;156191;156192;185244;185245;185246;185247;185248;185249;185250;185251;185252;185253;185254;185255;185256;185257;185258;185259;185260;185261;185262;185263	93200;142595;156191;185246	107		211
sp|O75306-2|NDUS2_HUMAN;sp|O75306|NDUS2_HUMAN	sp|O75306-2|NDUS2_HUMAN;sp|O75306|NDUS2_HUMAN	5;5	5;5	5;5	>sp|O75306-2|NDUS2_HUMAN Isoform 2 of NADH dehydrogenase [ubiquinone] iron-sulfur protein 2, mitochondrial OS=Homo sapiens GN=NDUFS2;>sp|O75306|NDUS2_HUMAN NADH dehydrogenase [ubiquinone] iron-sulfur protein 2, mitochondrial OS=Homo sapiens GN=NDUFS2 PE=1	2	5	5	5	2	4	2	4	2	4	15.5	15.5	15.5	51.851	457	457;463	0	87.924	5	13.1	1254900000	86011000	1168900000	0	2735000000	5	71	76				449	9291;11106;13255;18730;18843	True;True;True;True;True	10435;12475;12476;14842;21234;21363	62809;62810;78311;78312;78313;78314;78315;78316;78317;93703;93704;93705;93706;93707;128836;128837;128838;128839;128840;128841;129805;129806;129807;129808;129809	85192;85193;105661;105662;105663;105664;105665;105666;105667;105668;126051;126052;126053;126054;126055;126056;126057;126058;126059;126060;126061;126062;126063;126064;126065;126066;126067;126068;126069;126070;126071;126072;126073;126074;126075;126076;126077;126078;126079;126080;126081;126082;126083;126084;126085;126086;126087;126088;126089;126090;126091;126092;126093;126094;126095;126096;126097;12…	85193;105667;126095;173940;175318	108		264
sp|O75317|UBP12_HUMAN;tr|A0A087WWP2|A0A087WWP2_HUMAN	sp|O75317|UBP12_HUMAN;tr|A0A087WWP2|A0A087WWP2_HUMAN	2;1	1;1	1;1	>sp|O75317|UBP12_HUMAN Ubiquitin carboxyl-terminal hydrolase 12 OS=Homo sapiens GN=USP12 PE=1 SV=2;>tr|A0A087WWP2|A0A087WWP2_HUMAN Ubiquitin carboxyl-terminal hydrolase 12 (Fragment) OS=Homo sapiens GN=USP12 PE=4 SV=1	2	2	1	1	0	2	0	1	0	1	5.7	3.5	3.5	42.857	370	370;90	0.002348	2.8599	0	5.7	31670000	0	31670000	0	32759000	0	2	2				450	7476;20862	True;False	8421;23654	49695;49696;146935	67738;67739;199646	67738;199646
sp|O75323|NIPS2_HUMAN;tr|H7C333|H7C333_HUMAN;tr|C9J7B1|C9J7B1_HUMAN;tr|C9K068|C9K068_HUMAN;tr|F8WBI5|F8WBI5_HUMAN;sp|O75323-2|NIPS2_HUMAN	sp|O75323|NIPS2_HUMAN;tr|H7C333|H7C333_HUMAN	3;2;1;1;1;1	3;2;1;1;1;1	3;2;1;1;1;1	>sp|O75323|NIPS2_HUMAN Protein NipSnap homolog 2 OS=Homo sapiens GN=GBAS PE=1 SV=1;>tr|H7C333|H7C333_HUMAN Protein NipSnap homolog 2 (Fragment) OS=Homo sapiens GN=GBAS PE=1 SV=1	6	3	3	3	1	2	1	2	1	2	13.6	13.6	13.6	33.742	286	286;114;65;81;145;247	0	18.521	5.6	8	293350000	52081000	241270000	72962000	0	4	16	20				451	12480;16328;21233	True;True;True	13986;18551;24054	87586;87587;87588;87589;112896;149546;149547;149548;149549;149550	117908;117909;117910;117911;151813;202907;202908;202909;202910;202911;202912;202913;202914;202915;202916;202917;202918;202919;202920;202921	117911;151813;202913
sp|O75324|SNN_HUMAN	sp|O75324|SNN_HUMAN	1	1	1	>sp|O75324|SNN_HUMAN Stannin OS=Homo sapiens GN=SNN PE=1 SV=1	1	1	1	1	0	1	0	1	0	1	12.5	12.5	12.5	9.497	88	88	1	-2	0	12.5	18235000	0	18235000	0	21335000	0	2	2	+			452	12220	TRUE	13710	86289;86290	116278;116279	116279		112		79
sp|O75334-4|LIPA2_HUMAN;tr|G3V200|G3V200_HUMAN;sp|O75334-3|LIPA2_HUMAN;sp|O75334|LIPA2_HUMAN;tr|H0YHK3|H0YHK3_HUMAN;sp|O75334-6|LIPA2_HUMAN;sp|O75334-5|LIPA2_HUMAN;sp|O75334-2|LIPA2_HUMAN;sp|O75334-7|LIPA2_HUMAN;tr|H0YH95|H0YH95_HUMAN;tr|F8VU88|F8VU88_HUMAN;sp|O75334-8|LIPA2_HUMAN	sp|O75334-4|LIPA2_HUMAN;tr|G3V200|G3V200_HUMAN;sp|O75334-3|LIPA2_HUMAN;sp|O75334|LIPA2_HUMAN;tr|H0YHK3|H0YHK3_HUMAN;sp|O75334-6|LIPA2_HUMAN;sp|O75334-5|LIPA2_HUMAN;sp|O75334-2|LIPA2_HUMAN	7;7;7;7;6;6;6;6;3;2;1;1	5;5;5;5;4;4;4;4;3;1;1;1	5;5;5;5;4;4;4;4;3;1;1;1	>sp|O75334-4|LIPA2_HUMAN Isoform 4 of Liprin-alpha-2 OS=Homo sapiens GN=PPFIA2;>tr|G3V200|G3V200_HUMAN Liprin-alpha-2 OS=Homo sapiens GN=PPFIA2 PE=4 SV=2;>sp|O75334-3|LIPA2_HUMAN Isoform 3 of Liprin-alpha-2 OS=Homo sapiens GN=PPFIA2;>sp|O75334|LIPA2_HUMAN	12	7	5	5	1	6	0	5	0	5	8.2	5.7	5.7	141.03	1236	1236;1247;1251;1257;1104;1152;1156;1232;783;284;121;443	0	13.446	1.2	7	514510000	0	514510000	0	701280000	0	12	12				454	6367;8908;10256;15003;15213;19312;19747	True;True;False;False;True;True;True	7173;10016;11523;17103;17328;21903;22406	41456;41457;41458;60507;60508;70024;105151;105787;133873;133874;137915;137916;137917	56379;56380;56381;56382;82048;82049;94660;140752;141605;181347;181348;187396;187397;187398	56382;82048;94660;140752;141605;181347;187398
sp|O75335|LIPA4_HUMAN;tr|B1APN9|B1APN9_HUMAN;tr|M0QZB5|M0QZB5_HUMAN;sp|O75335-2|LIPA4_HUMAN;sp|O75335-1|LIPA4_HUMAN	sp|O75335|LIPA4_HUMAN;tr|B1APN9|B1APN9_HUMAN	7;7;2;1;1	7;7;2;1;1	5;5;1;1;1	>sp|O75335|LIPA4_HUMAN Liprin-alpha-4 OS=Homo sapiens GN=PPFIA4 PE=2 SV=3;>tr|B1APN9|B1APN9_HUMAN Liprin-alpha-4 OS=Homo sapiens GN=PPFIA4 PE=4 SV=2	5	7	7	5	2	6	2	6	1	5	10.1	10.1	7.5	134.4	1185	1185;1186;953;692;701	0	80.65	2.5	8.9	168220000	1156900	167060000	0	970320000	2	12	14				455	3183;4887;6058;10256;15003;15781;20799	True;True;True;True;True;True;True	3589;5521;6824;11523;17103;17943;17944;23580	21153;21154;21155;21156;32505;39177;70024;105151;109638;109639;109640;146093	29061;29062;29063;29064;29065;29066;29067;44649;53444;94660;140752;147415;147416;147417;147418;198608	29063;44649;53444;94660;140752;147415;198608	109;1446		738;741
sp|O75348|VATG1_HUMAN	sp|O75348|VATG1_HUMAN	3	1	1	>sp|O75348|VATG1_HUMAN V-type proton ATPase subunit G 1 OS=Homo sapiens GN=ATP6V1G1 PE=1 SV=3	1	3	1	1	3	3	1	1	1	1	22.9	9.3	9.3	13.757	118	118	0	40.429	22.9	22.9	2443500000	44342000	2399200000	0	5036900000	1	15	16				458	2099;2100;4915	False;False;True	2365;2366;2367;2368;5551;5552	14099;14100;14101;14102;14103;14104;14105;14106;14107;14108;14109;14110;14111;14112;14113;14114;14115;14116;14117;14118;14119;14120;14121;14122;14123;14124;14125;14126;14127;14128;14129;14130;14131;14132;14133;14134;14135;14136;14137;14138;14139;14140;14141;14142;14143;14144;14145;14146;14147;14148;32714;32715;32716;32717;32718;32719;32720;32721;32722;32723;32724;32725;32726;32727;32728	19138;19139;19140;19141;19142;19143;19144;19145;19146;19147;19148;19149;19150;19151;19152;19153;19154;19155;19156;19157;19158;19159;19160;19161;19162;19163;19164;19165;19166;19167;19168;19169;19170;19171;19172;19173;19174;19175;19176;19177;19178;19179;19180;19181;19182;19183;19184;19185;19186;19187;19188;19189;19190;19191;19192;19193;19194;19195;19196;19197;19198;19199;19200;19201;19202;19203;192…	19159;19176;44966	1447;1448;1449;1450;1451;1452		4;6;9;10;13;41
sp|O75351|VPS4B_HUMAN;tr|K7EL71|K7EL71_HUMAN;tr|K7EKZ3|K7EKZ3_HUMAN	sp|O75351|VPS4B_HUMAN	3;1;1	2;1;1	2;1;1	>sp|O75351|VPS4B_HUMAN Vacuolar protein sorting-associated protein 4B OS=Homo sapiens GN=VPS4B PE=1 SV=2	3	3	2	2	1	2	1	1	1	1	8.3	5.6	5.6	49.301	444	444;111;128	0.00089901	4.0988	3.6	4.7	53505000	21698000	31807000	25374000	0	3	2	5				459	7658;16753;17320	False;True;True	8622;19012;19638	50962;50963;115789;115790;115791;118442	69365;69366;69367;156142;156143;156144;159477;159478	69366;156143;159478
sp|O75363|BCAS1_HUMAN;tr|H7C1E7|H7C1E7_HUMAN	sp|O75363|BCAS1_HUMAN;tr|H7C1E7|H7C1E7_HUMAN	17;9	1;1	0;0	>sp|O75363|BCAS1_HUMAN Breast carcinoma-amplified sequence 1 OS=Homo sapiens GN=BCAS1 PE=1 SV=2;>tr|H7C1E7|H7C1E7_HUMAN Breast carcinoma-amplified sequence 1 (Fragment) OS=Homo sapiens GN=BCAS1 PE=4 SV=1	2	17	1	0	4	17	0	1	0	0	32.4	3.3	0	61.708	584	584;247	0.0037406	2.5032	10.8	32.4	1935400	0	1935400	0	9207800	0	1	1				461	718;1665;5219;5414;5823;5824;6251;7224;7225;10317;15434;16331;16532;18283;18284;18835;19412	False;False;False;False;False;False;False;False;False;True;False;False;False;False;False;False;False	813;1880;5884;6103;6565;6566;6567;7048;8129;8130;8131;11591;17562;18554;18774;18775;20724;20725;21355;22014	4474;4475;11511;11512;34100;34101;35650;38068;38069;38070;38071;38072;38073;38074;38075;38076;40821;40822;40823;40824;48193;48194;48195;48196;48197;48198;48199;48200;48201;48202;48203;48204;48205;48206;48207;48208;48209;48210;48211;48212;48213;48214;48215;48216;48217;48218;48219;48220;48221;48222;48223;48224;48225;48226;48227;48228;48229;70496;106763;112910;112911;112912;112913;114456;114457;1144…	6529;6530;15643;15644;46802;46803;48760;51884;51885;51886;51887;51888;51889;51890;51891;51892;51893;51894;51895;55648;55649;55650;55651;55652;65665;65666;65667;65668;65669;65670;65671;65672;65673;65674;65675;65676;65677;65678;65679;65680;65681;65682;65683;65684;65685;65686;65687;65688;65689;65690;65691;65692;65693;65694;65695;65696;65697;65698;65699;65700;65701;65702;65703;65704;65705;65706;65707…	6529;15643;46803;48760;51884;51889;55650;65681;65710;95287;142960;151830;154112;169447;169453;175308;182449	110;111;112;1453;1454		344;350;414;534;538
sp|O75367-2|H2AY_HUMAN;sp|O75367-3|H2AY_HUMAN;sp|O75367|H2AY_HUMAN;tr|B4DJC3|B4DJC3_HUMAN;tr|D6RCF2|D6RCF2_HUMAN	sp|O75367-2|H2AY_HUMAN;sp|O75367-3|H2AY_HUMAN;sp|O75367|H2AY_HUMAN;tr|B4DJC3|B4DJC3_HUMAN	5;5;5;3;1	5;5;5;3;1	5;5;5;3;1	>sp|O75367-2|H2AY_HUMAN Isoform 1 of Core histone macro-H2A.1 OS=Homo sapiens GN=H2AFY;>sp|O75367-3|H2AY_HUMAN Isoform 3 of Core histone macro-H2A.1 OS=Homo sapiens GN=H2AFY;>sp|O75367|H2AY_HUMAN Core histone macro-H2A.1 OS=Homo sapiens GN=H2AFY PE=1 SV=4;	5	5	5	5	2	5	2	5	2	5	22.2	22.2	22.2	39.183	369	369;371;372;200;165	0	76.169	11.4	22.2	2654100000	85157000	2569000000	2057400000	3424100000	8	35	43				463	300;8472;14068;14250;16408	True;True;True;True;True	339;9530;15972;16195;18641	1772;1773;1774;1775;1776;1777;1778;1779;1780;1781;1782;1783;1784;1785;1786;1787;1788;1789;1790;1791;1792;56138;56139;56140;56141;56142;56143;99016;100283;100284;113655	2800;2801;2802;2803;2804;2805;2806;2807;2808;2809;2810;2811;2812;2813;2814;2815;2816;2817;2818;2819;2820;2821;2822;2823;2824;2825;2826;76433;76434;76435;76436;76437;76438;76439;76440;76441;76442;132962;134552;134553;134554;134555;153169	2807;76441;132962;134555;153169
sp|O75368|SH3L1_HUMAN	sp|O75368|SH3L1_HUMAN	2	2	2	>sp|O75368|SH3L1_HUMAN SH3 domain-binding glutamic acid-rich-like protein OS=Homo sapiens GN=SH3BGRL PE=1 SV=1	1	2	2	2	1	2	1	2	1	2	27.2	27.2	27.2	12.774	114	114	0.0010722	6.7171	15.8	27.2	234930000	40914000	194020000	0	206990000	3	6	9				464	5795;21005	True;True	6536;23811	38004;38005;38006;38007;38008;38009;38010;148098;148099	51800;51801;51802;51803;51804;51805;51806;201145;201146	51805;201145
sp|O75369-2|FLNB_HUMAN;sp|O75369-9|FLNB_HUMAN;sp|O75369|FLNB_HUMAN;sp|O75369-8|FLNB_HUMAN;tr|E7EN95|E7EN95_HUMAN;sp|O75369-7|FLNB_HUMAN;sp|O75369-6|FLNB_HUMAN;sp|O75369-3|FLNB_HUMAN;sp|O75369-5|FLNB_HUMAN;sp|O75369-4|FLNB_HUMAN;tr|A0A0A0MT44|A0A0A0MT44_HUMAN;tr|H7C5L4|H7C5L4_HUMAN	sp|O75369-2|FLNB_HUMAN;sp|O75369-9|FLNB_HUMAN;sp|O75369|FLNB_HUMAN;sp|O75369-8|FLNB_HUMAN;tr|E7EN95|E7EN95_HUMAN;sp|O75369-7|FLNB_HUMAN;sp|O75369-6|FLNB_HUMAN;sp|O75369-3|FLNB_HUMAN;sp|O75369-5|FLNB_HUMAN;sp|O75369-4|FLNB_HUMAN	20;20;20;20;19;19;19;19;16;16;2;1	19;19;19;19;19;19;18;18;15;15;2;1	19;19;19;19;19;19;18;18;15;15;2;1	>sp|O75369-2|FLNB_HUMAN Isoform 2 of Filamin-B OS=Homo sapiens GN=FLNB;>sp|O75369-9|FLNB_HUMAN Isoform 9 of Filamin-B OS=Homo sapiens GN=FLNB;>sp|O75369|FLNB_HUMAN Filamin-B OS=Homo sapiens GN=FLNB PE=1 SV=2;>sp|O75369-8|FLNB_HUMAN Isoform 8 of Filamin-B O	12	20	19	19	3	18	2	18	2	18	10.7	10.3	10.3	275.66	2578	2578;2591;2602;2633;2409;2422;2537;2561;2146;2150;195;135	0	68.708	1.2	10	811230000	496730	810740000	0	1364700000	2	39	41				465	501;1010;1052;1661;1751;3957;6394;9126;11689;13135;13340;13367;16932;17314;19342;19439;20029;20229;20237;21126	True;True;True;True;True;True;True;True;False;True;True;True;True;True;True;True;True;True;True;True	562;1134;1180;1876;1974;4492;7207;10253;13124;14714;14960;14998;19207;19632;21934;22045;22730;22946;22955;23942	3135;3136;6202;6398;6399;11497;11991;11992;26773;41643;61548;61549;83006;83007;92793;92794;94195;94498;94499;116695;116696;118431;118432;118433;134211;134877;134878;140718;140719;140720;142088;142089;142106;148735	4720;4721;4722;4723;4724;4725;8851;9083;9084;15626;15627;16279;16280;36740;56639;83447;83448;83449;83450;112129;112130;124833;124834;124835;124836;126679;127135;127136;157251;157252;159466;159467;159468;181859;182768;182769;191392;191393;191394;193071;193072;193090;201879	4724;8851;9084;15627;16280;36740;56639;83450;112129;124836;126679;127136;157252;159468;181859;182769;191393;193072;193090;201879	1455		1327
sp|O75379-2|VAMP4_HUMAN;sp|O75379|VAMP4_HUMAN	sp|O75379-2|VAMP4_HUMAN;sp|O75379|VAMP4_HUMAN	1;1	1;1	1;1	>sp|O75379-2|VAMP4_HUMAN Isoform 2 of Vesicle-associated membrane protein 4 OS=Homo sapiens GN=VAMP4;>sp|O75379|VAMP4_HUMAN Vesicle-associated membrane protein 4 OS=Homo sapiens GN=VAMP4 PE=1 SV=2	2	1	1	1	0	1	0	1	0	1	15	15	15	16.24	140	140;141	0.00040323	9.056	0	15	13090000	0	13090000	0	62279000	0	1	1				466	11107	TRUE	12477	78318	105669	105669
sp|O75380|NDUS6_HUMAN;tr|D6RBT3|D6RBT3_HUMAN	sp|O75380|NDUS6_HUMAN;tr|D6RBT3|D6RBT3_HUMAN	3;2	3;2	3;2	>sp|O75380|NDUS6_HUMAN NADH dehydrogenase [ubiquinone] iron-sulfur protein 6, mitochondrial OS=Homo sapiens GN=NDUFS6 PE=1 SV=1;>tr|D6RBT3|D6RBT3_HUMAN NADH dehydrogenase [ubiquinone] iron-sulfur protein 6, mitochondrial OS=Homo sapiens GN=NDUFS6 PE=1 SV=1	2	3	3	3	0	3	0	3	0	3	41.1	41.1	41.1	13.711	124	124;172	0.00044643	11.724	0	41.1	355880000	0	355880000	0	273550000	0	6	6				467	15167;18154;19868	True;True;True	17282;20583;22544	105680;124449;124450;124451;139366;139367	141478;141479;167669;167670;167671;189748;189749	141478;167669;189748
sp|O75381-2|PEX14_HUMAN;sp|O75381|PEX14_HUMAN	sp|O75381-2|PEX14_HUMAN;sp|O75381|PEX14_HUMAN	2;2	2;2	2;2	>sp|O75381-2|PEX14_HUMAN Isoform 2 of Peroxisomal membrane protein PEX14 OS=Homo sapiens GN=PEX14;>sp|O75381|PEX14_HUMAN Peroxisomal membrane protein PEX14 OS=Homo sapiens GN=PEX14 PE=1 SV=1	2	2	2	2	0	2	0	2	0	2	9.9	9.9	9.9	36.701	334	334;377	0.00042283	10.38	0	9.9	161100000	0	161100000	0	544390000	0	5	5				468	2108;9721	True;True	2377;10930	14182;14183;66576;66577	19252;19253;90212;90213;90214	19252;90213
sp|O75382-2|TRIM3_HUMAN;sp|O75382|TRIM3_HUMAN;tr|E9PMK8|E9PMK8_HUMAN;sp|O75382-4|TRIM3_HUMAN;sp|O75382-3|TRIM3_HUMAN;tr|E9PMW5|E9PMW5_HUMAN	sp|O75382-2|TRIM3_HUMAN;sp|O75382|TRIM3_HUMAN;tr|E9PMK8|E9PMK8_HUMAN;sp|O75382-4|TRIM3_HUMAN;sp|O75382-3|TRIM3_HUMAN	5;5;3;3;3;2	5;5;3;3;3;2	5;5;3;3;3;2	>sp|O75382-2|TRIM3_HUMAN Isoform Beta of Tripartite motif-containing protein 3 OS=Homo sapiens GN=TRIM3;>sp|O75382|TRIM3_HUMAN Tripartite motif-containing protein 3 OS=Homo sapiens GN=TRIM3 PE=1 SV=2;>tr|E9PMK8|E9PMK8_HUMAN Tripartite motif-containing prot	6	5	5	5	0	5	0	5	0	5	9.5	9.5	9.5	79.609	733	733;744;261;625;665;96	0	23.314	0	9.5	280930000	0	280930000	0	352860000	0	11	11				469	2660;7358;11613;15466;20231	True;True;True;True;True	2989;8285;13043;17594;17595;22949	18055;48924;82475;106837;106838;106839;106840;106841;106842;142096;142097	24696;66809;111443;143045;143046;143047;143048;143049;143050;193080;193081	24696;66809;111443;143046;193080		113		15
sp|O75396|SC22B_HUMAN;tr|A0A087X1A9|A0A087X1A9_HUMAN	sp|O75396|SC22B_HUMAN;tr|A0A087X1A9|A0A087X1A9_HUMAN	3;2	3;2	3;2	>sp|O75396|SC22B_HUMAN Vesicle-trafficking protein SEC22b OS=Homo sapiens GN=SEC22B PE=1 SV=4;>tr|A0A087X1A9|A0A087X1A9_HUMAN Vesicle-trafficking protein SEC22b (Fragment) OS=Homo sapiens GN=SEC22B PE=1 SV=1	2	3	3	3	2	3	2	3	2	3	20.9	20.9	20.9	24.593	215	215;79	0	74.811	15.3	20.9	420640000	45528000	375120000	750370000	856860000	5	13	18				472	9624;14410;19198	True;True;True	10814;16381;16382;21767;21768	65660;101469;101470;101471;101472;101473;101474;101475;101476;132841;132842;132843;132844;132845;132846;132847;132848	88974;135996;135997;135998;135999;136000;136001;136002;136003;179789;179790;179791;179792;179793;179794;179795;179796;179797;179798	88974;135999;179795	114	114	139	20
sp|O75400-2|PR40A_HUMAN;sp|O75400-3|PR40A_HUMAN;sp|O75400|PR40A_HUMAN	sp|O75400-2|PR40A_HUMAN;sp|O75400-3|PR40A_HUMAN;sp|O75400|PR40A_HUMAN	1;1;1	1;1;1	1;1;1	>sp|O75400-2|PR40A_HUMAN Isoform 2 of Pre-mRNA-processing factor 40 homolog A OS=Homo sapiens GN=PRPF40A;>sp|O75400-3|PR40A_HUMAN Isoform 3 of Pre-mRNA-processing factor 40 homolog A OS=Homo sapiens GN=PRPF40A;>sp|O75400|PR40A_HUMAN Pre-mRNA-processing fac	3	1	1	1	1	0	1	0	1	0	1.4	1.4	1.4	105.93	930	930;939;957	0.0085349	2.1192	1.4	0	1679000	1679000	0	136560000	0	1	0	1				473	5820	TRUE	6561	38058	51867	51867
sp|O75410|TACC1_HUMAN;sp|O75410-2|TACC1_HUMAN;sp|O75410-7|TACC1_HUMAN;tr|E5RFM9|E5RFM9_HUMAN;tr|R4GMT7|R4GMT7_HUMAN;tr|E7EVI4|E7EVI4_HUMAN;tr|E7ET87|E7ET87_HUMAN;sp|O75410-3|TACC1_HUMAN;sp|O75410-6|TACC1_HUMAN;tr|H0YAY0|H0YAY0_HUMAN;tr|E5RJG6|E5RJG6_HUMAN;tr|E5RJU4|E5RJU4_HUMAN;sp|O75410-5|TACC1_HUMAN;sp|O75410-4|TACC1_HUMAN;tr|H0YBT8|H0YBT8_HUMAN;tr|B4E3H6|B4E3H6_HUMAN;tr|E5RIP3|E5RIP3_HUMAN;sp|…	sp|O75410|TACC1_HUMAN;sp|O75410-2|TACC1_HUMAN;sp|O75410-7|TACC1_HUMAN;tr|E5RFM9|E5RFM9_HUMAN;tr|R4GMT7|R4GMT7_HUMAN;tr|E7EVI4|E7EVI4_HUMAN;tr|E7ET87|E7ET87_HUMAN;sp|O75410-3|TACC1_HUMAN	11;11;8;7;7;6;6;6;5;5;4;3;3;3;3;2;1;1	11;11;8;7;7;6;6;6;5;5;4;3;3;3;3;2;1;1	11;11;8;7;7;6;6;6;5;5;4;3;3;3;3;2;1;1	>sp|O75410|TACC1_HUMAN Transforming acidic coiled-coil-containing protein 1 OS=Homo sapiens GN=TACC1 PE=1 SV=2;>sp|O75410-2|TACC1_HUMAN Isoform 2 of Transforming acidic coiled-coil-containing protein 1 OS=Homo sapiens GN=TACC1;>sp|O75410-7|TACC1_HUMAN Isof	18	11	11	11	0	11	0	11	0	11	21.7	21.7	21.7	87.793	805	805;817;731;557;580;581;609;610;395;562;129;138;367;379;454;242;61;154	0	56.976	0	21.7	247950000	0	247950000	0	888160000	0	18	18				474	897;1042;3045;4195;6162;7487;13446;14576;16746;16959;17036	True;True;True;True;True;True;True;True;True;True;True	1007;1169;3438;4755;6940;8435;15118;16590;19005;19236;19322	5442;6363;6364;20557;20558;28098;28099;39875;39876;49781;94923;102535;115771;116773;117142;117143;117144	7817;9043;9044;28270;28271;38425;38426;54319;54320;67889;127625;137248;156118;157351;157830;157831;157832;157833;157834	7817;9043;28270;38426;54320;67889;127625;137248;156118;157351;157831
sp|O75417|DPOLQ_HUMAN;tr|A0A087WXL3|A0A087WXL3_HUMAN	sp|O75417|DPOLQ_HUMAN;tr|A0A087WXL3|A0A087WXL3_HUMAN	1;1	1;1	1;1	>sp|O75417|DPOLQ_HUMAN DNA polymerase theta OS=Homo sapiens GN=POLQ PE=1 SV=2;>tr|A0A087WXL3|A0A087WXL3_HUMAN DNA polymerase theta OS=Homo sapiens GN=POLQ PE=1 SV=1	2	1	1	1	1	0	1	0	1	0	0.5	0.5	0.5	289.62	2590	2590;2725	1	-2	0.5	0	865760000	865760000	0	2953600000	0	10	0	10	+			475	1666	TRUE	1881	11513;11514;11515;11516;11517;11518;11519;11520;11521;11522	15645;15646;15647;15648;15649;15650;15651;15652;15653;15654	15649	115;116		199;205
sp|O75420|PERQ1_HUMAN	sp|O75420|PERQ1_HUMAN	1	1	1	>sp|O75420|PERQ1_HUMAN PERQ amino acid-rich with GYF domain-containing protein 1 OS=Homo sapiens GN=GIGYF1 PE=1 SV=2	1	1	1	1	0	1	0	1	0	1	1.4	1.4	1.4	114.6	1035	1035	0.0023517	2.8701	0	1.4	4382400	0	4382400	0	20850000	0	1	1				476	16738	TRUE	18997	115754	156093	156093
sp|O75427|LRCH4_HUMAN	sp|O75427|LRCH4_HUMAN	1	1	1	>sp|O75427|LRCH4_HUMAN Leucine-rich repeat and calponin homology domain-containing protein 4 OS=Homo sapiens GN=LRCH4 PE=1 SV=2	1	1	1	1	0	1	0	1	0	1	2	2	2	73.449	683	683	0.002592	2.8131	0	2	7150500	0	7150500	0	22599000	0	1	1				477	17586	TRUE	19932	120345	162007	162007
sp|O75436|VP26A_HUMAN;tr|S4R3Q6|S4R3Q6_HUMAN;sp|O75436-2|VP26A_HUMAN	sp|O75436|VP26A_HUMAN	3;1;1	3;1;1	3;1;1	>sp|O75436|VP26A_HUMAN Vacuolar protein sorting-associated protein 26A OS=Homo sapiens GN=VPS26A PE=1 SV=2	3	3	3	3	0	3	0	3	0	3	9.8	9.8	9.8	38.169	327	327;226;251	0.0010961	7.0519	0	9.8	124570000	0	124570000	0	273900000	0	4	4				479	6550;21237;21238	True;True;True	7379;24058;24059	42669;149557;149558;149559	57957;202928;202929;202930	57957;202928;202929
sp|O75439|MPPB_HUMAN;tr|G3V0E4|G3V0E4_HUMAN	sp|O75439|MPPB_HUMAN;tr|G3V0E4|G3V0E4_HUMAN	2;2	2;2	2;2	>sp|O75439|MPPB_HUMAN Mitochondrial-processing peptidase subunit beta OS=Homo sapiens GN=PMPCB PE=1 SV=2;>tr|G3V0E4|G3V0E4_HUMAN Mitochondrial-processing peptidase subunit beta OS=Homo sapiens GN=PMPCB PE=1 SV=1	2	2	2	2	2	2	2	2	2	2	4.5	4.5	4.5	54.366	489	489;490	0.00094847	4.7912	4.5	4.5	286170000	3490900	282680000	0	316440000	2	4	6				480	8941;11064	True;True	10051;12429	60618;60619;60620;77932;77933;77934	82178;82179;82180;105053;105054;105055	82180;105055
sp|O75475|PSIP1_HUMAN;sp|O75475-3|PSIP1_HUMAN;sp|O75475-2|PSIP1_HUMAN	sp|O75475|PSIP1_HUMAN;sp|O75475-3|PSIP1_HUMAN;sp|O75475-2|PSIP1_HUMAN	9;6;6	9;6;6	9;6;6	>sp|O75475|PSIP1_HUMAN PC4 and SFRS1-interacting protein OS=Homo sapiens GN=PSIP1 PE=1 SV=1;>sp|O75475-3|PSIP1_HUMAN Isoform 3 of PC4 and SFRS1-interacting protein OS=Homo sapiens GN=PSIP1;>sp|O75475-2|PSIP1_HUMAN Isoform 2 of PC4 and SFRS1-interacting pro	3	9	9	9	1	9	1	9	1	9	25.8	25.8	25.8	60.103	530	530;329;333	0	56.574	2.1	25.8	335250000	3201800	332050000	0	1522000000	1	16	17				481	3121;6124;6173;8983;15265;15332;18173;18174;18430	True;True;True;True;True;True;True;True;True	3520;6898;6952;10096;17385;17453;20603;20604;20885	20856;20857;39702;39703;39898;39899;60781;60782;60783;106126;106276;124512;124513;124514;124515;124516;126579	28659;28660;54113;54114;54347;54348;82379;82380;82381;142140;142321;167732;167733;167734;167735;167736;170498	28659;54114;54347;82381;142140;142321;167732;167735;170498
sp|O75487|GPC4_HUMAN;sp|O75487-2|GPC4_HUMAN	sp|O75487|GPC4_HUMAN;sp|O75487-2|GPC4_HUMAN	2;1	2;1	2;1	>sp|O75487|GPC4_HUMAN Glypican-4 OS=Homo sapiens GN=GPC4 PE=1 SV=4;>sp|O75487-2|GPC4_HUMAN Isoform 2 of Glypican-4 OS=Homo sapiens GN=GPC4	2	2	2	2	0	2	0	2	0	2	5.6	5.6	5.6	62.411	556	556;486	0	14.599	0	5.6	44728000	0	44728000	0	105820000	0	3	3				482	8928;13267	True;True	10037;14854	60577;60578;93783	82128;82129;126198	82129;126198
sp|O75489|NDUS3_HUMAN;sp|O75489-2|NDUS3_HUMAN;tr|E9PS48|E9PS48_HUMAN;tr|G3V194|G3V194_HUMAN	sp|O75489|NDUS3_HUMAN	9;2;2;1	9;2;2;1	9;2;2;1	>sp|O75489|NDUS3_HUMAN NADH dehydrogenase [ubiquinone] iron-sulfur protein 3, mitochondrial OS=Homo sapiens GN=NDUFS3 PE=1 SV=1	4	9	9	9	6	7	6	7	6	7	36.4	36.4	36.4	30.241	264	264;132;161;121	0	30.012	23.9	32.2	2278400000	162680000	2115700000	821610000	499400000	15	25	40				483	3144;5986;6491;6539;10386;16779;20025;20825;20826	True;True;True;True;True;True;True;True;True	3546;6743;7313;7365;11667;19038;22726;23606;23607	20964;20965;20966;38857;42384;42385;42386;42586;42587;71103;115871;115872;115873;140695;140696;140697;146275;146276;146277;146278;146279;146280;146281;146282;146283;146284;146285;146286;146287;146288;146289;146290;146291	28813;28814;28815;28816;52922;57623;57624;57625;57866;57867;96051;156234;156235;156236;156237;156238;191365;191366;191367;198835;198836;198837;198838;198839;198840;198841;198842;198843;198844;198845;198846;198847;198848;198849;198850;198851;198852;198853;198854;198855;198856	28814;52922;57624;57867;96051;156237;191365;198850;198855
sp|O75494-5|SRS10_HUMAN;tr|Q5JRI1|Q5JRI1_HUMAN;sp|O75494-4|SRS10_HUMAN;sp|O75494-6|SRS10_HUMAN;sp|O75494-3|SRS10_HUMAN;sp|O75494-2|SRS10_HUMAN;sp|O75494|SRS10_HUMAN;sp|Q8WXF0|SRS12_HUMAN	sp|O75494-5|SRS10_HUMAN;tr|Q5JRI1|Q5JRI1_HUMAN;sp|O75494-4|SRS10_HUMAN;sp|O75494-6|SRS10_HUMAN;sp|O75494-3|SRS10_HUMAN;sp|O75494-2|SRS10_HUMAN;sp|O75494|SRS10_HUMAN;sp|Q8WXF0|SRS12_HUMAN	2;2;2;2;2;2;2;1	2;2;2;2;2;2;2;1	2;2;2;2;2;2;2;1	>sp|O75494-5|SRS10_HUMAN Isoform 5 of Serine/arginine-rich splicing factor 10 OS=Homo sapiens GN=SRSF10;>tr|Q5JRI1|Q5JRI1_HUMAN Serine/arginine-rich-splicing factor 10 OS=Homo sapiens GN=SRSF10 PE=1 SV=1;>sp|O75494-4|SRS10_HUMAN Isoform 4 of Serine/arginin	8	2	2	2	2	0	2	0	2	0	13.3	13.3	13.3	20.117	165	165;172;173;182;183;261;262;261	0.00091269	4.3019	13.3	0	12778000	12778000	0	206700000	0	2	0	2				484	2754;7425	True;True	3098;8366	18393;49377	25126;67387	25126;67387
sp|O75508|CLD11_HUMAN	sp|O75508|CLD11_HUMAN	1	1	1	>sp|O75508|CLD11_HUMAN Claudin-11 OS=Homo sapiens GN=CLDN11 PE=1 SV=2	1	1	1	1	0	1	0	1	0	1	6.8	6.8	6.8	21.993	207	207	0.00082759	3.3053	0	6.8	195220000	0	195220000	0	635460000	0	3	3				485	7080	TRUE	7965	47133;47134;47135	64209;64210;64211	64210
sp|O75521-2|ECI2_HUMAN;sp|O75521|ECI2_HUMAN;tr|F8WAW4|F8WAW4_HUMAN;tr|F1LLU7|F1LLU7_HUMAN;tr|C9JB63|C9JB63_HUMAN;tr|F8W6J1|F8W6J1_HUMAN	sp|O75521-2|ECI2_HUMAN;sp|O75521|ECI2_HUMAN;tr|F8WAW4|F8WAW4_HUMAN;tr|F1LLU7|F1LLU7_HUMAN;tr|C9JB63|C9JB63_HUMAN	3;3;2;2;2;1	3;3;2;2;2;1	3;3;2;2;2;1	>sp|O75521-2|ECI2_HUMAN Isoform 2 of Enoyl-CoA delta isomerase 2, mitochondrial OS=Homo sapiens GN=ECI2;>sp|O75521|ECI2_HUMAN Enoyl-CoA delta isomerase 2, mitochondrial OS=Homo sapiens GN=ECI2 PE=1 SV=4;>tr|F8WAW4|F8WAW4_HUMAN Enoyl-CoA delta isomerase 2,	6	3	3	3	0	3	0	3	0	3	15	15	15	39.609	359	359;394;140;197;220;152	0.0010604	6.5411	0	15	96026000	0	96026000	0	32929000	0	4	4				486	11657;15261;21037	True;True;True	13089;17381;23848	82672;82673;106118;148305	111692;111693;142128;201359	111692;142128;201359
sp|O75533|SF3B1_HUMAN;tr|H7C341|H7C341_HUMAN	sp|O75533|SF3B1_HUMAN	5;1	5;1	5;1	>sp|O75533|SF3B1_HUMAN Splicing factor 3B subunit 1 OS=Homo sapiens GN=SF3B1 PE=1 SV=3	2	5	5	5	2	3	2	3	2	3	4.1	4.1	4.1	145.83	1304	1304;241	0	13.418	1.8	2.3	71993000	3457500	68535000	0	161850000	2	3	5				487	5018;12164;12165;20205;20510	True;True;True;True;True	5668;13643;13644;22922;23264	33193;85925;85926;85927;141931;144341	45675;115798;115799;115800;192902;196250	45675;115799;115800;192902;196250	1456;1457		170;171
sp|O75534|CSDE1_HUMAN;sp|O75534-4|CSDE1_HUMAN;sp|O75534-2|CSDE1_HUMAN;sp|O75534-3|CSDE1_HUMAN;tr|E9PLT0|E9PLT0_HUMAN;tr|E9PLD4|E9PLD4_HUMAN	sp|O75534|CSDE1_HUMAN;sp|O75534-4|CSDE1_HUMAN;sp|O75534-2|CSDE1_HUMAN;sp|O75534-3|CSDE1_HUMAN;tr|E9PLT0|E9PLT0_HUMAN	9;9;8;8;5;2	9;9;8;8;5;2	9;9;8;8;5;2	>sp|O75534|CSDE1_HUMAN Cold shock domain-containing protein E1 OS=Homo sapiens GN=CSDE1 PE=1 SV=2;>sp|O75534-4|CSDE1_HUMAN Isoform 4 of Cold shock domain-containing protein E1 OS=Homo sapiens GN=CSDE1;>sp|O75534-2|CSDE1_HUMAN Isoform 2 of Cold shock domain	6	9	9	9	0	9	0	9	0	9	12.7	12.7	12.7	88.884	798	798;844;767;813;668;95	0	57.624	0	12.7	186460000	0	186460000	0	1047200000	0	25	25				488	4366;4597;5407;9411;14337;16900;18200;19716;19717	True;True;True;True;True;True;True;True;True	4948;5205;6096;10570;16296;19175;20632;22372;22373	29520;31038;31039;35612;35613;35614;63914;100868;116555;124821;124822;124823;124824;124825;137775;137776;137777;137778;137779	40578;42625;42626;48711;48712;48713;86624;135283;157061;168126;168127;168128;168129;168130;187235;187236;187237;187238;187239;187240;187241;187242;187243;187244;187245;187246	40578;42626;48711;86624;135283;157061;168130;187235;187244	117		586
sp|O75558|STX11_HUMAN	sp|O75558|STX11_HUMAN	1	1	1	>sp|O75558|STX11_HUMAN Syntaxin-11 OS=Homo sapiens GN=STX11 PE=2 SV=1	1	1	1	1	1	0	1	0	1	0	6.3	6.3	6.3	33.195	287	287	0.0074127	2.1901	6.3	0	0	0	0	0	0	1	0	1				489	5679	TRUE	6397	37364	50919	50919
sp|O75563|SKAP2_HUMAN	sp|O75563|SKAP2_HUMAN	1	1	1	>sp|O75563|SKAP2_HUMAN Src kinase-associated phosphoprotein 2 OS=Homo sapiens GN=SKAP2 PE=1 SV=1	1	1	1	1	1	0	1	0	1	0	2.8	2.8	2.8	41.216	359	359	0.008829	1.9997	2.8	0	11866000	11866000	0	84959000	0	1	0	1				490	2760	TRUE	3106	18435;18436	25179;25180	25180
sp|O75569|PRKRA_HUMAN;tr|G5E9Q4|G5E9Q4_HUMAN;sp|O75569-3|PRKRA_HUMAN;sp|O75569-2|PRKRA_HUMAN;tr|F8WEG8|F8WEG8_HUMAN;tr|C9JMM3|C9JMM3_HUMAN	sp|O75569|PRKRA_HUMAN;tr|G5E9Q4|G5E9Q4_HUMAN;sp|O75569-3|PRKRA_HUMAN;sp|O75569-2|PRKRA_HUMAN;tr|F8WEG8|F8WEG8_HUMAN;tr|C9JMM3|C9JMM3_HUMAN	4;3;3;3;2;2	4;3;3;3;2;2	4;3;3;3;2;2	>sp|O75569|PRKRA_HUMAN Interferon-inducible double-stranded RNA-dependent protein kinase activator A OS=Homo sapiens GN=PRKRA PE=1 SV=1;>tr|G5E9Q4|G5E9Q4_HUMAN Interferon-inducible double-stranded RNA-dependent protein kinase activator A OS=Homo sapiens GN	6	4	4	4	0	4	0	4	0	4	12.1	12.1	12.1	34.404	313	313;105;288;302;95;109	0.0010108	5.7949	0	12.1	417580000	0	417580000	0	282990000	0	8	8				491	125;4878;11382;14329	True;True;True;True	146;5510;12787;16288	768;32474;80395;80396;80397;80398;100834	1306;44612;108620;108621;108622;108623;108624;135247	1306;44612;108622;135247
sp|O75592-2|MYCB2_HUMAN;sp|O75592|MYCB2_HUMAN;tr|H7C3U4|H7C3U4_HUMAN	sp|O75592-2|MYCB2_HUMAN;sp|O75592|MYCB2_HUMAN	3;3;1	3;3;1	3;3;1	>sp|O75592-2|MYCB2_HUMAN Isoform 2 of E3 ubiquitin-protein ligase MYCBP2 OS=Homo sapiens GN=MYCBP2;>sp|O75592|MYCB2_HUMAN E3 ubiquitin-protein ligase MYCBP2 OS=Homo sapiens GN=MYCBP2 PE=1 SV=3	3	3	3	3	0	3	0	3	0	3	1	1	1	509.7	4637	4637;4640;1061	0.000392	8.4369	0	1	52626000	0	52626000	0	411640000	0	6	6				493	8382;11769;18565	True;True;True	9427;13212;21044	55592;55593;83633;83634;127337;127338	75656;75657;112925;112926;171443;171444	75656;112925;171444
sp|O75594|PGRP1_HUMAN	sp|O75594|PGRP1_HUMAN	3	3	3	>sp|O75594|PGRP1_HUMAN Peptidoglycan recognition protein 1 OS=Homo sapiens GN=PGLYRP1 PE=1 SV=1	1	3	3	3	2	2	2	2	2	2	29.6	29.6	29.6	21.731	196	196	0	196.88	21.4	19.9	302660000	212320000	90342000	0	54364000	25	3	28				494	280;18473;21718	True;True;True	317;20934;24594	1709;126815;153548;153549;153550;153551;153552;153553;153554;153555;153556;153557;153558;153559;153560;153561;153562;153563;153564;153565;153566;153567;153568;153569;153570;153571;153572;153573	2728;170829;208022;208023;208024;208025;208026;208027;208028;208029;208030;208031;208032;208033;208034;208035;208036;208037;208038;208039;208040;208041;208042;208043;208044;208045;208046;208047	2728;170829;208046
sp|O75629|CREG1_HUMAN	sp|O75629|CREG1_HUMAN	2	2	2	>sp|O75629|CREG1_HUMAN Protein CREG1 OS=Homo sapiens GN=CREG1 PE=1 SV=1	1	2	2	2	2	0	2	0	2	0	15	15	15	24.074	220	220	0	71.43	15	0	470270000	470270000	0	663840000	0	15	0	15				497	7044;12358	True;True	7927;13851	46821;46822;46823;46824;46825;46826;46827;46828;46829;46830;46831;46832;87034;87035;87036	63725;63726;63727;63728;63729;63730;63731;63732;63733;63734;63735;63736;117256;117257;117258	63730;117257
sp|O75643|U520_HUMAN;sp|O75643-2|U520_HUMAN;tr|B4E0P5|B4E0P5_HUMAN	sp|O75643|U520_HUMAN;sp|O75643-2|U520_HUMAN	5;3;1	5;3;1	5;3;1	>sp|O75643|U520_HUMAN U5 small nuclear ribonucleoprotein 200 kDa helicase OS=Homo sapiens GN=SNRNP200 PE=1 SV=2;>sp|O75643-2|U520_HUMAN Isoform 2 of U5 small nuclear ribonucleoprotein 200 kDa helicase OS=Homo sapiens GN=SNRNP200	3	5	5	5	0	5	0	5	0	5	3.5	3.5	3.5	244.5	2136	2136;625;595	0	28.92	0	3.5	115940000	0	115940000	0	358900000	0	9	9				498	1688;5307;8412;13407;20439	True;True;True;True;True	1906;5982;9460;15060;23189	11627;11628;34586;34587;55783;94755;94756;94757;143711	15797;15798;47381;47382;47383;75947;127428;127429;127430;195314	15798;47383;75947;127429;195314
sp|O75663-2|TIPRL_HUMAN;sp|O75663|TIPRL_HUMAN	sp|O75663-2|TIPRL_HUMAN;sp|O75663|TIPRL_HUMAN	1;1	1;1	1;1	>sp|O75663-2|TIPRL_HUMAN Isoform 2 of TIP41-like protein OS=Homo sapiens GN=TIPRL;>sp|O75663|TIPRL_HUMAN TIP41-like protein OS=Homo sapiens GN=TIPRL PE=1 SV=2	2	1	1	1	0	1	0	1	0	1	6.7	6.7	6.7	20.214	178	178;272	0.0030722	2.7105	0	6.7	4035400	0	4035400	0	8388000	0	1	1				499	20925	TRUE	23720	147230	199980	199980
sp|O75746|CMC1_HUMAN;sp|O75746-2|CMC1_HUMAN;tr|F8W9J0|F8W9J0_HUMAN;tr|H0YFB2|H0YFB2_HUMAN;tr|B4DGK6|B4DGK6_HUMAN	sp|O75746|CMC1_HUMAN;sp|O75746-2|CMC1_HUMAN	21;16;4;4;4	21;16;4;4;4	17;12;4;4;4	>sp|O75746|CMC1_HUMAN Calcium-binding mitochondrial carrier protein Aralar1 OS=Homo sapiens GN=SLC25A12 PE=1 SV=2;>sp|O75746-2|CMC1_HUMAN Isoform 2 of Calcium-binding mitochondrial carrier protein Aralar1 OS=Homo sapiens GN=SLC25A12	5	21	21	17	10	19	10	19	8	15	37.2	37.2	32	74.761	678	678;571;87;175;210	0	132.21	21.4	32	13726000000	874530000	12852000000	4063000000	5846500000	41	117	158				504	1067;1068;3610;4371;4973;6610;6974;8665;8815;8866;10141;11004;12589;12896;12969;14298;16314;16994;20578;21431;21492	True;True;True;True;True;True;True;True;True;True;True;True;True;True;True;True;True;True;True;True;True	1197;1198;4078;4957;5617;7445;7849;9741;9915;9969;11396;11397;12359;14109;14449;14528;16253;18535;19274;23340;24266;24267;24335;24336;24337	6468;6469;6470;6471;6472;24334;29555;33038;33039;43220;43221;46439;46440;46441;46442;46443;46444;46445;46446;46447;46448;46449;46450;57930;59902;59903;59904;59905;59906;60137;60138;60139;60140;60141;60142;60143;60144;60145;60146;60147;60148;60149;60150;60151;60152;60153;60154;60155;60156;60157;60158;60159;60160;69262;69263;69264;69265;69266;69267;69268;76941;76942;76943;76944;76945;76946;76947;76…	9172;9173;9174;9175;9176;33368;40624;45481;45482;45483;58822;58823;58824;63260;63261;63262;63263;63264;63265;63266;63267;63268;63269;63270;63271;63272;63273;63274;63275;78811;81172;81173;81174;81175;81176;81177;81456;81457;81458;81459;81460;81461;81462;81463;81464;81465;81466;81467;81468;81469;81470;81471;81472;81473;81474;81475;81476;81477;81478;81479;81480;81481;81482;81483;81484;81485;81486;81…	9172;9176;33368;40624;45483;58823;63271;78811;81175;81478;93741;103558;118724;121397;121958;135072;151594;157557;196733;205600;206355	120;121;1458	116	48;51;58	34
sp|O75781|PALM_HUMAN;sp|O75781-2|PALM_HUMAN;tr|A0A087WTK8|A0A087WTK8_HUMAN;tr|A0A087WWY4|A0A087WWY4_HUMAN	sp|O75781|PALM_HUMAN;sp|O75781-2|PALM_HUMAN	11;10;5;4	11;10;5;4	11;10;5;4	>sp|O75781|PALM_HUMAN Paralemmin-1 OS=Homo sapiens GN=PALM PE=1 SV=2;>sp|O75781-2|PALM_HUMAN Isoform 2 of Paralemmin-1 OS=Homo sapiens GN=PALM	4	11	11	11	4	11	4	11	4	11	37.7	37.7	37.7	42.075	387	387;343;242;198	0	288.9	17.8	37.7	5976700000	156720000	5820000000	2563600000	14199000000	19	117	136				505	473;5004;5005;5758;5822;7289;10751;13557;17998;20253;21063	True;True;True;True;True;True;True;True;True;True;True	530;5652;5653;5654;5655;6490;6563;6564;8211;12077;12078;12079;15265;15266;15267;15268;20415;22974;23875	2992;2993;2994;2995;2996;2997;2998;2999;3000;3001;3002;3003;3004;3005;33149;33150;33151;33152;33153;33154;33155;33156;37809;37810;37811;37812;38060;38061;38062;38063;38064;38065;38066;38067;48572;74658;74659;74660;74661;74662;74663;74664;74665;74666;74667;74668;74669;74670;74671;95480;95481;95482;95483;95484;95485;95486;95487;95488;95489;95490;95491;95492;95493;95494;95495;95496;95497;95498;95499…	4527;4528;4529;4530;4531;4532;4533;4534;4535;4536;4537;4538;4539;4540;4541;4542;4543;4544;4545;4546;4547;4548;4549;4550;4551;4552;45621;45622;45623;45624;45625;45626;45627;45628;45629;45630;45631;51544;51545;51546;51547;51869;51870;51871;51872;51873;51874;51875;51876;51877;51878;51879;51880;51881;51882;51883;66174;100500;100501;100502;100503;100504;100505;100506;100507;100508;100509;100510;100511…	4543;45622;45627;51547;51880;66174;100503;128337;166443;193226;201469	122;123;1459;1460;1461;1462	117;118;119	11;12;137;140;344;361	1;136;376
sp|O75822-3|EIF3J_HUMAN;sp|O75822|EIF3J_HUMAN;sp|O75822-2|EIF3J_HUMAN;tr|H0YGJ7|H0YGJ7_HUMAN;tr|H0YLP3|H0YLP3_HUMAN	sp|O75822-3|EIF3J_HUMAN;sp|O75822|EIF3J_HUMAN;sp|O75822-2|EIF3J_HUMAN	5;5;4;2;2	5;5;4;2;2	5;5;4;2;2	>sp|O75822-3|EIF3J_HUMAN Isoform 3 of Eukaryotic translation initiation factor 3 subunit J OS=Homo sapiens GN=EIF3J;>sp|O75822|EIF3J_HUMAN Eukaryotic translation initiation factor 3 subunit J OS=Homo sapiens GN=EIF3J PE=1 SV=2;>sp|O75822-2|EIF3J_HUMAN Isof	5	5	5	5	1	5	1	5	1	5	33.5	33.5	33.5	23.026	209	209;258;204;106;117	0	19.913	5.3	33.5	278860000	6429500	272430000	0	970600000	1	13	14				507	6;2945;10020;12454;20267	True;True;True;True;True	6;3325;11264;13958;22989	28;29;20002;20003;20004;20005;68434;68435;87480;87481;87482;142275	44;45;46;47;27525;27526;27527;27528;92638;92639;117779;117780;117781;193275	45;27528;92639;117781;193275
sp|O75828|CBR3_HUMAN	sp|O75828|CBR3_HUMAN	6	4	4	>sp|O75828|CBR3_HUMAN Carbonyl reductase [NADPH] 3 OS=Homo sapiens GN=CBR3 PE=1 SV=3	1	6	4	4	4	6	2	4	2	4	27.4	17	17	30.85	277	277	0	52.805	17.7	27.4	947370000	430440000	516930000	3576700000	1776600000	16	24	40				508	860;6361;6643;8118;11645;15905	True;True;False;False;True;True	966;7167;7479;9132;9133;9134;13076;18088	5197;5198;5199;5200;5201;5202;41439;41440;41441;43340;43341;43342;43343;43344;43345;43346;43347;43348;43349;43350;43351;43352;43353;43354;43355;43356;43357;43358;43359;43360;43361;43362;43363;43364;43365;43366;43367;43368;43369;43370;43371;43372;43373;43374;43375;43376;43377;43378;43379;43380;43381;43382;53841;53842;53843;53844;53845;53846;53847;53848;53849;53850;53851;53852;53853;53854;53855;538…	7534;7535;7536;7537;7538;7539;56361;56362;56363;56364;58971;58972;58973;58974;58975;58976;58977;58978;58979;58980;58981;58982;58983;58984;58985;58986;58987;58988;58989;58990;58991;58992;58993;58994;58995;58996;58997;58998;58999;59000;59001;59002;59003;59004;59005;59006;59007;59008;59009;59010;59011;59012;59013;59014;73345;73346;73347;73348;73349;73350;73351;73352;73353;73354;73355;73356;73357;733…	7536;56362;58985;73392;111602;148787	1463;1464;1465;1466		44;48;49;51
sp|O75832-2|PSD10_HUMAN;tr|B1AJY7|B1AJY7_HUMAN;sp|O75832|PSD10_HUMAN	sp|O75832-2|PSD10_HUMAN;tr|B1AJY7|B1AJY7_HUMAN;sp|O75832|PSD10_HUMAN	1;1;1	1;1;1	1;1;1	>sp|O75832-2|PSD10_HUMAN Isoform 2 of 26S proteasome non-ATPase regulatory subunit 10 OS=Homo sapiens GN=PSMD10;>tr|B1AJY7|B1AJY7_HUMAN 26S proteasome non-ATPase regulatory subunit 10 OS=Homo sapiens GN=PSMD10 PE=1 SV=1;>sp|O75832|PSD10_HUMAN 26S proteasom	3	1	1	1	1	1	1	1	1	1	13.9	13.9	13.9	16.137	151	151;193;226	0	73.081	13.9	13.9	1014200000	8799600	1005400000	0	229680000	2	2	4				509	7178	TRUE	8080	47880;47881;47882;47883;47884;47885	65261;65262;65263;65264;65265;65266	65265
sp|O75844|FACE1_HUMAN	sp|O75844|FACE1_HUMAN	1	1	1	>sp|O75844|FACE1_HUMAN CAAX prenyl protease 1 homolog OS=Homo sapiens GN=ZMPSTE24 PE=1 SV=2	1	1	1	1	1	0	1	0	1	0	2.3	2.3	2.3	54.812	475	475	0.00086381	3.6844	2.3	0	0	0	0	0	0	2	0	2				510	3402	TRUE	3843	22906;22907	31469;31470	31470
sp|O75874|IDHC_HUMAN;tr|C9J4N6|C9J4N6_HUMAN;tr|C9JJE5|C9JJE5_HUMAN;tr|C9JLU6|C9JLU6_HUMAN	sp|O75874|IDHC_HUMAN	6;2;1;1	6;2;1;1	6;2;1;1	>sp|O75874|IDHC_HUMAN Isocitrate dehydrogenase [NADP] cytoplasmic OS=Homo sapiens GN=IDH1 PE=1 SV=2	4	6	6	6	2	6	2	6	2	6	18.6	18.6	18.6	46.659	414	414;157;62;74	0	17.724	7	18.6	640810000	12392000	628420000	305790000	404780000	3	15	18				511	2199;8133;8502;9892;11699;19561	True;True;True;True;True;True	2478;9150;9568;11117;11118;11119;13135;22186	14748;14749;53996;56537;67551;67552;67553;83142;83143;135936;135937;135938;135939;135940;135941;135942	19969;19970;73586;73587;76986;91509;91510;91511;112304;112305;112306;184295;184296;184297;184298;184299;184300;184301;184302	19970;73587;76986;91511;112305;184301		120;121		13;18
sp|O75882-3|ATRN_HUMAN;sp|O75882-2|ATRN_HUMAN;sp|O75882|ATRN_HUMAN	sp|O75882-3|ATRN_HUMAN;sp|O75882-2|ATRN_HUMAN;sp|O75882|ATRN_HUMAN	1;1;1	1;1;1	1;1;1	>sp|O75882-3|ATRN_HUMAN Isoform 3 of Attractin OS=Homo sapiens GN=ATRN;>sp|O75882-2|ATRN_HUMAN Isoform 2 of Attractin OS=Homo sapiens GN=ATRN;>sp|O75882|ATRN_HUMAN Attractin OS=Homo sapiens GN=ATRN PE=1 SV=2	3	1	1	1	0	1	0	1	0	1	1	1	1	133.7	1198	1198;1272;1429	0.00085131	3.5345	0	1	11619000	0	11619000	0	67151000	0	2	2				512	7247	TRUE	8156	48307;48308	65822;65823	65822
sp|O75886-2|STAM2_HUMAN;sp|O75886|STAM2_HUMAN	sp|O75886-2|STAM2_HUMAN;sp|O75886|STAM2_HUMAN	3;3	3;3	3;3	>sp|O75886-2|STAM2_HUMAN Isoform 2 of Signal transducing adapter molecule 2 OS=Homo sapiens GN=STAM2;>sp|O75886|STAM2_HUMAN Signal transducing adapter molecule 2 OS=Homo sapiens GN=STAM2 PE=1 SV=1	2	3	3	3	0	3	0	3	0	3	8.2	8.2	8.2	38.37	342	342;525	0.00096216	5.0547	0	8.2	62887000	0	62887000	0	171950000	0	5	5				513	16119;16120;16798	True;True;True	18326;18327;19057	111784;111785;111786;111787;115976	150329;150330;150331;150332;156356	150329;150331;156356
sp|O75891|AL1L1_HUMAN;sp|O75891-3|AL1L1_HUMAN;sp|O75891-2|AL1L1_HUMAN;tr|Q8TBP8|Q8TBP8_HUMAN;tr|C9IZ36|C9IZ36_HUMAN;tr|C9JYZ6|C9JYZ6_HUMAN;tr|D6RFJ7|D6RFJ7_HUMAN;tr|C9JY00|C9JY00_HUMAN;sp|Q3SY69-2|AL1L2_HUMAN	sp|O75891|AL1L1_HUMAN;sp|O75891-3|AL1L1_HUMAN;sp|O75891-2|AL1L1_HUMAN	20;20;17;9;3;2;1;1;1	20;20;17;9;3;2;1;1;1	17;17;15;8;2;2;1;1;0	>sp|O75891|AL1L1_HUMAN Cytosolic 10-formyltetrahydrofolate dehydrogenase OS=Homo sapiens GN=ALDH1L1 PE=1 SV=2;>sp|O75891-3|AL1L1_HUMAN Isoform 3 of Cytosolic 10-formyltetrahydrofolate dehydrogenase OS=Homo sapiens GN=ALDH1L1;>sp|O75891-2|AL1L1_HUMAN Isofor	9	20	20	17	4	17	4	17	4	14	31.6	31.6	28.2	98.828	902	902;912;801;505;177;168;100;157;203	0	79.941	6.2	27.2	2672700000	29498000	2643200000	0	1590600000	5	37	42				514	1649;3602;4779;5115;6395;6407;6723;8120;8485;9209;9772;12370;12414;12616;12876;13639;17877;18800;20121;20642	True;True;True;True;True;True;True;True;True;True;True;True;True;True;True;True;True;True;True;True	1862;4069;5406;5407;5770;7208;7221;7561;9136;9548;10341;10986;13863;13912;14138;14426;15381;20279;21315;22830;23413	11438;11439;24247;24248;32054;32055;32056;32057;32058;33583;33584;41644;41645;41646;41647;41648;41649;41826;43951;53927;53928;56292;56293;62162;66907;87054;87267;87268;88443;88444;90365;90366;96342;96343;122915;122916;129540;129541;141321;145170	15554;15555;33255;33256;44006;44007;44008;44009;44010;46137;46138;56640;56641;56642;56643;56644;56645;56646;56904;59781;73476;73477;76643;76644;84213;90700;117289;117530;117531;118915;118916;121231;121232;129559;129560;165806;165807;174992;174993;174994;174995;192154;197285	15554;33256;44007;46137;56642;56904;59781;73477;76644;84213;90700;117289;117531;118916;121231;129560;165807;174992;192154;197285	124		165
sp|O75896|TUSC2_HUMAN;tr|G3V0I0|G3V0I0_HUMAN;tr|F2Z2A9|F2Z2A9_HUMAN	sp|O75896|TUSC2_HUMAN;tr|G3V0I0|G3V0I0_HUMAN;tr|F2Z2A9|F2Z2A9_HUMAN	2;1;1	2;1;1	2;1;1	>sp|O75896|TUSC2_HUMAN Tumor suppressor candidate 2 OS=Homo sapiens GN=TUSC2 PE=1 SV=3;>tr|G3V0I0|G3V0I0_HUMAN Tumor suppressor candidate 2 OS=Homo sapiens GN=TUSC2 PE=4 SV=1;>tr|F2Z2A9|F2Z2A9_HUMAN Tumor suppressor candidate 2 OS=Homo sapiens GN=TUSC2 PE=	3	2	2	2	0	2	0	2	0	2	32.7	32.7	32.7	12.074	110	110;57;65	0.0028263	2.7447	0	32.7	82063000	0	82063000	0	16742000	0	2	2				515	7925;14423	True;True	8921;16399	52689;101611	71545;136154	71545;136154
sp|O75899|GABR2_HUMAN	sp|O75899|GABR2_HUMAN	2	2	2	>sp|O75899|GABR2_HUMAN Gamma-aminobutyric acid type B receptor subunit 2 OS=Homo sapiens GN=GABBR2 PE=1 SV=1	1	2	2	2	1	2	1	2	1	2	2.7	2.7	2.7	105.82	941	941	0	18.801	1.6	2.7	220740000	2061700	218680000	0	126910000	1	5	6				516	18883;19819	True;True	21414;22492	130053;130054;130055;130056;130057;138431;138432	175652;175653;175654;175655;175656;188249;188250	175656;188249	1467		203
sp|O75915|PRAF3_HUMAN;tr|F8WF90|F8WF90_HUMAN;tr|C9JQU6|C9JQU6_HUMAN;tr|F8WF33|F8WF33_HUMAN	sp|O75915|PRAF3_HUMAN;tr|F8WF90|F8WF90_HUMAN;tr|C9JQU6|C9JQU6_HUMAN;tr|F8WF33|F8WF33_HUMAN	3;2;2;2	3;2;2;2	3;2;2;2	>sp|O75915|PRAF3_HUMAN PRA1 family protein 3 OS=Homo sapiens GN=ARL6IP5 PE=1 SV=1;>tr|F8WF90|F8WF90_HUMAN PRA1 family protein 3 OS=Homo sapiens GN=ARL6IP5 PE=1 SV=1;>tr|C9JQU6|C9JQU6_HUMAN PRA1 family protein 3 OS=Homo sapiens GN=ARL6IP5 PE=1 SV=1;>tr|F8WF	4	3	3	3	3	2	3	2	3	2	20.7	20.7	20.7	21.614	188	188;59;88;93	0.00039417	8.5277	20.7	10.6	797080000	56229000	740850000	838290000	1859700000	5	29	34				518	2537;13412;18628	True;True;True	2853;15067;15068;21115	17469;17470;17471;17472;17473;17474;17475;17476;17477;17478;17479;17480;17481;17482;17483;17484;17485;17486;94780;94781;94782;94783;94784;127999	23920;23921;23922;23923;23924;23925;23926;23927;23928;23929;23930;23931;23932;23933;23934;23935;23936;23937;23938;23939;23940;23941;23942;23943;23944;127462;127463;127464;127465;127466;127467;127468;127469;127470;172432	23922;127464;172432		124		1
sp|O75923-15|DYSF_HUMAN;sp|O75923-3|DYSF_HUMAN;sp|O75923-9|DYSF_HUMAN;sp|O75923|DYSF_HUMAN;sp|O75923-14|DYSF_HUMAN;sp|O75923-6|DYSF_HUMAN;sp|O75923-12|DYSF_HUMAN;sp|O75923-5|DYSF_HUMAN;sp|O75923-11|DYSF_HUMAN;sp|O75923-4|DYSF_HUMAN;sp|O75923-10|DYSF_HUMAN;sp|O75923-2|DYSF_HUMAN;sp|O75923-8|DYSF_HUMAN;sp|O75923-7|DYSF_HUMAN;sp|O75923-13|DYSF_HUMAN	sp|O75923-15|DYSF_HUMAN;sp|O75923-3|DYSF_HUMAN;sp|O75923-9|DYSF_HUMAN;sp|O75923|DYSF_HUMAN;sp|O75923-14|DYSF_HUMAN;sp|O75923-6|DYSF_HUMAN;sp|O75923-12|DYSF_HUMAN;sp|O75923-5|DYSF_HUMAN;sp|O75923-11|DYSF_HUMAN;sp|O75923-4|DYSF_HUMAN;sp|O75923-10|DYSF_HUMAN;sp|O75923-2|DYSF_HUMAN;sp|O75923-8|DYSF_HUMAN;sp|O75923-7|DYSF_HUMAN;sp|O75923-13|DYSF_HUMAN	5;5;5;5;5;5;5;5;5;5;5;5;5;5;5	5;5;5;5;5;5;5;5;5;5;5;5;5;5;5	5;5;5;5;5;5;5;5;5;5;5;5;5;5;5	>sp|O75923-15|DYSF_HUMAN Isoform 15 of Dysferlin OS=Homo sapiens GN=DYSF;>sp|O75923-3|DYSF_HUMAN Isoform 3 of Dysferlin OS=Homo sapiens GN=DYSF;>sp|O75923-9|DYSF_HUMAN Isoform 9 of Dysferlin OS=Homo sapiens GN=DYSF;>sp|O75923|DYSF_HUMAN Dysferlin OS=Homo s	15	5	5	5	5	2	5	2	5	2	3.5	3.5	3.5	222.31	1954	1954;2066;2067;2080;2081;2087;2088;2097;2098;2101;2102;2111;2112;2118;2119	0	19.919	3.5	1.4	44199000	37828000	6370500	1730900000	193790000	7	1	8				519	4386;9452;12133;18701;19513	True;True;True;True;True	4973;10612;13608;21202;22130	29671;29672;64152;85791;128707;128708;128709;135717;135718	40760;40761;86926;115635;173781;173782;173783;184032;184033	40760;86926;115635;173781;184032
sp|O75935-3|DCTN3_HUMAN;sp|O75935|DCTN3_HUMAN;tr|X6RA56|X6RA56_HUMAN;tr|X6RCK5|X6RCK5_HUMAN;tr|A0A0A0MRV8|A0A0A0MRV8_HUMAN;tr|X6RLR1|X6RLR1_HUMAN;sp|O75935-2|DCTN3_HUMAN	sp|O75935-3|DCTN3_HUMAN;sp|O75935|DCTN3_HUMAN;tr|X6RA56|X6RA56_HUMAN;tr|X6RCK5|X6RCK5_HUMAN;tr|A0A0A0MRV8|A0A0A0MRV8_HUMAN;tr|X6RLR1|X6RLR1_HUMAN;sp|O75935-2|DCTN3_HUMAN	4;4;3;3;3;3;3	4;4;3;3;3;3;3	4;4;3;3;3;3;3	>sp|O75935-3|DCTN3_HUMAN Isoform 3 of Dynactin subunit 3 OS=Homo sapiens GN=DCTN3;>sp|O75935|DCTN3_HUMAN Dynactin subunit 3 OS=Homo sapiens GN=DCTN3 PE=1 SV=1;>tr|X6RA56|X6RA56_HUMAN Dynactin subunit 3 OS=Homo sapiens GN=DCTN3 PE=1 SV=1;>tr|X6RCK5|X6RCK5_H	7	4	4	4	1	4	1	4	1	4	22.2	22.2	22.2	18.001	158	158;186;142;151;161;176;176	0.00076161	7.8239	5.1	22.2	1094500000	67085000	1027400000	0	904330000	3	6	9				520	1028;1445;8849;20544	True;True;True;True	1154;1623;9952;23304	6313;6314;6315;6316;6317;9753;9754;60066;144639	8990;8991;8992;8993;8994;13244;13245;81377;196613	8993;13245;81377;196613
sp|O75936|BODG_HUMAN;tr|E9PKC9|E9PKC9_HUMAN	sp|O75936|BODG_HUMAN	3;1	3;1	3;1	>sp|O75936|BODG_HUMAN Gamma-butyrobetaine dioxygenase OS=Homo sapiens GN=BBOX1 PE=1 SV=1	2	3	3	3	0	3	0	3	0	3	9.3	9.3	9.3	44.714	387	387;68	0.00043459	11.109	0	9.3	75110000	0	75110000	0	232090000	0	13	13				521	3835;4260;8937	True;True;True	4347;4830;10047	25725;25726;28890;28891;60610	35192;35193;39730;39731;39732;39733;39734;39735;39736;39737;39738;39739;82167	35193;39737;82167
sp|O75937|DNJC8_HUMAN	sp|O75937|DNJC8_HUMAN	2	2	2	>sp|O75937|DNJC8_HUMAN DnaJ homolog subfamily C member 8 OS=Homo sapiens GN=DNAJC8 PE=1 SV=2	1	2	2	2	1	1	1	1	1	1	9.5	9.5	9.5	29.841	253	253	0.0003882	8.2798	3.2	6.3	22985000	0	22985000	0	109350000	1	1	2				522	5173;12045	True;True	5830;13511	33859;85333	46486;115080	46486;115080
sp|O75947|ATP5H_HUMAN;sp|O75947-2|ATP5H_HUMAN;tr|F5H608|F5H608_HUMAN	sp|O75947|ATP5H_HUMAN;sp|O75947-2|ATP5H_HUMAN	12;9;5	12;9;5	12;9;5	>sp|O75947|ATP5H_HUMAN ATP synthase subunit d, mitochondrial OS=Homo sapiens GN=ATP5H PE=1 SV=3;>sp|O75947-2|ATP5H_HUMAN Isoform 2 of ATP synthase subunit d, mitochondrial OS=Homo sapiens GN=ATP5H	3	12	12	12	9	11	9	11	9	11	78.3	78.3	78.3	18.491	161	161;137;81	0	134.5	64.6	68.3	14342000000	942390000	13400000000	5499400000	16944000000	53	136	189				523	1029;1030;10094;10839;14421;15853;17576;18229;20480;20481;21551;21646	True;True;True;True;True;True;True;True;True;True;True;True	1155;1156;11343;12179;16396;16397;18031;19920;20665;23232;23233;24404;24511	6318;6319;6320;6321;6322;6323;6324;6325;6326;6327;6328;68849;68850;75890;75891;75892;75893;75894;75895;75896;75897;75898;75899;75900;75901;75902;101574;101575;101576;101577;101578;101579;101580;101581;101582;101583;101584;101585;101586;101587;101588;101589;101590;101591;101592;101593;101594;101595;101596;101597;101598;101599;101600;101601;101602;101603;101604;101605;101606;101607;101608;110279;11…	8995;8996;8997;8998;8999;9000;9001;9002;9003;9004;9005;93219;93220;102222;102223;102224;102225;102226;102227;102228;102229;102230;102231;102232;102233;102234;102235;102236;102237;102238;102239;102240;102241;102242;102243;102244;102245;102246;102247;102248;102249;136110;136111;136112;136113;136114;136115;136116;136117;136118;136119;136120;136121;136122;136123;136124;136125;136126;136127;136128;136…	9001;9005;93220;102236;136127;148343;161965;168540;196022;196040;206863;207491		125		131
sp|O75955|FLOT1_HUMAN;sp|O75955-2|FLOT1_HUMAN;tr|A2AB09|A2AB09_HUMAN;tr|A2AB10|A2AB10_HUMAN;tr|A2AB12|A2AB12_HUMAN;tr|A2AB13|A2AB13_HUMAN;tr|A2AB11|A2AB11_HUMAN;tr|A2ABJ5|A2ABJ5_HUMAN	sp|O75955|FLOT1_HUMAN;sp|O75955-2|FLOT1_HUMAN;tr|A2AB09|A2AB09_HUMAN	12;11;7;5;4;3;3;1	12;11;7;5;4;3;3;1	12;11;7;5;4;3;3;1	>sp|O75955|FLOT1_HUMAN Flotillin-1 OS=Homo sapiens GN=FLOT1 PE=1 SV=3;>sp|O75955-2|FLOT1_HUMAN Isoform 2 of Flotillin-1 OS=Homo sapiens GN=FLOT1;>tr|A2AB09|A2AB09_HUMAN Flotillin-1 (Fragment) OS=Homo sapiens GN=FLOT1 PE=1 SV=1	8	12	12	12	5	11	5	11	5	11	35.1	35.1	35.1	47.355	427	427;379;238;252;235;185;192;145	0	96.48	17.6	30.7	1945000000	50794000	1894200000	484580000	648870000	10	38	48				524	1805;1909;1910;5740;10016;12373;17066;19310;19693;20549;20585;20742	True;True;True;True;True;True;True;True;True;True;True;True	2031;2152;2153;6467;11259;11260;13866;19362;21899;22348;23309;23351;23352;23519	12200;12201;12917;12918;12919;12920;12921;12922;12923;12924;12925;12926;12927;12928;12929;12930;12931;37729;68424;68425;68426;68427;68428;87066;87067;87068;117343;117344;117345;133864;137405;144649;144650;144779;144780;144781;144782;144783;144784;145741;145742	16566;16567;17611;17612;17613;17614;17615;17616;17617;17618;17619;17620;17621;17622;17623;17624;17625;17626;17627;17628;17629;17630;17631;17632;17633;51447;92627;92628;92629;92630;92631;117310;117311;117312;117313;117314;158089;158090;158091;181338;186601;196623;196624;196785;196786;196787;196788;196789;196790;196791;196792;198061;198062	16567;17617;17633;51447;92631;117314;158091;181338;186601;196624;196792;198062		126;127		209;388
sp|O75976|CBPD_HUMAN	sp|O75976|CBPD_HUMAN	1	1	1	>sp|O75976|CBPD_HUMAN Carboxypeptidase D OS=Homo sapiens GN=CPD PE=1 SV=2	1	1	1	1	0	1	0	1	0	1	1.2	1.2	1.2	152.93	1380	1380	0.0064935	2.2405	0	1.2	6198300	0	6198300	0	43990000	0	2	2				527	5118	TRUE	5774	33612;33613	46182;46183	46183
sp|O76003|GLRX3_HUMAN	sp|O76003|GLRX3_HUMAN	5	5	5	>sp|O76003|GLRX3_HUMAN Glutaredoxin-3 OS=Homo sapiens GN=GLRX3 PE=1 SV=2	1	5	5	5	2	4	2	4	2	4	18.5	18.5	18.5	37.432	335	335	0	20.256	8.1	14.6	437600000	4172100	433430000	0	949690000	2	8	10				528	2593;5509;5646;11214;21240	True;True;True;True;True	2915;6211;6360;12598;24061	17845;17846;36309;36310;36311;36312;37205;79044;79045;149563	24427;24428;49620;49621;49622;49623;49624;50738;106699;106700;202934	24428;49624;50738;106700;202934
sp|O76021-2|RL1D1_HUMAN;tr|J3QSV6|J3QSV6_HUMAN;sp|O76021|RL1D1_HUMAN	sp|O76021-2|RL1D1_HUMAN;tr|J3QSV6|J3QSV6_HUMAN;sp|O76021|RL1D1_HUMAN	2;2;2	2;2;2	2;2;2	>sp|O76021-2|RL1D1_HUMAN Isoform 2 of Ribosomal L1 domain-containing protein 1 OS=Homo sapiens GN=RSL1D1;>tr|J3QSV6|J3QSV6_HUMAN Ribosomal L1 domain-containing protein 1 (Fragment) OS=Homo sapiens GN=RSL1D1 PE=1 SV=1;>sp|O76021|RL1D1_HUMAN Ribosomal L1 dom	3	2	2	2	0	2	0	2	0	2	13	13	13	30.354	270	270;430;490	0.00040145	8.9292	0	13	31476000	0	31476000	0	148500000	0	3	3				529	2266;3003	True;True	2550;3390	15049;20358;20359	20346;28036;28037	20346;28036
sp|O76024|WFS1_HUMAN;tr|H0Y9G5|H0Y9G5_HUMAN	sp|O76024|WFS1_HUMAN;tr|H0Y9G5|H0Y9G5_HUMAN	2;1	2;1	2;1	>sp|O76024|WFS1_HUMAN Wolframin OS=Homo sapiens GN=WFS1 PE=1 SV=2;>tr|H0Y9G5|H0Y9G5_HUMAN Wolframin (Fragment) OS=Homo sapiens GN=WFS1 PE=1 SV=1	2	2	2	2	0	2	0	2	0	2	2.6	2.6	2.6	100.29	890	890;252	0.0010132	5.8282	0	2.6	18601000	0	18601000	0	67006000	0	4	4				530	1737;15235	True;True	1960;17353	11941;11942;105927	16213;16214;16215;141802	16215;141802
sp|O76031|CLPX_HUMAN;tr|H0YK07|H0YK07_HUMAN;tr|H0YM48|H0YM48_HUMAN	sp|O76031|CLPX_HUMAN;tr|H0YK07|H0YK07_HUMAN;tr|H0YM48|H0YM48_HUMAN	2;1;1	2;1;1	2;1;1	>sp|O76031|CLPX_HUMAN ATP-dependent Clp protease ATP-binding subunit clpX-like, mitochondrial OS=Homo sapiens GN=CLPX PE=1 SV=2;>tr|H0YK07|H0YK07_HUMAN ATP-dependent Clp protease ATP-binding subunit clpX-like, mitochondrial (Fragment) OS=Homo sapiens GN=CL	3	2	2	2	1	2	1	2	1	2	4.3	4.3	4.3	69.223	633	633;130;268	0.00090525	4.1851	2.1	4.3	1857400000	1848500000	8907500	6234400000	0	10	1	11				531	16459;16867	True;True	18695;19137	113908;116335;116336;116337;116338;116339;116340;116341;116342;116343;116344;116345	153466;156767;156768;156769;156770;156771;156772;156773;156774;156775;156776;156777;156778	153466;156776
sp|O76039-2|CDKL5_HUMAN;sp|O76039|CDKL5_HUMAN	sp|O76039-2|CDKL5_HUMAN;sp|O76039|CDKL5_HUMAN	1;1	1;1	1;1	>sp|O76039-2|CDKL5_HUMAN Isoform 2 of Cyclin-dependent kinase-like 5 OS=Homo sapiens GN=CDKL5;>sp|O76039|CDKL5_HUMAN Cyclin-dependent kinase-like 5 OS=Homo sapiens GN=CDKL5 PE=1 SV=1	2	1	1	1	0	1	0	1	0	1	1.2	1.2	1.2	107.52	960	960;1030	0.00082372	3.2641	0	1.2	22464000	0	22464000	0	24933000	0	2	2				532	9854	TRUE	11074	67311;67312	91181;91182	91182
sp|O76041-2|NEBL_HUMAN;sp|O76041|NEBL_HUMAN;tr|F6TRT2|F6TRT2_HUMAN	sp|O76041-2|NEBL_HUMAN	7;3;3	7;3;3	7;3;3	>sp|O76041-2|NEBL_HUMAN Isoform 2 of Nebulette OS=Homo sapiens GN=NEBL	3	7	7	7	3	7	3	7	3	7	27	27	27	31.196	270	270;1014;1016	0	35.999	15.2	27	1190600000	21874000	1168700000	932990000	1645500000	4	32	36				533	1645;11857;13785;14756;15311;15326;18117	True;True;True;True;True;True;True	1857;1858;13307;15590;16825;16826;17431;17446;20543	11426;11427;11428;11429;11430;11431;11432;84322;84323;97037;97038;97039;103841;103842;103843;103844;103845;103846;103847;106214;106249;106250;106251;106252;124262	15539;15540;15541;15542;15543;15544;15545;15546;15547;113811;113812;130396;130397;130398;130399;130400;130401;130402;130403;130404;130405;130406;130407;138919;138920;138921;138922;138923;138924;138925;142245;142290;142291;142292;142293;142294;167447	15547;113812;130407;138919;142245;142292;167447	125;1468	128;129	149;151	1;218
sp|O76070|SYUG_HUMAN;tr|F8W754|F8W754_HUMAN	sp|O76070|SYUG_HUMAN	10;1	10;1	10;1	>sp|O76070|SYUG_HUMAN Gamma-synuclein OS=Homo sapiens GN=SNCG PE=1 SV=2	2	10	10	10	6	9	6	9	6	9	73.2	73.2	73.2	13.331	127	127;126	0	164.7	55.1	73.2	5624400000	539080000	5085300000	2220600000	8434800000	58	79	137				536	4856;5258;5413;5815;5875;10345;18303;18304;19003;19004	True;True;True;True;True;True;True;True;True;True	5487;5928;6102;6556;6622;11624;20744;20745;20746;21549;21550	32381;32382;32383;32384;32385;32386;32387;32388;32389;32390;32391;34315;35648;35649;38049;38362;70842;70843;70844;70845;70846;70847;70848;70849;70850;125808;125809;125810;125811;125812;125813;125814;125815;125816;125817;125818;125819;125820;125821;125822;125823;125824;125825;125826;125827;125828;125829;125830;125831;125832;125833;125834;125835;125836;125837;125838;125839;125840;125841;125842;1258…	44490;44491;44492;44493;44494;44495;44496;44497;44498;44499;44500;44501;44502;47039;48758;48759;51856;52339;95752;95753;95754;95755;95756;95757;95758;95759;95760;95761;169555;169556;169557;169558;169559;169560;169561;169562;169563;169564;169565;169566;169567;169568;169569;169570;169571;169572;169573;169574;169575;169576;169577;169578;169579;169580;169581;169582;169583;169584;169585;169586;169587;…	44498;47039;48759;51856;52339;95755;169566;169623;177224;177231	126;127;1469		50;64;75
sp|O76071|CIAO1_HUMAN	sp|O76071|CIAO1_HUMAN	1	1	1	>sp|O76071|CIAO1_HUMAN Probable cytosolic iron-sulfur protein assembly protein CIAO1 OS=Homo sapiens GN=CIAO1 PE=1 SV=1	1	1	1	1	0	1	0	1	0	1	5.6	5.6	5.6	37.84	339	339	0.00075301	7.6086	0	5.6	56673000	0	56673000	0	162650000	0	2	2				537	14570	TRUE	16583	102521;102522	137234;137235	137235
sp|O76094|SRP72_HUMAN;sp|O76094-2|SRP72_HUMAN;tr|R4GNC1|R4GNC1_HUMAN;tr|D6RDY6|D6RDY6_HUMAN	sp|O76094|SRP72_HUMAN;sp|O76094-2|SRP72_HUMAN	4;3;1;1	4;3;1;1	4;3;1;1	>sp|O76094|SRP72_HUMAN Signal recognition particle subunit SRP72 OS=Homo sapiens GN=SRP72 PE=1 SV=3;>sp|O76094-2|SRP72_HUMAN Isoform 2 of Signal recognition particle subunit SRP72 OS=Homo sapiens GN=SRP72	4	4	4	4	1	3	1	3	1	3	7.9	7.9	7.9	74.605	671	671;610;220;357	0	27.55	1.5	6.4	309600000	10447000	299150000	0	706870000	1	10	11				539	8357;17914;18236;19098	True;True;True;True	9398;20319;20673;21653	55420;55421;55422;55423;55424;123043;125145;125146;131780	75437;75438;75439;75440;75441;75442;75443;165956;168595;168596;178199	75442;165956;168596;178199
sp|O94760|DDAH1_HUMAN;sp|O94760-2|DDAH1_HUMAN	sp|O94760|DDAH1_HUMAN;sp|O94760-2|DDAH1_HUMAN	15;13	15;13	14;12	>sp|O94760|DDAH1_HUMAN N(G),N(G)-dimethylarginine dimethylaminohydrolase 1 OS=Homo sapiens GN=DDAH1 PE=1 SV=3;>sp|O94760-2|DDAH1_HUMAN Isoform 2 of N(G),N(G)-dimethylarginine dimethylaminohydrolase 1 OS=Homo sapiens GN=DDAH1	2	15	15	14	10	12	10	12	10	11	63.5	63.5	60.7	31.121	285	285;182	0	211.66	54	51.2	7856900000	2378700000	5478200000	12111000000	10032000000	47	85	132				540	1014;1490;3066;4488;5067;7122;7123;9619;11805;12519;12970;12971;16178;18599;19422	True;True;True;True;True;True;True;True;True;True;True;True;True;True;True	1138;1672;3460;5086;5718;8015;8016;10807;13251;14027;14529;14530;18390;21083;22028	6210;6211;6212;6213;6214;6215;6216;6217;6218;6219;6220;6221;6222;6223;6224;6225;6226;6227;6228;6229;6230;6231;6232;6233;6234;10086;10087;10088;10089;10090;10091;10092;10093;10094;10095;10096;10097;10098;20618;20619;20620;20621;20622;20623;20624;20625;20626;20627;20628;20629;20630;20631;20632;20633;20634;20635;20636;20637;20638;30221;30222;30223;30224;33376;47555;47556;47557;47558;47559;47560;4756…	8859;8860;8861;8862;8863;8864;8865;8866;8867;8868;8869;8870;8871;8872;8873;8874;8875;8876;8877;8878;8879;8880;8881;8882;8883;8884;8885;13621;13622;13623;13624;13625;13626;13627;13628;13629;13630;13631;13632;13633;28359;28360;28361;28362;28363;28364;28365;28366;28367;28368;28369;28370;28371;28372;28373;28374;28375;28376;28377;28378;28379;28380;28381;28382;28383;28384;28385;28386;28387;28388;28389;…	8861;13624;28370;41499;45889;64782;64796;88960;113247;118205;121964;121965;150737;171883;182679
sp|O94763-2|RMP_HUMAN;sp|O94763-4|RMP_HUMAN;sp|O94763-3|RMP_HUMAN;sp|O94763|RMP_HUMAN;tr|I3NI51|I3NI51_HUMAN	sp|O94763-2|RMP_HUMAN;sp|O94763-4|RMP_HUMAN;sp|O94763-3|RMP_HUMAN;sp|O94763|RMP_HUMAN;tr|I3NI51|I3NI51_HUMAN	2;2;2;2;1	2;2;2;2;1	2;2;2;2;1	>sp|O94763-2|RMP_HUMAN Isoform 2 of Unconventional prefoldin RPB5 interactor 1 OS=Homo sapiens GN=URI1;>sp|O94763-4|RMP_HUMAN Isoform 4 of Unconventional prefoldin RPB5 interactor 1 OS=Homo sapiens GN=URI1;>sp|O94763-3|RMP_HUMAN Isoform 3 of Unconventional	5	2	2	2	1	2	1	2	1	2	5	5	5	51.246	459	459;475;509;535;122	0.00084962	3.5245	2	5	829590000	720970000	108620000	20509000000	0	5	3	8				541	18782;19552	True;True	21297;22174	129488;129489;135849;135850;135851;135852;135853;135854;135855	174922;174923;184182;184183;184184;184185;184186;184187;184188	174923;184188
sp|O94772|LY6H_HUMAN;sp|O94772-2|LY6H_HUMAN	sp|O94772|LY6H_HUMAN;sp|O94772-2|LY6H_HUMAN	1;1	1;1	1;1	>sp|O94772|LY6H_HUMAN Lymphocyte antigen 6H OS=Homo sapiens GN=LY6H PE=2 SV=1;>sp|O94772-2|LY6H_HUMAN Isoform 2 of Lymphocyte antigen 6H OS=Homo sapiens GN=LY6H	2	1	1	1	1	1	1	1	1	1	9.3	9.3	9.3	14.669	140	140;161	0.001078	6.7833	9.3	9.3	205520000	9470900	196050000	0	470580000	1	5	6				542	15021	TRUE	17122;17123	105198;105199;105200;105201;105202;105203	140825;140826;140827;140828;140829;140830;140831;140832	140830	1470		44
sp|O94776|MTA2_HUMAN	sp|O94776|MTA2_HUMAN	2	2	2	>sp|O94776|MTA2_HUMAN Metastasis-associated protein MTA2 OS=Homo sapiens GN=MTA2 PE=1 SV=1	1	2	2	2	1	2	1	2	1	2	4.6	4.6	4.6	75.022	668	668	0	27.645	2.2	4.6	174680000	1843500	172840000	0	464490000	1	6	7				543	3425;5062	True;True	3877;5713	23094;23095;23096;33351;33352;33353;33354	31699;31700;31701;45864;45865;45866;45867	31701;45864
sp|O94804|STK10_HUMAN	sp|O94804|STK10_HUMAN	1	1	1	>sp|O94804|STK10_HUMAN Serine/threonine-protein kinase 10 OS=Homo sapiens GN=STK10 PE=1 SV=1	1	1	1	1	0	1	0	1	0	1	1.5	1.5	1.5	112.13	968	968	0.001609	3.0658	0	1.5	26163000	0	26163000	0	61468000	0	2	2				545	12671	TRUE	14200	88965;88966	119490;119491	119491
sp|O94811|TPPP_HUMAN	sp|O94811|TPPP_HUMAN	9	9	9	>sp|O94811|TPPP_HUMAN Tubulin polymerization-promoting protein OS=Homo sapiens GN=TPPP PE=1 SV=1	1	9	9	9	8	7	8	7	8	7	43.8	43.8	43.8	23.693	219	219	0	323.31	41.6	38.4	6324300000	2777400000	3546900000	9909400000	5956300000	51	84	135				546	1743;11048;11712;12730;12731;14829;15585;18278;19453	True;True;True;True;True;True;True;True;True	1966;12410;13149;14263;14264;16909;17725;20718;22059	11961;11962;11963;11964;11965;11966;11967;11968;11969;77788;77789;83220;89457;89458;89459;89460;89461;89462;89463;89464;89465;89466;89467;89468;89469;89470;89471;89472;89473;89474;89475;89476;89477;89478;89479;104484;104485;104486;104487;104488;104489;104490;104491;104492;104493;104494;104495;104496;104497;104498;104499;104500;104501;104502;104503;104504;104505;104506;104507;104508;104509;104510;…	16236;16237;16238;16239;16240;16241;16242;16243;16244;16245;104895;104896;112414;120140;120141;120142;120143;120144;120145;120146;120147;120148;120149;120150;120151;120152;120153;120154;120155;120156;120157;120158;120159;120160;120161;120162;120163;120164;120165;139905;139906;139907;139908;139909;139910;139911;139912;139913;139914;139915;139916;139917;139918;139919;139920;139921;139922;139923;139…	16241;104896;112414;120143;120160;139930;145236;169209;182910
sp|O94818-4|NOL4_HUMAN;sp|Q96MY1-2|NOL4L_HUMAN;tr|A0A087WTU5|A0A087WTU5_HUMAN;sp|Q96MY1|NOL4L_HUMAN;sp|O94818-3|NOL4_HUMAN;sp|O94818|NOL4_HUMAN;tr|A0A087X0N3|A0A087X0N3_HUMAN	sp|O94818-4|NOL4_HUMAN;sp|Q96MY1-2|NOL4L_HUMAN;tr|A0A087WTU5|A0A087WTU5_HUMAN;sp|Q96MY1|NOL4L_HUMAN;sp|O94818-3|NOL4_HUMAN;sp|O94818|NOL4_HUMAN;tr|A0A087X0N3|A0A087X0N3_HUMAN	1;1;1;1;1;1;1	1;1;1;1;1;1;1	1;1;1;1;1;1;1	>sp|O94818-4|NOL4_HUMAN Isoform 4 of Nucleolar protein 4 OS=Homo sapiens GN=NOL4;>sp|Q96MY1-2|NOL4L_HUMAN Isoform 2 of Nucleolar protein 4-like OS=Homo sapiens GN=NOL4L;>tr|A0A087WTU5|A0A087WTU5_HUMAN Nucleolar protein 4-like OS=Homo sapiens GN=NOL4L PE=1	7	1	1	1	1	0	1	0	1	0	2.5	2.5	2.5	39.293	353	353;398;400;436;564;638;680	1	-2	2.5	0	21543000	21543000	0	67726000	0	0	0	0	+			547	13948	TRUE	15823	98271	131906	131906		130		141
sp|O94819|KBTBB_HUMAN	sp|O94819|KBTBB_HUMAN	13	13	13	>sp|O94819|KBTBB_HUMAN Kelch repeat and BTB domain-containing protein 11 OS=Homo sapiens GN=KBTBD11 PE=1 SV=1	1	13	13	13	4	12	4	12	4	12	28.9	28.9	28.9	65.719	623	623	0	145.11	10.8	26.6	1831100000	73153000	1758000000	2523800000	4622600000	7	55	62				548	423;1128;2194;2195;3101;5133;7327;8437;13294;15414;15452;15732;20518	True;True;True;True;True;True;True;True;True;True;True;True;True	476;1263;2473;2474;3500;5789;8252;9491;14892;14893;17542;17580;17887;23274	2705;2706;2707;7067;14734;14735;14736;20782;33657;33658;33659;33660;33661;33662;33663;33664;33665;33666;33667;33668;33669;33670;33671;33672;33673;33674;33675;48825;48826;48827;48828;48829;48830;48831;55987;93968;93969;93970;106637;106638;106804;109392;109393;144366;144367	4101;4102;4103;9888;19955;19956;19957;28579;46228;46229;46230;46231;46232;46233;46234;46235;46236;46237;46238;46239;46240;46241;46242;46243;46244;46245;46246;46247;46248;46249;46250;46251;46252;46253;66601;66602;66603;66604;66605;66606;66607;66608;66609;66610;66611;66612;66613;66614;66615;76245;126405;126406;126407;126408;126409;142808;142809;143007;147108;147109;196280;196281;196282	4103;9888;19955;19956;28579;46236;66611;76245;126405;142809;143007;147109;196281		131		196
sp|O94822|LTN1_HUMAN;sp|O94822-3|LTN1_HUMAN	sp|O94822|LTN1_HUMAN;sp|O94822-3|LTN1_HUMAN	1;1	1;1	1;1	>sp|O94822|LTN1_HUMAN E3 ubiquitin-protein ligase listerin OS=Homo sapiens GN=LTN1 PE=1 SV=6;>sp|O94822-3|LTN1_HUMAN Isoform 3 of E3 ubiquitin-protein ligase listerin OS=Homo sapiens GN=LTN1	2	1	1	1	0	1	0	1	0	1	0.9	0.9	0.9	200.55	1766	1766;1812	0.0004386	11.304	0	0.9	33003000	0	33003000	0	98560000	0	2	2				549	13083	TRUE	14654	91937;91938	123485;123486	123486
sp|O94826|TOM70_HUMAN	sp|O94826|TOM70_HUMAN	11	11	11	>sp|O94826|TOM70_HUMAN Mitochondrial import receptor subunit TOM70 OS=Homo sapiens GN=TOMM70A PE=1 SV=1	1	11	11	11	5	10	5	10	5	10	28.3	28.3	28.3	67.454	608	608	0	111.62	10.4	25.5	1660600000	64622000	1596000000	887110000	3540900000	7	59	66				550	56;317;7841;9523;12624;14625;14768;15908;16107;17598;21322	True;True;True;True;True;True;True;True;True;True;True	66;359;8825;10690;14147;16659;16840;16841;18091;18312;19947;24145	318;1901;1902;52169;52170;52171;52172;64646;64647;88587;88588;88589;88590;88591;88592;88593;103075;103076;103891;103892;103893;103894;103895;103896;103897;103898;110611;110612;110613;110614;110615;110616;110617;110618;110619;110620;110621;110622;110623;110624;110625;111703;120655;149985;149986	567;2981;2982;70845;70846;70847;70848;87618;87619;119088;119089;119090;119091;119092;119093;119094;137992;137993;138973;138974;138975;138976;138977;138978;138979;138980;138981;138982;138983;138984;138985;138986;138987;138988;138989;138990;138991;138992;138993;138994;138995;148793;148794;148795;148796;148797;148798;148799;148800;148801;148802;148803;148804;148805;148806;148807;148808;148809;148810…	567;2981;70847;87619;119093;137992;138975;148799;150192;162523;203461	128		158
sp|O94830|DDHD2_HUMAN;sp|O94830-2|DDHD2_HUMAN	sp|O94830|DDHD2_HUMAN;sp|O94830-2|DDHD2_HUMAN	2;1	2;1	2;1	>sp|O94830|DDHD2_HUMAN Phospholipase DDHD2 OS=Homo sapiens GN=DDHD2 PE=1 SV=2;>sp|O94830-2|DDHD2_HUMAN Isoform 2 of Phospholipase DDHD2 OS=Homo sapiens GN=DDHD2	2	2	2	2	0	2	0	2	0	2	6.5	6.5	6.5	81.031	711	711;330	0.00088417	3.8725	0	6.5	21480000	0	21480000	0	106600000	0	4	4				552	4144;14218	True;True	4696;16155	27762;100112;100113;100114	37990;134329;134330;134331	37990;134330	129		477
sp|O94832|MYO1D_HUMAN;tr|K7EIG7|K7EIG7_HUMAN;tr|J3QRN6|J3QRN6_HUMAN;tr|J3KRL0|J3KRL0_HUMAN	sp|O94832|MYO1D_HUMAN;tr|K7EIG7|K7EIG7_HUMAN;tr|J3QRN6|J3QRN6_HUMAN;tr|J3KRL0|J3KRL0_HUMAN	8;7;7;4	8;7;7;4	8;7;7;4	>sp|O94832|MYO1D_HUMAN Unconventional myosin-Id OS=Homo sapiens GN=MYO1D PE=1 SV=2;>tr|K7EIG7|K7EIG7_HUMAN Unconventional myosin-Id OS=Homo sapiens GN=MYO1D PE=1 SV=1;>tr|J3QRN6|J3QRN6_HUMAN Unconventional myosin-Id OS=Homo sapiens GN=MYO1D PE=1 SV=1;>tr|J	4	8	8	8	3	7	3	7	3	7	8.3	8.3	8.3	116.2	1006	1006;918;961;436	0	17.197	3.5	6.8	1754500000	27904000	1726600000	0	3859500000	4	28	32				553	794;7047;12286;16480;16481;16521;16840;16974	True;True;True;True;True;True;True;True	897;898;7930;13778;18717;18718;18760;19108;19252	4950;4951;4952;4953;4954;4955;4956;46854;86801;86802;86803;113978;113979;113980;113981;113982;114266;116142;116143;116144;116820;116821;116822;116823;116824;116825;116826	7246;7247;7248;7249;7250;7251;7252;7253;63763;116948;116949;116950;116951;116952;153544;153545;153546;153547;153548;153549;153550;153897;156555;156556;156557;157429;157430;157431;157432;157433;157434;157435	7248;63763;116951;153549;153550;153897;156557;157432	130		293
sp|O94850|DEND_HUMAN	sp|O94850|DEND_HUMAN	2	2	2	>sp|O94850|DEND_HUMAN Dendrin OS=Homo sapiens GN=DDN PE=1 SV=3	1	2	2	2	0	2	0	2	0	2	4.4	4.4	4.4	75.995	711	711	0.00045434	12.006	0	4.4	32281000	0	32281000	0	80153000	0	2	2				554	7500;11124	True;True	8450;12495	49839;78376	67963;105781	67963;105781
sp|O94856-5|NFASC_HUMAN;sp|O94856-10|NFASC_HUMAN;sp|O94856-3|NFASC_HUMAN;sp|O94856-8|NFASC_HUMAN	sp|O94856-5|NFASC_HUMAN;sp|O94856-10|NFASC_HUMAN;sp|O94856-3|NFASC_HUMAN;sp|O94856-8|NFASC_HUMAN	34;33;33;33	1;1;1;1	1;1;1;1	>sp|O94856-5|NFASC_HUMAN Isoform 5 of Neurofascin OS=Homo sapiens GN=NFASC;>sp|O94856-10|NFASC_HUMAN Isoform 10 of Neurofascin OS=Homo sapiens GN=NFASC;>sp|O94856-3|NFASC_HUMAN Isoform 3 of Neurofascin OS=Homo sapiens GN=NFASC;>sp|O94856-8|NFASC_HUMAN Isof	4	34	1	1	26	26	1	0	1	0	31.4	1	1	148.44	1332	1332;1157;1169;1174	0.0035578	2.6406	26.2	23.3	72187000	72187000	0	112390000	0	4	0	4				556	275;1667;1815;2583;2938;3316;3587;3857;3974;4424;4807;5100;6204;6640;7981;8035;10022;10347;11083;12764;12977;14418;16294;16353;18651;18761;18813;18814;18815;19871;20487;21015;21535;21716	False;False;False;True;False;False;False;False;False;False;False;False;False;False;False;False;False;False;False;False;False;False;False;False;False;False;False;False;False;False;False;False;False;False	311;1882;2047;2904;3316;3743;4052;4376;4511;5014;5436;5755;6990;7476;8990;9046;11266;11626;12452;14299;14536;16391;16392;18514;18515;18582;21143;21144;21145;21276;21328;21329;21330;22547;23239;23821;24385;24592	1693;11523;11524;11525;11526;12337;12338;17800;17801;17802;17803;19958;19959;19960;19961;19962;19963;19964;19965;19966;19967;22091;24119;24120;24121;24122;24123;24124;24125;24126;24127;24128;24129;24130;24131;24132;24133;24134;24135;24136;24137;24138;24139;24140;24141;24142;24143;24144;24145;24146;24147;24148;24149;24150;24151;24152;24153;26047;26048;26049;26050;26051;26052;26053;26054;26055;2605…	2700;15655;15656;15657;15658;16748;16749;24355;24356;24357;24358;27473;27474;27475;27476;27477;27478;27479;27480;27481;27482;27483;27484;30273;33060;33061;33062;33063;33064;33065;33066;33067;33068;33069;33070;33071;33072;33073;33074;33075;33076;33077;33078;33079;33080;33081;33082;33083;33084;33085;33086;33087;33088;33089;33090;33091;33092;33093;33094;33095;33096;33097;33098;33099;33100;33101;3310…	2700;15657;16749;24358;27473;30273;33084;35704;36815;41038;44264;46098;54837;58963;72121;72591;92647;95787;105394;120443;121975;136077;151475;152519;172638;174468;175050;175060;175094;189791;196077;201172;206586;208019	132;1471	133;134	117;345	247;257
sp|O94856-6|NFASC_HUMAN;sp|O94856-13|NFASC_HUMAN;sp|O94856|NFASC_HUMAN;sp|O94856-11|NFASC_HUMAN;sp|O94856-7|NFASC_HUMAN;sp|O94856-2|NFASC_HUMAN;tr|D6RBU5|D6RBU5_HUMAN;tr|D6RHX4|D6RHX4_HUMAN;tr|H7C073|H7C073_HUMAN	sp|O94856-6|NFASC_HUMAN;sp|O94856-13|NFASC_HUMAN;sp|O94856|NFASC_HUMAN;sp|O94856-11|NFASC_HUMAN;sp|O94856-7|NFASC_HUMAN;sp|O94856-2|NFASC_HUMAN	34;34;34;33;33;19;14;5;2	34;34;34;33;33;19;14;5;2	0;0;0;0;0;0;0;0;0	>sp|O94856-6|NFASC_HUMAN Isoform 6 of Neurofascin OS=Homo sapiens GN=NFASC;>sp|O94856-13|NFASC_HUMAN Isoform 13 of Neurofascin OS=Homo sapiens GN=NFASC;>sp|O94856|NFASC_HUMAN Neurofascin OS=Homo sapiens GN=NFASC PE=1 SV=4;>sp|O94856-11|NFASC_HUMAN Isoform	9	34	34	0	26	27	26	27	0	0	34.3	34.3	0	137.53	1224	1224;1268;1347;1189;1257;619;486;129;237	0	323.31	28.7	26.6	21865000000	2263000000	19602000000	36903000000	44322000000	112	263	375				555	275;1667;1815;2582;2938;3316;3587;3857;3974;4424;4807;5100;6204;6640;7981;8035;10022;10347;11083;12764;12977;14418;16294;16353;18651;18761;18813;18814;18815;19871;20487;21015;21535;21716	True;True;True;True;True;True;True;True;True;True;True;True;True;True;True;True;True;True;True;True;True;True;True;True;True;True;True;True;True;True;True;True;True;True	311;1882;2047;2902;2903;3316;3743;4052;4376;4511;5014;5436;5755;6990;7476;8990;9046;11266;11626;12452;14299;14536;16391;16392;18514;18515;18582;21143;21144;21145;21276;21328;21329;21330;22547;23239;23821;24385;24592	1693;11523;11524;11525;11526;12337;12338;17790;17791;17792;17793;17794;17795;17796;17797;17798;17799;19958;19959;19960;19961;19962;19963;19964;19965;19966;19967;22091;24119;24120;24121;24122;24123;24124;24125;24126;24127;24128;24129;24130;24131;24132;24133;24134;24135;24136;24137;24138;24139;24140;24141;24142;24143;24144;24145;24146;24147;24148;24149;24150;24151;24152;24153;26047;26048;26049;2605…	2700;15655;15656;15657;15658;16748;16749;24342;24343;24344;24345;24346;24347;24348;24349;24350;24351;24352;24353;24354;27473;27474;27475;27476;27477;27478;27479;27480;27481;27482;27483;27484;30273;33060;33061;33062;33063;33064;33065;33066;33067;33068;33069;33070;33071;33072;33073;33074;33075;33076;33077;33078;33079;33080;33081;33082;33083;33084;33085;33086;33087;33088;33089;33090;33091;33092;3309…	2700;15657;16749;24353;27473;30273;33084;35704;36815;41038;44264;46098;54837;58963;72121;72591;92647;95787;105394;120443;121975;136077;151475;152519;172638;174468;175050;175060;175094;189791;196077;201172;206586;208019	131;132;1471	133;134	117;345;618	247;257
sp|O94856-9|NFASC_HUMAN;tr|H7BY57|H7BY57_HUMAN;sp|O94856-4|NFASC_HUMAN;sp|O94856-12|NFASC_HUMAN;tr|H7C0L6|H7C0L6_HUMAN	sp|O94856-9|NFASC_HUMAN;tr|H7BY57|H7BY57_HUMAN;sp|O94856-4|NFASC_HUMAN;sp|O94856-12|NFASC_HUMAN	32;31;31;31;4	2;2;2;2;2	2;2;2;2;2	>sp|O94856-9|NFASC_HUMAN Isoform 9 of Neurofascin OS=Homo sapiens GN=NFASC;>tr|H7BY57|H7BY57_HUMAN Neurofascin (Fragment) OS=Homo sapiens GN=NFASC PE=1 SV=1;>sp|O94856-4|NFASC_HUMAN Isoform 4 of Neurofascin OS=Homo sapiens GN=NFASC;>sp|O94856-12|NFASC_HUMA	5	32	2	2	25	26	2	2	2	2	32.2	2.3	2.3	137.61	1240	1240;1041;1066;1071;298	0	132.23	27.5	25.6	750950000	112850000	638100000	2136300000	1275700000	8	20	28				557	275;1667;1815;2582;2938;3316;3587;3857;3974;4424;4807;6204;6640;7981;8034;10022;10347;11083;12764;12977;14418;16294;16353;18651;18761;18813;18814;18815;19871;20486;21535;21716	False;False;False;False;False;False;False;False;False;False;False;False;False;False;True;False;False;False;False;False;False;False;False;False;False;False;False;False;False;True;False;False	311;1882;2047;2902;2903;3316;3743;4052;4376;4511;5014;5436;6990;7476;8990;9045;11266;11626;12452;14299;14536;16391;16392;18514;18515;18582;21143;21144;21145;21276;21328;21329;21330;22547;23238;24385;24592	1693;11523;11524;11525;11526;12337;12338;17790;17791;17792;17793;17794;17795;17796;17797;17798;17799;19958;19959;19960;19961;19962;19963;19964;19965;19966;19967;22091;24119;24120;24121;24122;24123;24124;24125;24126;24127;24128;24129;24130;24131;24132;24133;24134;24135;24136;24137;24138;24139;24140;24141;24142;24143;24144;24145;24146;24147;24148;24149;24150;24151;24152;24153;26047;26048;26049;2605…	2700;15655;15656;15657;15658;16748;16749;24342;24343;24344;24345;24346;24347;24348;24349;24350;24351;24352;24353;24354;27473;27474;27475;27476;27477;27478;27479;27480;27481;27482;27483;27484;30273;33060;33061;33062;33063;33064;33065;33066;33067;33068;33069;33070;33071;33072;33073;33074;33075;33076;33077;33078;33079;33080;33081;33082;33083;33084;33085;33086;33087;33088;33089;33090;33091;33092;3309…	2700;15657;16749;24353;27473;30273;33084;35704;36815;41038;44264;54837;58963;72121;72580;92647;95787;105394;120443;121975;136077;151475;152519;172638;174468;175050;175060;175094;189791;196066;206586;208019	131;132;1471	133;134	117;345;618	247;257
sp|O94874-3|UFL1_HUMAN;sp|O94874-2|UFL1_HUMAN;sp|O94874|UFL1_HUMAN	sp|O94874-3|UFL1_HUMAN;sp|O94874-2|UFL1_HUMAN;sp|O94874|UFL1_HUMAN	3;3;3	3;3;3	3;3;3	>sp|O94874-3|UFL1_HUMAN Isoform 3 of E3 UFM1-protein ligase 1 OS=Homo sapiens GN=UFL1;>sp|O94874-2|UFL1_HUMAN Isoform 2 of E3 UFM1-protein ligase 1 OS=Homo sapiens GN=UFL1;>sp|O94874|UFL1_HUMAN E3 UFM1-protein ligase 1 OS=Homo sapiens GN=UFL1 PE=1 SV=2	3	3	3	3	0	3	0	3	0	3	7.3	7.3	7.3	57.583	509	509;729;794	0.00095663	4.9429	0	7.3	176880000	0	176880000	0	44132000	0	5	5				558	2414;11557;19136	True;True;True	2717;12980;21695	16149;16150;82241;132079;132080	22014;22015;111194;178644;178645	22014;111194;178645
sp|O94875-3|SRBS2_HUMAN;sp|O94875-4|SRBS2_HUMAN;sp|O94875-12|SRBS2_HUMAN;sp|O94875-10|SRBS2_HUMAN;tr|H7BXR3|H7BXR3_HUMAN;sp|O94875-9|SRBS2_HUMAN;sp|O94875-5|SRBS2_HUMAN;sp|O94875-8|SRBS2_HUMAN;sp|O94875-2|SRBS2_HUMAN;tr|H7C1R7|H7C1R7_HUMAN;tr|H7BZX1|H7BZX1_HUMAN;tr|H7BZK1|H7BZK1_HUMAN	sp|O94875-3|SRBS2_HUMAN;sp|O94875-4|SRBS2_HUMAN;sp|O94875-12|SRBS2_HUMAN;sp|O94875-10|SRBS2_HUMAN;tr|H7BXR3|H7BXR3_HUMAN;sp|O94875-9|SRBS2_HUMAN;sp|O94875-5|SRBS2_HUMAN;sp|O94875-8|SRBS2_HUMAN;sp|O94875-2|SRBS2_HUMAN	6;6;6;6;5;5;5;5;5;2;1;1	6;6;6;6;5;5;5;5;5;2;1;1	1;1;1;1;1;0;1;0;0;0;1;0	>sp|O94875-3|SRBS2_HUMAN Isoform 3 of Sorbin and SH3 domain-containing protein 2 OS=Homo sapiens GN=SORBS2;>sp|O94875-4|SRBS2_HUMAN Isoform 4 of Sorbin and SH3 domain-containing protein 2 OS=Homo sapiens GN=SORBS2;>sp|O94875-12|SRBS2_HUMAN Isoform 12 of So	12	6	6	1	0	6	0	6	0	1	12.7	12.7	2	71.898	645	645;691;731;824;636;644;645;661;666;291;253;291	0	16.806	0	12.7	759440000	0	759440000	0	1247100000	0	13	13				560	1894;7115;11520;14134;17629;19767	True;True;True;True;True;True	2136;8005;12937;16058;19983;22429	12846;12847;12848;12849;47334;47335;81559;81560;99694;99695;120969;138078;138079	17467;17468;17469;17470;64468;64469;110160;110161;133783;133784;163013;187577;187578	17469;64469;110161;133783;163013;187578		135		394
sp|O94875-7|SRBS2_HUMAN;sp|O94875|SRBS2_HUMAN;sp|O94875-11|SRBS2_HUMAN	sp|O94875-7|SRBS2_HUMAN;sp|O94875|SRBS2_HUMAN;sp|O94875-11|SRBS2_HUMAN	6;6;6	1;1;1	1;1;1	>sp|O94875-7|SRBS2_HUMAN Isoform 7 of Sorbin and SH3 domain-containing protein 2 OS=Homo sapiens GN=SORBS2;>sp|O94875|SRBS2_HUMAN Sorbin and SH3 domain-containing protein 2 OS=Homo sapiens GN=SORBS2 PE=1 SV=3;>sp|O94875-11|SRBS2_HUMAN Isoform 11 of Sorbin	3	6	1	1	0	6	0	1	0	1	8.6	1.7	1.7	113.55	1004	1004;1100;1200	1	-2	0	8.6	4957300	0	4957300	0	202270000	0	1	1	+			559	1894;7115;14134;15859;17629;19767	False;False;False;True;False;False	2136;8005;16058;18037;19983;22429	12846;12847;12848;12849;47334;47335;99694;99695;110340;120969;138078;138079	17467;17468;17469;17470;64468;64469;133783;133784;148399;163013;187577;187578	17469;64469;133783;148399;163013;187578		135		753
sp|O94900|TOX_HUMAN	sp|O94900|TOX_HUMAN	1	1	1	>sp|O94900|TOX_HUMAN Thymocyte selection-associated high mobility group box protein TOX OS=Homo sapiens GN=TOX PE=2 SV=3	1	1	1	1	0	1	0	1	0	1	3.8	3.8	3.8	57.512	526	526	0.0094907	1.9724	0	3.8	2075800	0	2075800	0	13003000	0	1	1				562	15830	TRUE	18003	109986	147911	147911
sp|O94905|ERLN2_HUMAN;tr|E5RHW4|E5RHW4_HUMAN;tr|B0QZ43|B0QZ43_HUMAN;sp|O94905-2|ERLN2_HUMAN;tr|E5RJ09|E5RJ09_HUMAN;sp|O94905-3|ERLN2_HUMAN	sp|O94905|ERLN2_HUMAN;tr|E5RHW4|E5RHW4_HUMAN;tr|B0QZ43|B0QZ43_HUMAN	5;4;3;1;1;1	5;4;3;1;1;1	2;1;0;0;0;0	>sp|O94905|ERLN2_HUMAN Erlin-2 OS=Homo sapiens GN=ERLIN2 PE=1 SV=1;>tr|E5RHW4|E5RHW4_HUMAN Erlin-2 (Fragment) OS=Homo sapiens GN=ERLIN2 PE=1 SV=1;>tr|B0QZ43|B0QZ43_HUMAN Erlin-1 (Fragment) OS=Homo sapiens GN=ERLIN1 PE=1 SV=1	6	5	5	2	2	5	2	5	0	2	17.1	17.1	8	37.839	339	339;338;275;152;197;206	0.00044623	11.707	7.1	17.1	512230000	10904000	501320000	214760000	166000000	1	9	10				565	9868;12021;12692;12919;17527	True;True;True;True;True	11088;13484;14225;14472;19865	67375;67376;85201;89167;90657;90658;119994;119995;119996;119997	91268;91269;91270;114939;119778;121560;121561;161569;161570;161571;161572	91269;114939;119778;121561;161569
sp|O94906-2|PRP6_HUMAN;sp|O94906|PRP6_HUMAN	sp|O94906-2|PRP6_HUMAN;sp|O94906|PRP6_HUMAN	3;3	3;3	3;3	>sp|O94906-2|PRP6_HUMAN Isoform 2 of Pre-mRNA-processing factor 6 OS=Homo sapiens GN=PRPF6;>sp|O94906|PRP6_HUMAN Pre-mRNA-processing factor 6 OS=Homo sapiens GN=PRPF6 PE=1 SV=1	2	3	3	3	2	3	2	3	2	3	4.1	4.1	4.1	102.43	901	901;941	0.000407	9.2959	2.8	4.1	71847000	4235700	67611000	232820000	604420000	3	8	11				566	363;5962;11257	True;True;True	413;6717;12648;12649	2290;2291;2292;2293;2294;2295;38782;38783;79467;79468;79469	3510;3511;3512;3513;3514;3515;52842;52843;107311;107312;107313	3512;52842;107313	133		477
sp|O94910-2|LPHN1_HUMAN;sp|O94910|LPHN1_HUMAN;tr|K7ESH3|K7ESH3_HUMAN	sp|O94910-2|LPHN1_HUMAN;sp|O94910|LPHN1_HUMAN;tr|K7ESH3|K7ESH3_HUMAN	3;3;2	3;3;2	3;3;2	>sp|O94910-2|LPHN1_HUMAN Isoform 2 of Latrophilin-1 OS=Homo sapiens GN=LPHN1;>sp|O94910|LPHN1_HUMAN Latrophilin-1 OS=Homo sapiens GN=LPHN1 PE=1 SV=1;>tr|K7ESH3|K7ESH3_HUMAN Latrophilin-1 (Fragment) OS=Homo sapiens GN=LPHN1 PE=4 SV=1	3	3	3	3	1	2	1	2	1	2	2.7	2.7	2.7	162.12	1469	1469;1474;225	0.00076104	7.8176	1	1.7	309560000	3792900	305770000	0	233800000	1	5	6				567	8232;13171;16267	True;True;True	9254;14753;18486	54474;54475;54476;92998;92999;112535	74133;74134;74135;125122;125123;151353	74135;125123;151353
sp|O94911-3|ABCA8_HUMAN;sp|O94911|ABCA8_HUMAN;tr|A0A0A0MSU4|A0A0A0MSU4_HUMAN;tr|A0A075B774|A0A075B774_HUMAN	sp|O94911-3|ABCA8_HUMAN;sp|O94911|ABCA8_HUMAN;tr|A0A0A0MSU4|A0A0A0MSU4_HUMAN	3;2;2;1	3;2;2;1	3;2;2;1	>sp|O94911-3|ABCA8_HUMAN Isoform 3 of ATP-binding cassette sub-family A member 8 OS=Homo sapiens GN=ABCA8;>sp|O94911|ABCA8_HUMAN ATP-binding cassette sub-family A member 8 OS=Homo sapiens GN=ABCA8 PE=1 SV=3;>tr|A0A0A0MSU4|A0A0A0MSU4_HUMAN ATP-binding casse	4	3	3	3	1	2	1	2	1	2	3.3	3.3	3.3	183.67	1621	1621;1581;1616;702	0.0010037	5.7086	1	2.3	18927000	9844200	9082700	0	362300000	1	4	5				568	5889;14331;17178	True;True;True	6636;16290;19485	38422;38423;100844;117820;117821	52407;52408;135257;158650;158651	52408;135257;158650	134;135;1472;1473;1474		608;610;615;616;621
sp|O94915|FRYL_HUMAN;tr|H0Y9X0|H0Y9X0_HUMAN;sp|O94915-2|FRYL_HUMAN	sp|O94915|FRYL_HUMAN;tr|H0Y9X0|H0Y9X0_HUMAN	3;2;1	3;2;1	3;2;1	>sp|O94915|FRYL_HUMAN Protein furry homolog-like OS=Homo sapiens GN=FRYL PE=1 SV=2;>tr|H0Y9X0|H0Y9X0_HUMAN Protein furry homolog-like (Fragment) OS=Homo sapiens GN=FRYL PE=1 SV=1	3	3	3	3	1	2	1	2	1	2	1.3	1.3	1.3	339.59	3013	3013;1455;403	0.00045086	11.877	0.2	1	22568000	11279000	11289000	0	190660000	0	3	3				569	3095;4617;9086	True;True;True	3493;5227;10211	20738;20739;31152;61433	28520;28521;42751;83308	28520;42751;83308
sp|O94919|ENDD1_HUMAN	sp|O94919|ENDD1_HUMAN	8	8	8	>sp|O94919|ENDD1_HUMAN Endonuclease domain-containing 1 protein OS=Homo sapiens GN=ENDOD1 PE=1 SV=2	1	8	8	8	5	7	5	7	5	7	23.4	23.4	23.4	55.016	500	500	0	124.58	14	23	1780400000	211700000	1568700000	8355800000	4756000000	18	72	90				570	4031;4078;9487;9733;12084;13038;14995;21074	True;True;True;True;True;True;True;True	4576;4624;4625;10650;10651;10943;13552;14603;17094;17095;23887	27140;27141;27142;27143;27144;27145;27347;27348;27349;27350;27351;27352;27353;27354;27355;27356;27357;27358;27359;27360;27361;27362;27363;27364;27365;64348;64349;64350;64351;64352;64353;64354;64355;64356;64357;64358;64359;64360;64361;64362;64363;66647;85575;85576;85577;85578;85579;85580;85581;85582;85583;85584;91330;91331;105132;105133;105134;105135;105136;105137;105138;105139;105140;148507;148508	37210;37211;37212;37213;37214;37215;37492;37493;37494;37495;37496;37497;37498;37499;37500;37501;37502;37503;37504;37505;37506;37507;37508;37509;37510;37511;37512;37513;37514;37515;37516;37517;87193;87194;87195;87196;87197;87198;87199;87200;87201;87202;87203;87204;87205;87206;87207;87208;87209;87210;87211;87212;87213;87214;87215;87216;87217;87218;87219;87220;87221;87222;87223;90305;115381;115382;1…	37212;37513;87200;90305;115392;122536;140734;201593	136;1475;1476	137	128;287;288	250
sp|O94921|CDK14_HUMAN;tr|E7EUK8|E7EUK8_HUMAN;sp|O94921-3|CDK14_HUMAN;sp|O94921-2|CDK14_HUMAN	sp|O94921|CDK14_HUMAN;tr|E7EUK8|E7EUK8_HUMAN;sp|O94921-3|CDK14_HUMAN;sp|O94921-2|CDK14_HUMAN	4;3;3;3	3;2;2;2	3;2;2;2	>sp|O94921|CDK14_HUMAN Cyclin-dependent kinase 14 OS=Homo sapiens GN=CDK14 PE=1 SV=3;>tr|E7EUK8|E7EUK8_HUMAN Cyclin-dependent kinase 14 OS=Homo sapiens GN=CDK14 PE=4 SV=1;>sp|O94921-3|CDK14_HUMAN Isoform 3 of Cyclin-dependent kinase 14 OS=Homo sapiens GN=C	4	4	3	3	0	4	0	3	0	3	8.7	7	7	53.056	469	469;340;423;451	0.0010453	6.2737	0	8.7	18483000	0	18483000	0	111040000	0	3	3				571	3000;3400;10857;12824	True;True;False;True	3387;3840;12200;14365	20332;22888;75981;75982;75983;90048	28010;31443;102333;102334;102335;120836	28010;31443;102334;120836
sp|O94925|GLSK_HUMAN;sp|O94925-3|GLSK_HUMAN;tr|H7BZD1|H7BZD1_HUMAN;sp|O94925-2|GLSK_HUMAN;tr|B7Z509|B7Z509_HUMAN;tr|C9JIJ6|C9JIJ6_HUMAN;tr|H7C201|H7C201_HUMAN;tr|B8ZZA8|B8ZZA8_HUMAN	sp|O94925|GLSK_HUMAN;sp|O94925-3|GLSK_HUMAN	16;12;4;4;4;3;2;1	16;12;4;4;4;3;2;1	16;12;4;4;4;3;2;1	>sp|O94925|GLSK_HUMAN Glutaminase kidney isoform, mitochondrial OS=Homo sapiens GN=GLS PE=1 SV=1;>sp|O94925-3|GLSK_HUMAN Isoform 3 of Glutaminase kidney isoform, mitochondrial OS=Homo sapiens GN=GLS	8	16	16	16	11	13	11	13	11	13	29.9	29.9	29.9	73.46	669	669;598;114;169;174;164;182;169	0	322.16	24.7	22.7	13551000000	637970000	12913000000	11326000000	17493000000	31	114	145				572	3263;3264;6421;6509;6734;8288;8289;8753;9562;13291;14175;17494;19209;20244;20432;21139	True;True;True;True;True;True;True;True;True;True;True;True;True;True;True;True	3681;3682;3683;3684;3685;7235;7236;7332;7572;9319;9320;9848;10734;10735;14888;16105;19829;21782;22964;23179;23956	21743;21744;21745;21746;21747;21748;21749;21750;21751;21752;21753;21754;21755;21756;21757;21758;21759;21760;21761;21762;21763;21764;21765;21766;21767;21768;21769;21770;21771;21772;21773;21774;21775;21776;21777;21778;21779;21780;21781;21782;21783;21784;21785;21786;21787;21788;21789;21790;21791;41852;41853;41854;41855;41856;41857;42436;42437;42438;42439;44019;54773;54774;54775;54776;54777;54778;547…	29832;29833;29834;29835;29836;29837;29838;29839;29840;29841;29842;29843;29844;29845;29846;29847;29848;29849;29850;29851;29852;29853;29854;29855;29856;29857;29858;29859;29860;29861;29862;29863;29864;29865;29866;29867;29868;29869;29870;29871;29872;29873;29874;29875;29876;29877;29878;29879;29880;29881;29882;29883;29884;29885;29886;29887;29888;29889;29890;29891;29892;56930;56931;56932;56933;56934;569…	29841;29877;56933;57683;59862;74512;74518;80486;87822;126379;134033;161126;179897;193187;195252;202064	137;138;139;140;1477		117;129;654;658;659
sp|O94955|RHBT3_HUMAN;tr|H0Y8R9|H0Y8R9_HUMAN;tr|D6R935|D6R935_HUMAN	sp|O94955|RHBT3_HUMAN;tr|H0Y8R9|H0Y8R9_HUMAN;tr|D6R935|D6R935_HUMAN	2;1;1	2;1;1	2;1;1	>sp|O94955|RHBT3_HUMAN Rho-related BTB domain-containing protein 3 OS=Homo sapiens GN=RHOBTB3 PE=1 SV=2;>tr|H0Y8R9|H0Y8R9_HUMAN Rho-related BTB domain-containing protein 3 (Fragment) OS=Homo sapiens GN=RHOBTB3 PE=4 SV=1;>tr|D6R935|D6R935_HUMAN Rho-related	3	2	2	2	0	2	0	2	0	2	4.1	4.1	4.1	69.413	611	611;103;181	0.00090009	4.1152	0	4.1	50629000	0	50629000	0	66603000	0	3	3				573	4108;8199	True;True	4656;9218	27455;54271;54272	37648;73898;73899	37648;73899
sp|O94966-4|UBP19_HUMAN;sp|O94966-3|UBP19_HUMAN;sp|O94966|UBP19_HUMAN;tr|E7EST9|E7EST9_HUMAN;tr|B5MEG5|B5MEG5_HUMAN;sp|O94966-7|UBP19_HUMAN;sp|O94966-6|UBP19_HUMAN;sp|O94966-5|UBP19_HUMAN;tr|E7ESU0|E7ESU0_HUMAN;tr|A0A0A0MR08|A0A0A0MR08_HUMAN;sp|O94966-2|UBP19_HUMAN	sp|O94966-4|UBP19_HUMAN;sp|O94966-3|UBP19_HUMAN;sp|O94966|UBP19_HUMAN;tr|E7EST9|E7EST9_HUMAN;tr|B5MEG5|B5MEG5_HUMAN;sp|O94966-7|UBP19_HUMAN;sp|O94966-6|UBP19_HUMAN;sp|O94966-5|UBP19_HUMAN;tr|E7ESU0|E7ESU0_HUMAN;tr|A0A0A0MR08|A0A0A0MR08_HUMAN;sp|O94966-2|UBP19_HUMAN	4;4;4;4;4;4;4;4;3;2;2	4;4;4;4;4;4;4;4;3;2;2	4;4;4;4;4;4;4;4;3;2;2	>sp|O94966-4|UBP19_HUMAN Isoform 4 of Ubiquitin carboxyl-terminal hydrolase 19 OS=Homo sapiens GN=USP19;>sp|O94966-3|UBP19_HUMAN Isoform 3 of Ubiquitin carboxyl-terminal hydrolase 19 OS=Homo sapiens GN=USP19;>sp|O94966|UBP19_HUMAN Ubiquitin carboxyl-termin	11	4	4	4	0	4	0	4	0	4	4.4	4.4	4.4	140.02	1268	1268;1281;1318;1321;1358;1372;1384;1419;1089;569;660	0	21.189	0	4.4	57556000	0	57556000	0	331320000	0	14	14				575	5511;11412;16035;16280	True;True;True;True	6213;12818;18231;18499	36316;36317;80596;80597;111202;111203;112586;112587;112588	49628;49629;49630;49631;108862;108863;149544;149545;151412;151413;151414;151415;151416;151417	49628;108863;149545;151414
sp|O94967-2|WDR47_HUMAN;tr|A0A0A0MRE6|A0A0A0MRE6_HUMAN;sp|O94967|WDR47_HUMAN;sp|O94967-3|WDR47_HUMAN;sp|O94967-4|WDR47_HUMAN	sp|O94967-2|WDR47_HUMAN;tr|A0A0A0MRE6|A0A0A0MRE6_HUMAN;sp|O94967|WDR47_HUMAN;sp|O94967-3|WDR47_HUMAN;sp|O94967-4|WDR47_HUMAN	3;3;3;2;2	3;3;3;2;2	3;3;3;2;2	>sp|O94967-2|WDR47_HUMAN Isoform 2 of WD repeat-containing protein 47 OS=Homo sapiens GN=WDR47;>tr|A0A0A0MRE6|A0A0A0MRE6_HUMAN WD repeat-containing protein 47 OS=Homo sapiens GN=WDR47 PE=4 SV=1;>sp|O94967|WDR47_HUMAN WD repeat-containing protein 47 OS=Homo	5	3	3	3	2	3	2	3	2	3	6.7	6.7	6.7	98.515	891	891;893;919;920;927	0	43.936	2.7	6.7	565070000	22245000	542820000	226740000	448410000	3	17	20				576	390;4197;4290	True;True;True	441;4757;4863	2492;2493;2494;2495;28102;28103;28104;28105;28106;28107;28108;29049;29050	3809;3810;3811;3812;3813;38429;38430;38431;38432;38433;38434;38435;38436;38437;38438;38439;38440;38441;38442;39976;39977	3812;38441;39976	141		376
sp|O94973|AP2A2_HUMAN;sp|O94973-2|AP2A2_HUMAN;sp|O94973-3|AP2A2_HUMAN;tr|E9PR62|E9PR62_HUMAN;tr|E9PNC4|E9PNC4_HUMAN;tr|H0YEG0|H0YEG0_HUMAN;tr|H0YDE9|H0YDE9_HUMAN;tr|E9PQP4|E9PQP4_HUMAN	sp|O94973|AP2A2_HUMAN;sp|O94973-2|AP2A2_HUMAN;sp|O94973-3|AP2A2_HUMAN	18;17;14;6;2;2;2;1	11;10;7;4;2;1;1;1	11;10;7;4;2;1;1;1	>sp|O94973|AP2A2_HUMAN AP-2 complex subunit alpha-2 OS=Homo sapiens GN=AP2A2 PE=1 SV=2;>sp|O94973-2|AP2A2_HUMAN Isoform 2 of AP-2 complex subunit alpha-2 OS=Homo sapiens GN=AP2A2;>sp|O94973-3|AP2A2_HUMAN Isoform 3 of AP-2 complex subunit alpha-2 OS=Homo sa	8	18	11	11	8	12	4	8	4	8	24.4	15	15	103.96	939	939;940;656;378;125;185;185;90	0	167.22	13.8	15.7	2823600000	73072000	2750500000	0	866520000	11	31	42				577	422;1454;2369;5716;7760;8100;8101;9654;11352;12100;12854;14007;18965;19027;19764;20874;21312;21411	False;False;True;True;False;True;True;False;True;True;True;False;True;True;False;True;True;False	475;1632;2667;6438;8739;9112;9113;10849;12753;13569;14402;15902;21505;21575;22426;23667;24135;24244	2702;2703;2704;9787;9788;15664;15665;37589;37590;37591;37592;51590;51591;51592;51593;51594;53554;53555;53556;65836;80106;85625;85626;85627;90243;90244;90245;90246;90247;98740;130655;131149;131150;138067;138068;146963;149948;149949;149950;149951;149952;149953;149954;149955;149956;149957;151125;151126	4098;4099;4100;13282;13283;21189;21190;21191;51229;51230;51231;51232;70141;70142;70143;70144;70145;72869;72870;72871;89173;108174;115440;115441;115442;115443;115444;115445;115446;115447;115448;121058;121059;121060;121061;121062;121063;121064;121065;132560;176520;177363;177364;187566;187567;199674;203422;203423;203424;203425;203426;203427;203428;203429;203430;203431;204968;204969	4099;13283;21191;51231;70145;72870;72871;89173;108174;115445;121061;132560;176520;177364;187566;199674;203427;204968	142		570
sp|O94985-2|CSTN1_HUMAN;sp|O94985|CSTN1_HUMAN;tr|Q5SR54|Q5SR54_HUMAN	sp|O94985-2|CSTN1_HUMAN;sp|O94985|CSTN1_HUMAN;tr|Q5SR54|Q5SR54_HUMAN	4;4;3	4;4;3	4;4;3	>sp|O94985-2|CSTN1_HUMAN Isoform 2 of Calsyntenin-1 OS=Homo sapiens GN=CLSTN1;>sp|O94985|CSTN1_HUMAN Calsyntenin-1 OS=Homo sapiens GN=CLSTN1 PE=1 SV=1;>tr|Q5SR54|Q5SR54_HUMAN Calsyntenin-1 (Fragment) OS=Homo sapiens GN=CLSTN1 PE=4 SV=1	3	4	4	4	0	4	0	4	0	4	4.7	4.7	4.7	108.64	971	971;981;782	0	12.568	0	4.7	283010000	0	283010000	0	901290000	0	10	10				579	5176;9272;11697;19880	True;True;True;True	5833;10410;13133;22556	33872;33873;33874;33875;33876;62607;62608;83139;139465	46501;46502;46503;46504;46505;46506;84962;84963;112301;189869	46501;84963;112301;189869
sp|O95140|MFN2_HUMAN;tr|Q5JXC5|Q5JXC5_HUMAN;sp|O95140-2|MFN2_HUMAN	sp|O95140|MFN2_HUMAN	3;1;1	3;1;1	3;1;1	>sp|O95140|MFN2_HUMAN Mitofusin-2 OS=Homo sapiens GN=MFN2 PE=1 SV=3	3	3	3	3	0	3	0	3	0	3	6.3	6.3	6.3	86.401	757	757;98;436	0	25.2	0	6.3	393580000	0	393580000	0	1230200000	0	17	17				583	1850;5949;14009	True;True;True	2085;6702;15904	12521;38692;98743;98744;98745;98746;98747;98748;98749	16983;16984;16985;16986;16987;52730;132563;132564;132565;132566;132567;132568;132569;132570;132571;132572;132573	16983;52730;132570		138		393
sp|O95154|ARK73_HUMAN	sp|O95154|ARK73_HUMAN	2	2	2	>sp|O95154|ARK73_HUMAN Aflatoxin B1 aldehyde reductase member 3 OS=Homo sapiens GN=AKR7A3 PE=1 SV=2	1	2	2	2	0	2	0	2	0	2	9.4	9.4	9.4	37.206	331	331	0.00088705	3.924	0	9.4	50087000	0	50087000	0	30353000	0	3	3				584	7054;15279	True;True	7938;17399	47011;47012;106159	64082;64083;142181	64083;142181
sp|O95164|UBL3_HUMAN	sp|O95164|UBL3_HUMAN	2	2	2	>sp|O95164|UBL3_HUMAN Ubiquitin-like protein 3 OS=Homo sapiens GN=UBL3 PE=1 SV=1	1	2	2	2	1	2	1	2	1	2	20.5	20.5	20.5	13.157	117	117	0.00087489	3.7674	10.3	20.5	89490000	0	89490000	0	253920000	1	3	4				586	6154;17263	True;True	6931;6932;19578	39815;39816;39817;118271	54253;54254;54255;159285	54254;159285	143		98
sp|O95168-2|NDUB4_HUMAN;sp|O95168|NDUB4_HUMAN;tr|F2Z3P9|F2Z3P9_HUMAN;tr|C9JXQ9|C9JXQ9_HUMAN	sp|O95168-2|NDUB4_HUMAN;sp|O95168|NDUB4_HUMAN	3;3;1;1	3;3;1;1	3;3;1;1	>sp|O95168-2|NDUB4_HUMAN Isoform 2 of NADH dehydrogenase [ubiquinone] 1 beta subcomplex subunit 4 OS=Homo sapiens GN=NDUFB4;>sp|O95168|NDUB4_HUMAN NADH dehydrogenase [ubiquinone] 1 beta subcomplex subunit 4 OS=Homo sapiens GN=NDUFB4 PE=1 SV=3	4	3	3	3	1	3	1	3	1	3	34.2	34.2	34.2	14.026	120	120;129;69;80	0	32.519	15	34.2	1404100000	33193000	1370900000	0	635070000	7	21	28				587	7827;18260;18441	True;True;True	8810;20699;20898	52120;52121;52122;52123;125444;125445;126691;126692;126693;126694;126695;126696;126697;126698;126699;126700;126701;126702;126703	70783;70784;70785;70786;70787;70788;169059;169060;170665;170666;170667;170668;170669;170670;170671;170672;170673;170674;170675;170676;170677;170678;170679;170680;170681;170682;170683;170684	70784;169060;170680
sp|O95169-3|NDUB8_HUMAN;sp|O95169|NDUB8_HUMAN;tr|E9PQ68|E9PQ68_HUMAN;sp|O95169-2|NDUB8_HUMAN;tr|K9J7I2|K9J7I2_HUMAN;tr|E9PIZ8|E9PIZ8_HUMAN	sp|O95169-3|NDUB8_HUMAN;sp|O95169|NDUB8_HUMAN;tr|E9PQ68|E9PQ68_HUMAN;sp|O95169-2|NDUB8_HUMAN;tr|K9J7I2|K9J7I2_HUMAN	4;4;3;3;2;1	4;4;3;3;2;1	4;4;3;3;2;1	>sp|O95169-3|NDUB8_HUMAN Isoform 3 of NADH dehydrogenase [ubiquinone] 1 beta subcomplex subunit 8, mitochondrial OS=Homo sapiens GN=NDUFB8;>sp|O95169|NDUB8_HUMAN NADH dehydrogenase [ubiquinone] 1 beta subcomplex subunit 8, mitochondrial OS=Homo sapiens GN=	6	4	4	4	2	3	2	3	2	3	35.5	35.5	35.5	18.479	155	155;186;159;172;107;71	0	19.858	22.6	25.2	394380000	4413000	389960000	0	2421900000	2	22	24				588	3799;12309;15419;19522	True;True;True;True	4291;13801;17547;22140;22141	25413;25414;25415;86863;106647;106648;135746;135747;135748;135749;135750;135751;135752;135753;135754;135755;135756	34809;34810;34811;117026;142819;142820;142821;142822;184066;184067;184068;184069;184070;184071;184072;184073;184074;184075;184076;184077;184078;184079;184080;184081	34809;117026;142822;184074		139		39
sp|O95182|NDUA7_HUMAN	sp|O95182|NDUA7_HUMAN	5	5	5	>sp|O95182|NDUA7_HUMAN NADH dehydrogenase [ubiquinone] 1 alpha subcomplex subunit 7 OS=Homo sapiens GN=NDUFA7 PE=1 SV=3	1	5	5	5	3	4	3	4	3	4	48.7	48.7	48.7	12.551	113	113	0	68.458	29.2	36.3	4197300000	110570000	4086800000	225520000	2414300000	14	45	59				589	1590;1591;6098;12740;18726	True;True;True;True;True	1781;1782;6871;14273;21230	10869;10870;10871;10872;10873;10874;10875;10876;10877;10878;10879;10880;10881;10882;10883;10884;10885;10886;10887;10888;10889;10890;10891;10892;10893;10894;10895;10896;10897;10898;10899;10900;10901;39566;39567;39568;39569;39570;39571;39572;39573;39574;39575;39576;39577;89496;89497;128826	14852;14853;14854;14855;14856;14857;14858;14859;14860;14861;14862;14863;14864;14865;14866;14867;14868;14869;14870;14871;14872;14873;14874;14875;14876;14877;14878;14879;14880;14881;14882;14883;14884;14885;14886;14887;14888;53947;53948;53949;53950;53951;53952;53953;53954;53955;53956;53957;53958;53959;53960;53961;53962;53963;53964;53965;53966;53967;120182;120183;173927	14871;14888;53959;120182;173927
sp|O95197-7|RTN3_HUMAN;sp|O95197-2|RTN3_HUMAN;sp|O95197|RTN3_HUMAN;sp|O95197-3|RTN3_HUMAN;sp|O95197-4|RTN3_HUMAN;tr|B7Z4M1|B7Z4M1_HUMAN;tr|F5H891|F5H891_HUMAN;tr|F5GWG7|F5GWG7_HUMAN;tr|F5H617|F5H617_HUMAN;sp|O95197-6|RTN3_HUMAN;sp|O95197-5|RTN3_HUMAN	sp|O95197-7|RTN3_HUMAN;sp|O95197-2|RTN3_HUMAN;sp|O95197|RTN3_HUMAN	12;12;12;3;3;1;1;1;1;1;1	12;12;12;3;3;1;1;1;1;1;1	12;12;12;3;3;1;1;1;1;1;1	>sp|O95197-7|RTN3_HUMAN Isoform 7 of Reticulon-3 OS=Homo sapiens GN=RTN3;>sp|O95197-2|RTN3_HUMAN Isoform 2 of Reticulon-3 OS=Homo sapiens GN=RTN3;>sp|O95197|RTN3_HUMAN Reticulon-3 OS=Homo sapiens GN=RTN3 PE=1 SV=2	11	12	12	12	5	10	5	10	5	10	21.1	21.1	21.1	100.82	920	920;1013;1032;236;255;123;130;136;185;214;241	0	186.57	9.6	19.3	2055700000	188450000	1867300000	1731500000	3637900000	14	51	65				590	788;2764;4165;8632;9736;14182;15025;18672;18710;20419;20620;21398	True;True;True;True;True;True;True;True;True;True;True;True	891;3112;4721;9706;10946;16113;17127;21167;21213;23166;23390;24230	4915;4916;4917;4918;4919;4920;4921;4922;4923;18489;18490;18491;27941;27942;57657;57658;57659;57660;57661;57662;57663;57664;66653;66654;99938;99939;99940;99941;99942;105211;105212;128202;128744;128745;128746;128747;128748;128749;128750;143632;143633;143634;143635;145090;145091;145092;145093;145094;145095;150942;150943;150944;150945;150946	7167;7168;7169;7170;7171;7172;7173;7174;7175;25280;25281;25282;25283;25284;38231;38232;38233;78459;78460;78461;78462;78463;78464;78465;78466;78467;78468;78469;90311;90312;134066;134067;134068;134069;134070;140840;140841;172733;173831;173832;173833;173834;173835;173836;173837;195210;195211;195212;195213;195214;195215;195216;195217;197198;197199;197200;197201;197202;197203;197204;197205;204765;2047…	7172;25282;38231;78465;90312;134067;140840;172733;173836;195211;197199;204767
sp|O95202|LETM1_HUMAN;sp|O95202-2|LETM1_HUMAN;sp|O95202-3|LETM1_HUMAN	sp|O95202|LETM1_HUMAN	10;3;3	10;3;3	10;3;3	>sp|O95202|LETM1_HUMAN LETM1 and EF-hand domain-containing protein 1, mitochondrial OS=Homo sapiens GN=LETM1 PE=1 SV=1	3	10	10	10	5	7	5	7	5	7	16.9	16.9	16.9	83.353	739	739;254;294	0	22.027	9.3	10.8	844000000	34607000	809390000	1444000000	1737800000	8	26	34				591	446;1646;3168;4893;6749;9835;10556;10557;17389;19228	True;True;True;True;True;True;True;True;True;True	500;1859;3573;5527;7587;11054;11855;11856;19715;21803;21804	2805;2806;11433;11434;21049;32514;44062;44063;44064;67208;67209;72569;72570;72571;72572;118925;118926;133040;133041;133042;133043;133044;133045;133046;133047;133048;133049;133050;133051;133052;133053;133054	4226;4227;15548;15549;28910;44659;59914;59915;59916;91058;91059;97692;97693;97694;97695;160104;160105;160106;180030;180031;180032;180033;180034;180035;180036;180037;180038;180039;180040;180041;180042;180043;180044;180045	4227;15548;28910;44659;59916;91059;97693;97695;160106;180030	1478	140	459	306
sp|O95218-2|ZRAB2_HUMAN;sp|O95218|ZRAB2_HUMAN	sp|O95218-2|ZRAB2_HUMAN;sp|O95218|ZRAB2_HUMAN	5;5	5;5	5;5	>sp|O95218-2|ZRAB2_HUMAN Isoform 2 of Zinc finger Ran-binding domain-containing protein 2 OS=Homo sapiens GN=ZRANB2;>sp|O95218|ZRAB2_HUMAN Zinc finger Ran-binding domain-containing protein 2 OS=Homo sapiens GN=ZRANB2 PE=1 SV=2	2	5	5	5	4	3	4	3	4	3	19.4	19.4	19.4	36.318	320	320;330	0	13.862	13.1	15.6	49758000	16077000	33681000	5558300000	406780000	8	6	14				593	5021;6236;21393;21509;21510	True;True;True;True;True	5671;7031;24225;24357;24358	33205;33206;33207;33208;40772;40773;150907;150908;150909;150910;150911;152258;152259;152260	45689;45690;45691;45692;55582;55583;204730;204731;204732;204733;204734;206440;206441;206442	45691;55582;204730;206440;206441
sp|O95219|SNX4_HUMAN;tr|F8W9T3|F8W9T3_HUMAN;tr|F8WDD4|F8WDD4_HUMAN;sp|O95219-2|SNX4_HUMAN	sp|O95219|SNX4_HUMAN;tr|F8W9T3|F8W9T3_HUMAN	3;2;1;1	3;2;1;1	3;2;1;1	>sp|O95219|SNX4_HUMAN Sorting nexin-4 OS=Homo sapiens GN=SNX4 PE=1 SV=1;>tr|F8W9T3|F8W9T3_HUMAN Sorting nexin-4 (Fragment) OS=Homo sapiens GN=SNX4 PE=1 SV=1	4	3	3	3	1	3	1	3	1	3	10	10	10	51.908	450	450;155;49;305	0	20.809	2.9	10	103100000	2444700	100650000	0	491040000	1	5	6				594	9225;12634;15221	True;True;True	10358;14158;17336	62263;88719;88720;88721;88722;105802	84340;119224;119225;119226;119227;141626	84340;119227;141626
sp|O95248|MTMR5_HUMAN;tr|G5E933|G5E933_HUMAN;sp|O95248-4|MTMR5_HUMAN;tr|H0Y5W8|H0Y5W8_HUMAN	sp|O95248|MTMR5_HUMAN;tr|G5E933|G5E933_HUMAN;sp|O95248-4|MTMR5_HUMAN	12;12;12;1	12;12;12;1	12;12;12;1	>sp|O95248|MTMR5_HUMAN Myotubularin-related protein 5 OS=Homo sapiens GN=SBF1 PE=1 SV=3;>tr|G5E933|G5E933_HUMAN Myotubularin-related protein 5 OS=Homo sapiens GN=SBF1 PE=1 SV=1;>sp|O95248-4|MTMR5_HUMAN Isoform 4 of Myotubularin-related protein 5 OS=Homo sa	4	12	12	12	2	11	2	11	2	11	11.9	11.9	11.9	208.31	1867	1867;1868;1893;415	0	90.239	1.7	11.4	750530000	7536000	743000000	0	1838300000	1	25	26				596	426;1603;1887;2806;4941;8154;8221;11390;11572;13901;18984;19380	True;True;True;True;True;True;True;True;True;True;True;True	479;1797;2128;3164;5580;9173;9243;12795;12995;15755;21528;21977	2712;10996;10997;12821;12822;12823;12824;12825;18897;32823;54116;54117;54401;80414;82275;97878;97879;130829;130830;134448;134449;134450	4108;15033;15034;15035;17430;17431;17432;17433;17434;17435;17436;17437;25865;45112;73723;73724;74055;74056;108640;111231;131428;131429;176753;176754;176755;182210;182211;182212	4108;15035;17433;25865;45112;73724;74056;108640;111231;131429;176755;182211	144		1310
sp|O95259-2|KCNH1_HUMAN;sp|O95259|KCNH1_HUMAN	sp|O95259-2|KCNH1_HUMAN;sp|O95259|KCNH1_HUMAN	1;1	1;1	1;1	>sp|O95259-2|KCNH1_HUMAN Isoform 1 of Potassium voltage-gated channel subfamily H member 1 OS=Homo sapiens GN=KCNH1;>sp|O95259|KCNH1_HUMAN Potassium voltage-gated channel subfamily H member 1 OS=Homo sapiens GN=KCNH1 PE=1 SV=1	2	1	1	1	0	1	0	1	0	1	0.9	0.9	0.9	108.6	962	962;989	0.0035623	2.6489	0	0.9	7586700	0	7586700	0	551770000	0	2	2				597	3531	TRUE	3994	23889;23890	32794;32795	32794
sp|O95292|VAPB_HUMAN;tr|E5RK64|E5RK64_HUMAN;sp|O95292-2|VAPB_HUMAN	sp|O95292|VAPB_HUMAN	7;2;2	7;2;2	6;1;1	>sp|O95292|VAPB_HUMAN Vesicle-associated membrane protein-associated protein B/C OS=Homo sapiens GN=VAPB PE=1 SV=3	3	7	7	6	3	6	3	6	2	5	33.7	33.7	28.8	27.228	243	243;71;99	0	44.404	16	33.3	5024400000	226140000	4798200000	903800000	2683000000	13	30	43				600	4663;8040;9362;16760;16761;19088;19604	True;True;True;True;True;True;True	5278;9051;10514;19019;19020;21643;22246	31440;31441;31442;31443;53355;53356;53357;53358;53359;53360;63467;63468;63469;63470;115807;115808;115809;115810;115811;115812;115813;131728;131729;131730;131731;131732;136402;136403;136404;136405;136406;136407;136408;136409;136410;136411;136412;136413;136414;136415;136416	43146;43147;43148;43149;72602;72603;72604;72605;72606;72607;72608;72609;72610;86099;86100;86101;86102;156165;156166;156167;156168;156169;156170;156171;156172;178134;178135;178136;178137;178138;185087;185088;185089;185090;185091;185092;185093;185094;185095;185096;185097;185098;185099;185100;185101	43148;72608;86101;156165;156170;178137;185095
sp|O95294-4|RASL1_HUMAN;sp|O95294-3|RASL1_HUMAN;sp|O95294-2|RASL1_HUMAN;sp|O95294|RASL1_HUMAN	sp|O95294-4|RASL1_HUMAN;sp|O95294-3|RASL1_HUMAN;sp|O95294-2|RASL1_HUMAN;sp|O95294|RASL1_HUMAN	2;2;1;1	2;2;1;1	2;2;1;1	>sp|O95294-4|RASL1_HUMAN Isoform 4 of RasGAP-activating-like protein 1 OS=Homo sapiens GN=RASAL1;>sp|O95294-3|RASL1_HUMAN Isoform 3 of RasGAP-activating-like protein 1 OS=Homo sapiens GN=RASAL1;>sp|O95294-2|RASL1_HUMAN Isoform 2 of RasGAP-activating-like p	4	2	2	2	0	2	0	2	0	2	3.5	3.5	3.5	90.144	805	805;806;776;804	0.00039952	8.8121	0	3.5	246710000	0	246710000	0	574050000	0	7	7				601	661;13008	True;True	747;14572	4153;4154;4155;91258	6067;6068;6069;6070;6071;122454;122455	6069;122455
sp|O95295|SNAPN_HUMAN	sp|O95295|SNAPN_HUMAN	2	2	2	>sp|O95295|SNAPN_HUMAN SNARE-associated protein Snapin OS=Homo sapiens GN=SNAPIN PE=1 SV=1	1	2	2	2	1	2	1	2	1	2	25.7	25.7	25.7	14.874	136	136	0	70.092	15.4	25.7	226890000	13358000	213540000	0	141730000	4	14	18				602	925;20907	True;True	1038;23701	5628;5629;5630;5631;5632;5633;5634;5635;5636;5637;5638;147141	8040;8041;8042;8043;8044;8045;8046;8047;8048;8049;8050;8051;8052;8053;8054;8055;8056;199871	8052;199871
sp|O95336|6PGL_HUMAN;tr|M0R261|M0R261_HUMAN;tr|M0R0U3|M0R0U3_HUMAN;tr|M0R1L2|M0R1L2_HUMAN	sp|O95336|6PGL_HUMAN;tr|M0R261|M0R261_HUMAN;tr|M0R0U3|M0R0U3_HUMAN	7;6;4;3	7;6;4;3	7;6;4;3	>sp|O95336|6PGL_HUMAN 6-phosphogluconolactonase OS=Homo sapiens GN=PGLS PE=1 SV=2;>tr|M0R261|M0R261_HUMAN 6-phosphogluconolactonase (Fragment) OS=Homo sapiens GN=PGLS PE=1 SV=1;>tr|M0R0U3|M0R0U3_HUMAN 6-phosphogluconolactonase OS=Homo sapiens GN=PGLS PE=1	4	7	7	7	5	6	5	6	5	6	46.5	46.5	46.5	27.547	258	258;216;179;147	0	67.063	33.3	40.7	1719700000	205810000	1513800000	766840000	921030000	13	23	36				605	245;5637;10066;12160;12345;13092;20767	True;True;True;True;True;True;True	280;6351;11312;13639;13837;14663;23544	1467;1468;37153;37154;37155;37156;37157;68736;68737;68738;85917;85918;86991;86992;86993;86994;86995;86996;86997;91986;145876;145877;145878;145879;145880;145881;145882;145883;145884;145885	2254;2255;50682;50683;50684;50685;50686;93064;93065;93066;93067;93068;115790;115791;117197;117198;117199;117200;117201;117202;117203;117204;117205;117206;123549;198304;198305;198306;198307;198308;198309;198310;198311;198312;198313;198314;198315	2254;50684;93067;115791;117202;123549;198311
sp|O95352-3|ATG7_HUMAN;sp|O95352-2|ATG7_HUMAN;sp|O95352|ATG7_HUMAN;tr|C9JE55|C9JE55_HUMAN;tr|C9J415|C9J415_HUMAN;tr|C9JFF4|C9JFF4_HUMAN;tr|C9JGL2|C9JGL2_HUMAN;tr|F8WDY9|F8WDY9_HUMAN;tr|C9JNU2|C9JNU2_HUMAN;tr|C9JKA3|C9JKA3_HUMAN	sp|O95352-3|ATG7_HUMAN;sp|O95352-2|ATG7_HUMAN;sp|O95352|ATG7_HUMAN;tr|C9JE55|C9JE55_HUMAN;tr|C9J415|C9J415_HUMAN;tr|C9JFF4|C9JFF4_HUMAN	5;5;5;3;3;3;2;2;2;2	5;5;5;3;3;3;2;2;2;2	5;5;5;3;3;3;2;2;2;2	>sp|O95352-3|ATG7_HUMAN Isoform 3 of Ubiquitin-like modifier-activating enzyme ATG7 OS=Homo sapiens GN=ATG7;>sp|O95352-2|ATG7_HUMAN Isoform 2 of Ubiquitin-like modifier-activating enzyme ATG7 OS=Homo sapiens GN=ATG7;>sp|O95352|ATG7_HUMAN Ubiquitin-like mod	10	5	5	5	1	4	1	4	1	4	12.7	12.7	12.7	68.617	623	623;676;703;126;152;176;66;76;89;93	0	12.9	3.4	9.3	233890000	18285000	215610000	0	134480000	2	8	10				606	2613;8549;12338;12478;13105	True;True;True;True;True	2936;9617;13830;13984;14678	17889;56859;56860;86969;86970;87583;87584;92049	24480;77409;77410;117168;117169;117170;117171;117905;117906;123646	24480;77409;117171;117905;123646
sp|O95373|IPO7_HUMAN;tr|E9PLJ0|E9PLJ0_HUMAN	sp|O95373|IPO7_HUMAN	4;1	4;1	4;1	>sp|O95373|IPO7_HUMAN Importin-7 OS=Homo sapiens GN=IPO7 PE=1 SV=1	2	4	4	4	2	4	2	4	2	4	5.4	5.4	5.4	119.52	1038	1038;64	0	13.413	2.3	5.4	184470000	6802900	177670000	833860000	1139100000	3	10	13				608	6125;6881;13395;15216	True;True;True;True	6899;7741;15039;17331	39704;39705;39706;39707;45339;94688;94689;94690;105790;105791	54115;54116;54117;54118;54119;54120;61771;127350;127351;127352;127353;141608;141609	54120;61771;127352;141609		144		1
sp|O95396|MOCS3_HUMAN	sp|O95396|MOCS3_HUMAN	2	2	2	>sp|O95396|MOCS3_HUMAN Adenylyltransferase and sulfurtransferase MOCS3 OS=Homo sapiens GN=MOCS3 PE=1 SV=1	1	2	2	2	0	2	0	2	0	2	6.7	6.7	6.7	49.669	460	460	0.0088785	2.0224	0	6.7	13229000	0	13229000	0	24056000	0	1	1				610	9566;21209	True;True	10739;24030	64830;149158	87839;202450	87839;202450
sp|O95405-3|ZFYV9_HUMAN;sp|O95405-2|ZFYV9_HUMAN;sp|O95405|ZFYV9_HUMAN	sp|O95405-3|ZFYV9_HUMAN;sp|O95405-2|ZFYV9_HUMAN;sp|O95405|ZFYV9_HUMAN	1;1;1	1;1;1	1;1;1	>sp|O95405-3|ZFYV9_HUMAN Isoform 3 of Zinc finger FYVE domain-containing protein 9 OS=Homo sapiens GN=ZFYVE9;>sp|O95405-2|ZFYV9_HUMAN Isoform 2 of Zinc finger FYVE domain-containing protein 9 OS=Homo sapiens GN=ZFYVE9;>sp|O95405|ZFYV9_HUMAN Zinc finger FYV	3	1	1	1	0	1	0	1	0	1	2	2	2	83.72	762	762;1366;1425	0.00045517	12.078	0	2	22333000	0	22333000	0	58201000	0	2	2				612	12246	TRUE	13736	86399;86400	116395;116396	116396
sp|O95429-2|BAG4_HUMAN;sp|O95429|BAG4_HUMAN	sp|O95429-2|BAG4_HUMAN;sp|O95429|BAG4_HUMAN	2;2	2;2	2;2	>sp|O95429-2|BAG4_HUMAN Isoform 2 of BAG family molecular chaperone regulator 4 OS=Homo sapiens GN=BAG4;>sp|O95429|BAG4_HUMAN BAG family molecular chaperone regulator 4 OS=Homo sapiens GN=BAG4 PE=1 SV=1	2	2	2	2	0	2	0	2	0	2	7.1	7.1	7.1	45.409	421	421;457	0	19.262	0	7.1	21390000	0	21390000	0	64407000	0	2	2				613	5602;16371	True;True	6315;18600	37003;37004;113322	50503;50504;152592	50504;152592
sp|O95433|AHSA1_HUMAN;tr|G3V438|G3V438_HUMAN;tr|H0YJU2|H0YJU2_HUMAN;tr|H0YJG6|H0YJG6_HUMAN;tr|H0YJG7|H0YJG7_HUMAN;sp|O95433-2|AHSA1_HUMAN;tr|H0YJ63|H0YJ63_HUMAN	sp|O95433|AHSA1_HUMAN;tr|G3V438|G3V438_HUMAN;tr|H0YJU2|H0YJU2_HUMAN;tr|H0YJG6|H0YJG6_HUMAN;tr|H0YJG7|H0YJG7_HUMAN;sp|O95433-2|AHSA1_HUMAN	6;5;4;3;3;3;2	6;5;4;3;3;3;2	6;5;4;3;3;3;2	>sp|O95433|AHSA1_HUMAN Activator of 90 kDa heat shock protein ATPase homolog 1 OS=Homo sapiens GN=AHSA1 PE=1 SV=1;>tr|G3V438|G3V438_HUMAN Activator of 90 kDa heat shock protein ATPase homolog 1 (Fragment) OS=Homo sapiens GN=AHSA1 PE=1 SV=1;>tr|H0YJU2|H0YJU	7	6	6	6	3	4	3	4	3	4	20.1	20.1	20.1	38.274	338	338;203;133;120;216;288;90	0	58.587	13.6	13	374050000	109300000	264750000	293180000	0	9	11	20				614	3071;6133;7667;7668;14224;19687	True;True;True;True;True;True	3467;6907;8632;8633;16162;22342	20661;20662;39726;39727;51008;51009;51010;51011;51012;100135;137362;137363;137364;137365;137366;137367;137368;137369	28415;28416;54141;54142;69437;69438;69439;69440;69441;134355;186543;186544;186545;186546;186547;186548;186549;186550;186551;186552;186553	28416;54141;69438;69440;134355;186550	145		295
sp|O95466-2|FMNL_HUMAN;tr|K7EK60|K7EK60_HUMAN;sp|O95466|FMNL_HUMAN;sp|O95466-3|FMNL_HUMAN;tr|K7EJE6|K7EJE6_HUMAN;tr|A0A0A0MR62|A0A0A0MR62_HUMAN;tr|K7EMY8|K7EMY8_HUMAN;tr|K7ERL1|K7ERL1_HUMAN	sp|O95466-2|FMNL_HUMAN;tr|K7EK60|K7EK60_HUMAN;sp|O95466|FMNL_HUMAN;sp|O95466-3|FMNL_HUMAN;tr|K7EJE6|K7EJE6_HUMAN	7;6;6;6;4;3;1;1	6;5;6;6;4;3;1;1	6;5;6;6;4;3;1;1	>sp|O95466-2|FMNL_HUMAN Isoform 2 of Formin-like protein 1 OS=Homo sapiens GN=FMNL1;>tr|K7EK60|K7EK60_HUMAN Formin-like protein 1 OS=Homo sapiens GN=FMNL1 PE=1 SV=1;>sp|O95466|FMNL_HUMAN Formin-like protein 1 OS=Homo sapiens GN=FMNL1 PE=1 SV=3;>sp|O95466-3	8	7	6	6	6	4	5	3	5	3	9.2	8.2	8.2	122.41	1104	1104;682;1100;1158;488;626;127;152	0	45.899	8.2	5	347490000	221420000	126070000	2547500000	233150000	29	4	33				617	1085;3187;4553;17051;17636;17728;20215	True;False;True;True;True;True;True	1217;3593;5154;19343;19991;20105;22932	6685;21263;21264;21265;21266;21267;21268;21269;21270;21271;21272;21273;21274;21275;30643;30644;30645;30646;30647;30648;30649;30650;30651;30652;30653;30654;30655;30656;30657;30658;30659;117240;117241;121054;121055;121750;121751;121752;121753;121754;121755;121756;142020;142021	9435;29192;29193;29194;29195;29196;29197;29198;29199;29200;29201;29202;29203;29204;29205;29206;29207;42048;42049;42050;42051;42052;42053;42054;42055;42056;42057;42058;42059;42060;42061;42062;42063;42064;42065;42066;42067;42068;42069;157973;157974;163174;163175;164052;164053;164054;164055;164056;164057;164058;192997;192998	9435;29207;42063;157974;163175;164052;192998
sp|O95479|G6PE_HUMAN;tr|R4GMU1|R4GMU1_HUMAN	sp|O95479|G6PE_HUMAN;tr|R4GMU1|R4GMU1_HUMAN	2;2	2;2	2;2	>sp|O95479|G6PE_HUMAN GDH/6PGL endoplasmic bifunctional protein OS=Homo sapiens GN=H6PD PE=1 SV=2;>tr|R4GMU1|R4GMU1_HUMAN GDH/6PGL endoplasmic bifunctional protein OS=Homo sapiens GN=H6PD PE=4 SV=1	2	2	2	2	0	2	0	2	0	2	2.5	2.5	2.5	88.892	791	791;802	0.00040783	9.378	0	2.5	11695000	0	11695000	0	16576000	0	2	2				619	5730;10944	True;True	6456;12296	37695;76625;76626	51413;103177;103178	51413;103178
sp|O95486|SC24A_HUMAN	sp|O95486|SC24A_HUMAN	2	2	2	>sp|O95486|SC24A_HUMAN Protein transport protein Sec24A OS=Homo sapiens GN=SEC24A PE=1 SV=2	1	2	2	2	0	2	0	2	0	2	2.1	2.1	2.1	119.75	1093	1093	0.00090744	4.222	0	2.1	21094000	0	21094000	0	96043000	0	4	4				620	5709;19461	True;True	6431;22073	37572;37573;135431;135432	51209;51210;183647;183648	51210;183648
sp|O95487-2|SC24B_HUMAN;sp|O95487|SC24B_HUMAN;sp|O95487-3|SC24B_HUMAN	sp|O95487-2|SC24B_HUMAN;sp|O95487|SC24B_HUMAN;sp|O95487-3|SC24B_HUMAN	3;3;3	3;3;3	3;3;3	>sp|O95487-2|SC24B_HUMAN Isoform 2 of Protein transport protein Sec24B OS=Homo sapiens GN=SEC24B;>sp|O95487|SC24B_HUMAN Protein transport protein Sec24B OS=Homo sapiens GN=SEC24B PE=1 SV=2;>sp|O95487-3|SC24B_HUMAN Isoform 3 of Protein transport protein Sec	3	3	3	3	0	3	0	3	0	3	4.8	4.8	4.8	133.63	1233	1233;1268;1298	0	30.116	0	4.8	103750000	0	103750000	0	29740000	0	5	5				621	14313;17275;20683	True;True;True	16271;19590;23457	100764;100765;118320;118321;145324	135165;135166;159340;159341;197478	135166;159341;197478
sp|O95551|TYDP2_HUMAN;sp|O95551-2|TYDP2_HUMAN	sp|O95551|TYDP2_HUMAN;sp|O95551-2|TYDP2_HUMAN	1;1	1;1	1;1	>sp|O95551|TYDP2_HUMAN Tyrosyl-DNA phosphodiesterase 2 OS=Homo sapiens GN=TDP2 PE=1 SV=1;>sp|O95551-2|TYDP2_HUMAN Isoform 2 of Tyrosyl-DNA phosphodiesterase 2 OS=Homo sapiens GN=TDP2	2	1	1	1	0	1	0	1	0	1	4.7	4.7	4.7	40.929	362	362;392	0	20.491	0	4.7	20599000	0	20599000	0	160370000	0	2	2				622	19171	TRUE	21734	132502;132503	179293;179294	179294
sp|O95571|ETHE1_HUMAN;tr|M0QXB5|M0QXB5_HUMAN;tr|M0QY80|M0QY80_HUMAN;tr|M0QX80|M0QX80_HUMAN	sp|O95571|ETHE1_HUMAN;tr|M0QXB5|M0QXB5_HUMAN;tr|M0QY80|M0QY80_HUMAN	3;3;2;1	3;3;2;1	3;3;2;1	>sp|O95571|ETHE1_HUMAN Persulfide dioxygenase ETHE1, mitochondrial OS=Homo sapiens GN=ETHE1 PE=1 SV=2;>tr|M0QXB5|M0QXB5_HUMAN Persulfide dioxygenase ETHE1, mitochondrial OS=Homo sapiens GN=ETHE1 PE=1 SV=1;>tr|M0QY80|M0QY80_HUMAN Persulfide dioxygenase ETHE	4	3	3	3	0	3	0	3	0	3	14.2	14.2	14.2	27.873	254	254;260;95;51	0.0010556	6.4534	0	14.2	252470000	0	252470000	0	65010000	0	5	5				623	4756;7567;16685	True;True;True	5381;8524;18939	31885;31886;50143;115558;115559	43792;43793;68305;155857;155858	43793;68305;155858
sp|O95573|ACSL3_HUMAN;tr|H7BYZ7|H7BYZ7_HUMAN;tr|H7C260|H7C260_HUMAN	sp|O95573|ACSL3_HUMAN	7;2;1	7;2;1	6;1;1	>sp|O95573|ACSL3_HUMAN Long-chain-fatty-acid--CoA ligase 3 OS=Homo sapiens GN=ACSL3 PE=1 SV=3	3	7	7	6	1	6	1	6	1	5	13.3	13.3	11.8	80.419	720	720;179;213	0	67.787	2.1	11.2	582470000	18568000	563900000	0	1395100000	1	12	13				624	479;6290;9264;12042;12413;19705;20236	True;True;True;True;True;True;True	537;7091;10400;13508;13911;22361;22954	3040;3041;41003;41004;62439;62440;85327;85328;87266;137732;142104;142105	4600;4601;55853;55854;55855;55856;84549;84550;115074;115075;117529;187180;193088;193089	4600;55855;84550;115074;117529;187180;193089
sp|O95622|ADCY5_HUMAN;tr|C9JRT8|C9JRT8_HUMAN;sp|O95622-2|ADCY5_HUMAN;tr|B3KWA8|B3KWA8_HUMAN	sp|O95622|ADCY5_HUMAN;tr|C9JRT8|C9JRT8_HUMAN;sp|O95622-2|ADCY5_HUMAN;tr|B3KWA8|B3KWA8_HUMAN	2;1;1;1	2;1;1;1	2;1;1;1	>sp|O95622|ADCY5_HUMAN Adenylate cyclase type 5 OS=Homo sapiens GN=ADCY5 PE=1 SV=3;>tr|C9JRT8|C9JRT8_HUMAN Uncharacterized protein OS=Homo sapiens GN=ADCY5 PE=4 SV=1;>sp|O95622-2|ADCY5_HUMAN Isoform 2 of Adenylate cyclase type 5 OS=Homo sapiens GN=ADCY5;>t	4	2	2	2	1	2	1	2	1	2	3.4	3.4	3.4	138.91	1261	1261;492;911;919	0	61.72	2	3.4	47308000	3037400	44270000	0	50967000	1	5	6				626	1759;14042	True;True	1984;15940	12012;12013;12014;12015;98897	16301;16302;16303;16304;16305;132800	16305;132800
sp|O95628-3|CNOT4_HUMAN;sp|O95628-2|CNOT4_HUMAN;sp|O95628|CNOT4_HUMAN;sp|O95628-8|CNOT4_HUMAN;sp|O95628-4|CNOT4_HUMAN;sp|O95628-7|CNOT4_HUMAN;sp|O95628-9|CNOT4_HUMAN;sp|O95628-10|CNOT4_HUMAN;sp|O95628-6|CNOT4_HUMAN;sp|O95628-5|CNOT4_HUMAN	sp|O95628-3|CNOT4_HUMAN;sp|O95628-2|CNOT4_HUMAN;sp|O95628|CNOT4_HUMAN;sp|O95628-8|CNOT4_HUMAN;sp|O95628-4|CNOT4_HUMAN;sp|O95628-7|CNOT4_HUMAN;sp|O95628-9|CNOT4_HUMAN;sp|O95628-10|CNOT4_HUMAN;sp|O95628-6|CNOT4_HUMAN;sp|O95628-5|CNOT4_HUMAN	2;2;2;2;2;2;2;2;2;1	2;2;2;2;2;2;2;2;2;1	2;2;2;2;2;2;2;2;2;1	>sp|O95628-3|CNOT4_HUMAN Isoform 3 of CCR4-NOT transcription complex subunit 4 OS=Homo sapiens GN=CNOT4;>sp|O95628-2|CNOT4_HUMAN Isoform 2 of CCR4-NOT transcription complex subunit 4 OS=Homo sapiens GN=CNOT4;>sp|O95628|CNOT4_HUMAN CCR4-NOT transcription co	10	2	2	2	0	2	0	2	0	2	3.8	3.8	3.8	61.65	558	558;572;575;639;642;675;710;713;767;433	0.00075131	7.569	0	3.8	6172200	0	6172200	0	4997200	0	2	2				627	1218;1296	True;True	1375;1460	8253;8993	11379;12387	11379;12387
sp|O95670|VATG2_HUMAN;tr|F2Z307|F2Z307_HUMAN;tr|H0Y474|H0Y474_HUMAN;sp|O95670-2|VATG2_HUMAN;sp|O95670-3|VATG2_HUMAN	sp|O95670|VATG2_HUMAN;tr|F2Z307|F2Z307_HUMAN;tr|H0Y474|H0Y474_HUMAN;sp|O95670-2|VATG2_HUMAN	6;4;4;3;2	6;4;4;3;2	4;2;4;1;2	>sp|O95670|VATG2_HUMAN V-type proton ATPase subunit G 2 OS=Homo sapiens GN=ATP6V1G2 PE=1 SV=1;>tr|F2Z307|F2Z307_HUMAN Protein ATP6V1G2-DDX39B OS=Homo sapiens GN=ATP6V1G2-DDX39B PE=4 SV=1;>tr|H0Y474|H0Y474_HUMAN V-type proton ATPase subunit G 2 (Fragment) O	5	6	6	4	4	5	4	5	2	3	50	50	36.4	13.604	118	118;99;158;78;77	0	323.31	23.7	49.2	8801700000	1283400000	7518300000	4407800000	6569100000	34	90	124				629	2099;2100;4916;4917;15283;15398	True;True;True;True;True;True	2365;2366;2367;2368;5553;5554;5555;5556;17403;17522;17523	14099;14100;14101;14102;14103;14104;14105;14106;14107;14108;14109;14110;14111;14112;14113;14114;14115;14116;14117;14118;14119;14120;14121;14122;14123;14124;14125;14126;14127;14128;14129;14130;14131;14132;14133;14134;14135;14136;14137;14138;14139;14140;14141;14142;14143;14144;14145;14146;14147;14148;32729;32730;32731;32732;32733;32734;32735;32736;32737;32738;32739;32740;32741;32742;32743;32744;327…	19138;19139;19140;19141;19142;19143;19144;19145;19146;19147;19148;19149;19150;19151;19152;19153;19154;19155;19156;19157;19158;19159;19160;19161;19162;19163;19164;19165;19166;19167;19168;19169;19170;19171;19172;19173;19174;19175;19176;19177;19178;19179;19180;19181;19182;19183;19184;19185;19186;19187;19188;19189;19190;19191;19192;19193;19194;19195;19196;19197;19198;19199;19200;19201;19202;19203;192…	19159;19176;44993;45013;142187;142681	1447;1448;1449;1450;1451;1480;1481	145	4;6;9;10;13;82;88	42
sp|O95671-2|ASML_HUMAN;sp|O95671|ASML_HUMAN;sp|O95671-3|ASML_HUMAN	sp|O95671-2|ASML_HUMAN;sp|O95671|ASML_HUMAN;sp|O95671-3|ASML_HUMAN	9;9;8	9;9;8	9;9;8	>sp|O95671-2|ASML_HUMAN Isoform 2 of N-acetylserotonin O-methyltransferase-like protein OS=Homo sapiens GN=ASMTL;>sp|O95671|ASML_HUMAN N-acetylserotonin O-methyltransferase-like protein OS=Homo sapiens GN=ASMTL PE=1 SV=3;>sp|O95671-3|ASML_HUMAN Isoform 3 o	3	9	9	9	1	8	1	8	1	8	20.7	20.7	20.7	67.192	605	605;621;563	0	114.23	2.8	20.7	564860000	10636000	554230000	0	1277300000	5	23	28				630	620;642;2029;2787;3057;6928;8567;11916;12827	True;True;True;True;True;True;True;True;True	699;727;2287;3137;3450;7796;9636;13368;14368	3863;3864;3865;3866;3867;4070;4071;13627;13628;18713;20591;20592;20593;20594;45646;45647;45648;45649;56934;56935;56936;56937;56938;56939;84614;84615;90052	5685;5686;5687;5688;5689;5962;5963;18463;18464;25578;28326;28327;28328;28329;62123;62124;62125;62126;77494;77495;77496;77497;77498;77499;77500;77501;114165;114166;120840	5687;5963;18464;25578;28328;62126;77499;114165;120840
sp|O95674|CDS2_HUMAN	sp|O95674|CDS2_HUMAN	6	6	6	>sp|O95674|CDS2_HUMAN Phosphatidate cytidylyltransferase 2 OS=Homo sapiens GN=CDS2 PE=1 SV=1	1	6	6	6	2	6	2	6	2	6	14.8	14.8	14.8	51.417	445	445	0	66.182	8.5	14.8	1039100000	24027000	1015100000	973350000	3783200000	11	27	38				631	804;6015;7941;16388;19249;19250	True;True;True;True;True;True	909;6776;8942;18620;21829;21830	4992;4993;4994;4995;4996;4997;4998;4999;5000;5001;39033;39034;39035;52784;113575;113576;133182;133183;133184;133185;133186;133187;133188;133189;133190;133191;133192;133193;133194;133195;133196;133197;133198;133199;133200	7295;7296;7297;7298;7299;7300;7301;7302;7303;7304;7305;7306;7307;53234;53235;53236;71738;153082;153083;180234;180235;180236;180237;180238;180239;180240;180241;180242;180243;180244;180245;180246;180247;180248;180249;180250;180251;180252	7304;53234;71738;153082;180243;180252
sp|O95716|RAB3D_HUMAN	sp|O95716|RAB3D_HUMAN	5	5	4	>sp|O95716|RAB3D_HUMAN Ras-related protein Rab-3D OS=Homo sapiens GN=RAB3D PE=1 SV=1	1	5	5	4	2	4	2	4	2	3	24.2	24.2	20.5	24.267	219	219	0.0004417	11.393	13.2	21.5	1927900000	113410000	1814500000	0	1221200000	4	11	15				633	2732;12054;12055;13009;13762	True;True;True;True;True	3075;13520;13521;14573;15554	18295;18296;18297;85364;85365;85366;85367;85368;85369;91259;91260;91261;96921;96922	25006;25007;25008;25009;115117;115118;115119;115120;115121;115122;115123;122456;122457;122458;130235;130236	25009;115119;115121;122457;130236	146		200
sp|O95721|SNP29_HUMAN;tr|C9JAF7|C9JAF7_HUMAN	sp|O95721|SNP29_HUMAN	4;1	4;1	4;1	>sp|O95721|SNP29_HUMAN Synaptosomal-associated protein 29 OS=Homo sapiens GN=SNAP29 PE=1 SV=1	2	4	4	4	1	4	1	4	1	4	21.7	21.7	21.7	28.97	258	258;160	0.00043253	10.924	4.7	21.7	671650000	2567500	669080000	0	1519300000	2	8	10				634	3693;7136;17616;19820	True;True;True;True	4168;8034;19967;22493	24781;24782;24783;24784;47638;47639;47640;120726;138433;138434	33877;33878;33879;33880;64886;64887;64888;162669;188251;188252	33880;64887;162669;188251
[truncated: 4,068 more rows]

## Sheet: B. Human protein group
Table S1B. Human proteins identified in soluble and pellet (aggregated) fraction by Maxquant.
[truncated: 4,468 more rows]

## Sheet: C. Protein enrichd in ppt1
Table S3B. Human proteins identified in soluble and pellet (aggregated) fraction by Maxquant.					Table S1C. Human proteins enriched in aggregated fraction as identified in both soluble and pellet (aggregated) fractions by Maxquant.
					Enrichment ratio = LFQ intensity AcetateBuffer_Aggregated / LFQ intensity AcetateBuffer_Soluble
[truncated: 4,017 more rows]

## Sheet: D. Protein enrichd in ppt2
					Table S1D. Human proteins enriched in aggregated fraction as identified mainly in pellet (aggregated) fraction by Maxquant.
					Enrichment ratio = LFQ intensity AcetateBuffer_Aggregated / LFQ intensity AcetateBuffer_Soluble
[truncated: 452 more rows]

## Sheet: E. Deamidated peptide
Table S2E. Unique deamidated peptides identified in pellet fraction and sites of modifications
[truncated: 1,249 more rows]
[truncated: 12 more columns]
