# Supplementary material for: Dementia-linked amyloidosis is associated with brain protein deamidation as revealed by proteomic profiling of human brain tissues
Source: Mol Brain. 2016 Feb 19;9:20. doi: 10.1186/s13041-016-0200-z (PMC4759965; doi:10.1186/s13041-016-0200-z)
Supplement: Additional file 2: Table S2. — Proteins identified in soluble and pellet (aggregated) fraction by Mascot along with their emPAI. Table S3. Unique deamidated peptides identified in pellet fraction and sites of modifications. (XLSX 740 kb) [file 13041_2016_200_MOESM2_ESM.xlsx]

## Sheet: Table S2 Protein Idetifications
	Table S2. Proteins identified in soluble and pellet (aggregated) fraction by Mascot along with their emPAI.
Accession	GS	Name	Pro_Mass	Protein Score (Soluble)	emPAI (Soluble)	Pepetides (Soluble)	Protein Score (Aggregated )	emPAI (Aggregated )	Pepetides (Aggregated)
G3V192	FTH1	Ferritin	17814	902.00±232.00	15.20±0.00	75.00±10.00	6620.00±574.00	450.45±0.00	355.00±20.00
P06702	S100A9	Protein S100-A9	13291	1315.50±119.50	8.81±0.00	45.50±1.50	5083.50±172.50	300.74±0.00	211.00±15.00
G3V1N2	HBA2	HCG1745306, isoform CRA	11997	2565.00±157.00	44.19±11.15	155.00±10.00	3431.00±229.00	287.61±134.26	177.50±10.50
P68871	HBB	Hemoglobin subunit beta	16102	13315.50±405.50	107.53±10.34	476.50±20.50	11337.00±307.00	176.41±33.50	413.50±23.50
A8MUF7	HBE1	Hemoglobin subunit epsilon (Fragment)	9464	925.50±57.50	107.53±10.34	37.00±3.00	849.00±294.00	176.41±33.50	36.50±10.50
P69905	HBA1	Hemoglobin subunit alpha	15305	5038.50±157.50	50.93±15.15	247.00±12.00	5648.00±568.00	144.06±77.99	275.00±35.00
P02008	HBZ	Hemoglobin subunit zeta	15684	136.50±5.50	50.93±15.15	11.50±0.50	93.00±59.00	144.06±77.99	7.00±5.00
P02686	MBP	Myelin basic protein	33097	21680.00±199.00	88.55±0.00	1252.50±25.50	6282.50±10.50	96.21±33.65	350.50±12.50
P01834	IGKC	Ig kappa chain C region	11773	18859.00±555.00	695.25±88.76	638.50±8.50	9271.00±6061.00	87.63±41.84	289.00±178.00
P02768	ALB	Serum albumin	71317	82186.00±3941.00	207.00±4.68	3208.00±171.00	41347.00±369.00	69.95±64.61	1749.50±154.50
P14136	GFAP	Glial fibrillary acidic protein	49907	44519.50±1021.50	906.96±86.78	1691.00±64.00	12172.00±318.00	37.21±0.00	422.50±3.50
P02792	FTL	Ferritin light chain	20064	1440.00±251.00	11.67±6.26	84.00±11.00	6176.00±513.00	34.57±5.46	248.00±16.00
P80723	BASP1	Brain acid soluble protein 1	22680	9114.50±245.50	703.15±48.51	352.00±6.00	1826.50±552.50	26.43±0.00	81.00±20.00
P02042	HBD	Hemoglobin subunit delta	16159	3972.00±102.00	65.38±12.46	155.50±4.50	3908.50±581.50	24.23±0.00	148.50±19.50
P04350	TUBB4A	Tubulin beta-4A chain	50010	29510.00±2084.00	115.24±11.09	1171.00±59.00	8502.50±312.50	23.31±1.55	363.00±5.00
P68371	TUBB4B	Tubulin beta-4B chain	50255	28893.50±707.50	137.86±21.86	1194.00±20.00	8463.50±476.50	22.28±2.21	371.00±6.00
I3L2F9	I3L2F9	Uncharacterized protein	46054	11588.50±416.50	137.86±21.86	528.50±13.50	2413.50±36.50	22.28±2.21	119.00±2.00
A6NNZ2	A6NNZ2	Tubulin beta-8 chain-like protein LOC260334	50168	11588.50±416.50	137.86±21.86	528.50±13.50	2413.50±36.50	22.28±2.21	119.00±2.00
A6NKZ8	A6NKZ8	Putative tubulin beta chain-like protein ENSP00000290377	42204	5933.50±462.50	2.34±0.00	283.50±21.50	1464.50±27.50	22.28±2.21	70.00±7.00
P60709	ACTB	Actin, cytoplasmic 1	42052	13676.00±294.00	56.22±2.16	637.00±5.00	7499.50±579.50	21.47±3.37	370.00±30.00
P63261	ACTG1	Actin, cytoplasmic 2	42108	13421.00±356.00	48.19±1.86	628.00±5.00	7486.50±587.50	21.47±3.37	369.00±30.00
Q6S8J3	POTEE	POTE ankyrin domain family member E	122882	5744.50±0.50	56.22±2.16	223.50±4.50	3513.50±664.50	21.47±3.37	143.50±31.50
A5A3E0	POTEF	POTE ankyrin domain family member F	123020	5713.00±3.00	56.22±2.16	222.50±4.50	3322.50±630.50	21.47±3.37	134.50±31.50
Q9BYX7	POTEKP	Putative beta-actin-like protein 3	42331	4523.00±33.00	56.22±2.16	142.00±5.00	2524.50±72.50	21.47±3.37	79.00±1.00
P0CG38	POTEI	POTE ankyrin domain family member I	122858	1456.50±43.50	56.22±2.16	92.50±1.50	1007.50±474.50	21.47±3.37	67.00±29.00
P0CG39	POTEJ	POTE ankyrin domain family member J	118740	1010.00±69.00	56.22±2.16	61.50±2.50	842.00±471.00	21.47±3.37	55.00±29.00
Q13885	TUBB2A	Tubulin beta-2A chain	50274	25733.50±110.50	109.03±6.97	1080.00±5.00	7486.50±52.50	21.03±3.47	349.00±14.00
P62937	PPIA	Peptidyl-prolyl cis-trans isomerase A	18229	2709.00±172.00	92.52±23.35	124.00±13.00	1012.50±128.50	20.66±3.65	48.50±4.50
Q9Y536	PPIAL4A	Peptidyl-prolyl cis-trans isomerase A-like 4A/B/C	18398	651.50±53.50	92.52±23.35	31.50±0.50	231.00±45.00	20.66±3.65	11.50±1.50
A2BFH1	PPIAL4G	Peptidyl-prolyl cis-trans isomerase A-like 4G	18382	62.00±2.00	92.52±23.35	7.00±0.00	37.00±3.00	20.66±3.65	2.50±0.50
F5H284	PPIAL4D	Peptidyl-prolyl cis-trans isomerase A-like 4D	18383	62.00±2.00	92.52±23.35	7.00±0.00	37.00±3.00	20.66±3.65	2.50±0.50
Q9BVA1	TUBB2B	Tubulin beta-2B chain	50377	24341.50±197.50	94.95±6.07	1040.00±7.00	6919.00±109.00	19.01±3.75	330.00±15.00
P05109	S100A8	Protein S100-A8	10885	455.00±53.00	3.60±0.63	20.50±2.50	2305.50±231.50	17.25±2.50	92.50±18.50
P07437	TUBB	Tubulin beta chain	50095	26940.50±845.50	75.44±0.00	1077.50±25.50	7589.00±294.00	16.16±1.63	319.50±1.50
P09543	CNP	2~,3~-cyclic-nucleotide 3~-phosphodiesterase	47948	20109.50±882.50	167.12±11.16	840.00±20.00	4068.00±133.00	14.43±2.04	206.00±19.00
P60880	SNAP25	Synaptosomal-associated protein 25	23528	7975.50±755.50	772.75±376.70	236.50±18.50	1197.50±22.50	11.51±0.00	34.00±0.00
J3QS39	UBB	Ubiquitin (Fragment)	10463	4103.00±371.00	54.18±0.00	195.50±6.50	1257.00±371.00	11.49±5.06	58.50±13.50
J3QTR3	RPS27A	Ubiquitin (Fragment)	12230	4103.00±371.00	54.18±0.00	195.50±6.50	1257.00±371.00	11.49±5.06	58.50±13.50
P62987	UBA52	Ubiquitin-60S ribosomal protein L40	15004	4103.00±371.00	54.18±0.00	195.50±6.50	1257.00±371.00	11.49±5.06	58.50±13.50
F5GXK7	UBC	Polyubiquitin-C (Fragment)	18994	4103.00±371.00	54.18±0.00	195.50±6.50	1257.00±371.00	11.49±5.06	58.50±13.50
J3QLP7	UBBP4	Protein UBBP4	25309	3693.50±354.50	54.18±0.00	157.00±4.00	1174.00±359.00	11.49±5.06	47.50±12.50
P04406	GAPDH	Glyceraldehyde-3-phosphate dehydrogenase	36201	13331.50±1275.50	72.51±6.43	446.00±28.00	3637.00±101.00	10.81±2.05	133.00±8.00
G3V1V0	MYL6	Myosin light polypeptide 6	18311	493.00±45.00	7.30±0.70	16.50±1.50	645.00±16.00	10.65±0.99	20.50±0.50
F8W1I5	MYL6B	Myosin light chain 6B	19138	166.50±57.50	0.92±0.00	6.00±1.00	198.00±3.00	10.65±0.99	5.50±0.50
P06733	ENO1	Alpha-enolase	47481	17503.00±108.00	89.05±6.04	631.50±2.50	4706.50±0.50	10.60±0.39	161.00±5.00
P17677	GAP43	Neuromodulin	24902	7447.50±198.50	1304.05±398.33	291.00±4.00	1460.50±424.50	10.33±4.70	58.50±9.50
Q16555	DPYSL2	Dihydropyrimidinase-related protein 2	62711	29342.50±582.50	43.08±4.48	945.50±17.50	9566.00±41.00	10.09±1.13	286.50±17.50
Q13509	TUBB3	Tubulin beta-3 chain	50856	19451.00±757.00	68.11±22.97	831.00±28.00	6289.00±309.00	8.91±0.31	276.00±2.00
P62805	HIST1H4A	Histone H4	11360	2961.50±60.50	136.53±18.16	132.00±0.00	1182.50±138.50	8.66±1.28	55.50±3.50
P0CG05	IGLC2	Ig lambda-2 chain C regions	11458	3347.50±188.50	15.01±2.10	148.00±15.00	2323.00±255.00	8.46±1.23	97.50±16.50
P0CF74	IGLC6	Ig lambda-6 chain C region	11441	3123.50±141.50	15.01±2.10	133.00±13.00	2303.50±274.50	8.46±1.23	96.50±17.50
P0CG06	IGLC3	Ig lambda-3 chain C regions	11402	3332.50±186.50	15.01±2.10	146.50±14.50	2266.00±259.00	8.46±1.23	95.00±17.00
A0M8Q6	IGLC7	Ig lambda-7 chain C region	11467	974.50±122.50	15.01±2.10	57.50±11.50	1265.00±187.00	8.46±1.23	54.00±1.00
P08670	VIM	Vimentin	53676	13015.50±938.50	63.38±0.00	481.50±30.50	2132.50±234.50	8.06±0.53	91.50±6.50
P12532	CKMT1A	Creatine kinase U-type, mitochondrial	47406	5001.00±499.00	4.43±0.72	180.50±9.50	5544.50±469.50	7.05±0.00	209.00±23.00
F8WCN3	CKMT1B	Creatine kinase U-type, mitochondrial	33782	1521.00±67.00	4.43±0.72	94.00±3.00	2192.00±307.00	7.05±0.00	108.50±22.50
P17540	CKMT2	Creatine kinase S-type, mitochondrial	47988	368.00±16.00	4.43±0.72	47.00±3.00	700.50±396.50	7.05±0.00	53.50±23.50
P02647	APOA1	Apolipoprotein A-I	30759	7667.50±199.50	11.52±1.91	287.50±15.50	4908.50±4847.50	6.77±6.66	200.00±194.00
P01009	SERPINA1	Alpha-1-antitrypsin	46878	7125.00±406.00	7.54±0.29	281.50±11.50	7212.50±1881.50	6.62±3.98	268.00±104.00
P07737	PFN1	Profilin-1	15216	2661.50±63.50	5.27±1.25	71.50±0.50	1124.50±248.50	6.51±0.00	44.50±2.50
P02675	FGB	Fibrinogen beta chain	56577	5266.50±84.50	10.73±0.99	225.00±1.00	3246.50±1139.50	6.17±1.40	146.00±61.00
P68363	TUBA1B	Tubulin alpha-1B chain	50804	19229.50±764.50	20.71±0.00	727.50±25.50	5623.00±157.00	6.02±0.44	226.00±3.00
Q71U36	TUBA1A	Tubulin alpha-1A chain	50788	18693.50±745.50	17.57±0.59	715.00±24.00	5497.00±90.00	6.02±0.44	221.00±1.00
Q13748	TUBA3C	Tubulin alpha-3C/D chain	50612	13105.50±279.50	17.57±0.59	526.00±2.00	4368.50±166.50	6.02±0.44	166.00±8.00
Q6PEY2	TUBA3E	Tubulin alpha-3E chain	50568	12770.00±293.00	17.57±0.59	503.00±4.00	4324.00±157.00	6.02±0.44	162.50±7.50
A6NHL2	TUBAL3	Tubulin alpha chain-like 3	50675	1067.50±24.50	20.71±0.00	46.00±1.00	543.50±30.50	6.02±0.44	26.00±2.00
Q9H853	TUBA4B	Putative tubulin-like protein alpha-4B	27819	740.00±93.00	10.64±10.07	27.50±2.50	229.50±2.50	6.02±0.44	6.50±0.50
P12277	CKB	Creatine kinase B-type	42902	19726.00±1564.00	22.72±4.35	636.00±48.00	5592.00±58.00	5.63±0.25	159.00±3.00
P63104	YWHAZ	14-3-3 protein zeta/delta	27899	7436.50±368.50	24.07±1.42	245.00±13.00	1733.50±108.50	5.46±0.36	56.50±5.50
P31947	SFN	14-3-3 protein sigma	27871	763.50±12.50	0.87±0.11	66.00±3.00	137.00±12.00	5.46±0.36	12.50±1.50
P68032	ACTC1	Actin, alpha cardiac muscle 1	42334	9007.50±31.50	12.92±0.00	441.50±10.50	4834.00±610.00	5.32±0.24	248.50±39.50
P68133	ACTA1	Actin, alpha skeletal muscle	42366	9007.50±31.50	12.92±0.00	440.50±10.50	4827.00±603.00	5.32±0.24	243.50±38.50
P62736	ACTA2	Actin, aortic smooth muscle	42381	8784.50±9.50	12.92±0.00	430.00±12.00	4639.50±693.50	5.32±0.24	237.00±43.00
P63267	ACTG2	Actin, gamma-enteric smooth muscle	42249	8784.50±9.50	12.92±0.00	430.00±12.00	4639.50±693.50	5.32±0.24	237.00±43.00
P02679	FGG	Fibrinogen gamma chain	52106	5024.50±64.50	3.73±0.37	220.50±10.50	3689.50±1704.50	5.22±2.36	164.50±84.50
O76013	KRT36	Keratin, type I cuticular Ha6	53354	47.50±7.50	0.66±0.60	2.50±1.50	74.00±0.00	4.98±0.00	6.00±0.00
O76014	KRT37	Keratin, type I cuticular Ha7	51084	47.50±7.50	0.66±0.60	2.50±1.50	74.00±0.00	4.98±0.00	6.00±0.00
O76015	KRT38	Keratin, type I cuticular Ha8	52044	47.50±7.50	0.66±0.60	2.50±1.50	74.00±0.00	4.98±0.00	6.00±0.00
Q2M2I5	KRT24	Keratin, type I cytoskeletal 24	55567	47.50±7.50	1.32±0.06	2.00±1.00	74.00±0.00	4.98±0.00	6.00±0.00
C4AM86	KRT35	Keratin, type I cuticular Ha5	48816	47.50±7.50	1.32±0.06	2.00±1.00	74.00±0.00	4.98±0.00	6.00±0.00
Q14525	KRT33B	Keratin, type I cuticular Ha3-II	47325	47.50±7.50	1.32±0.06	2.00±1.00	74.00±0.00	4.98±0.00	6.00±0.00
Q14532	KRT32	Keratin, type I cuticular Ha2	51793	47.50±7.50	1.32±0.06	2.00±1.00	74.00±0.00	4.98±0.00	6.00±0.00
Q15323	KRT31	Keratin, type I cuticular Ha1	48633	47.50±7.50	1.32±0.06	2.00±1.00	74.00±0.00	4.98±0.00	6.00±0.00
A8MUB1	TUBA4A	Tubulin alpha-4A chain	48982	11677.00±117.00	15.50±0.00	518.00±5.00	3825.50±165.50	4.66±0.56	173.50±6.50
P16152	CBR1	Carbonyl reductase [NADPH] 1	30641	4697.50±34.50	21.00±0.00	157.00±1.00	1046.00±195.00	4.54±0.85	36.50±7.50
P62760	VSNL1	Visinin-like protein 1	22299	2923.00±39.00	72.04±15.12	111.50±5.50	754.00±35.00	4.42±0.75	24.00±1.00
P59665	DEFA1	Neutrophil defensin 1	10536	1064.50±73.50	2.11±0.00	46.50±5.50	1386.00±212.00	4.20±2.09	61.00±10.00
P59666	DEFA3	Neutrophil defensin 3	10580	1064.50±73.50	2.11±0.00	46.50±5.50	1386.00±212.00	4.20±2.09	61.00±10.00
P05026	ATP1B1	Sodium/potassium-transporting ATPase subunit beta-1	35438	4417.00±445.00	15.53±0.50	195.50±21.50	796.00±14.00	4.13±0.55	35.50±0.50
Q99497	PARK7	Protein DJ-1	20050	2843.00±337.00	7.11±0.63	102.00±12.00	452.50±103.50	4.10±0.43	15.50±2.50
P30041	PRDX6	Peroxiredoxin-6	25133	3169.00±184.00	19.10±0.00	134.00±6.00	479.50±86.50	4.08±0.00	28.50±3.50
Q9BUF5	TUBB6	Tubulin beta-6 chain	50281	10446.00±321.00	11.78±1.61	493.50±14.50	3053.00±238.00	4.05±0.16	132.00±1.00
P02787	TF	Serotransferrin	79294	15489.50±193.50	10.69±1.18	609.00±19.00	8231.50±755.50	4.00±3.24	337.00±31.00
P13645	KRT10	Keratin, type I cytoskeletal 10	59020	693.50±7.50	1.32±0.06	23.00±1.00	2736.50±100.50	3.93±1.05	86.50±2.50
Q7Z3Y8	KRT27	Keratin, type I cytoskeletal 27	50419	107.50±5.50	1.32±0.06	4.00±0.00	329.50±42.50	3.93±1.05	11.50±0.50
Q7Z3Z0	KRT25	Keratin, type I cytoskeletal 25	49858	107.50±5.50	1.32±0.06	4.00±0.00	329.50±42.50	3.93±1.05	11.50±0.50
Q7Z3Y9	KRT26	Keratin, type I cytoskeletal 26	52620	101.00±0.00	1.32±0.06	3.00±0.00	263.50±42.50	3.93±1.05	7.50±0.50
O60262	GNG7	Guanine nucleotide-binding protein G(I)/G(S)/G(O) subunit gamma-7	7631	368.00±102.00	9.44±3.78	11.50±2.50	238.00±75.00	3.89±1.77	6.50±1.50
P41219	PRPH	Peripherin	53732	308.50±49.50	0.35±0.00	15.50±1.50	164.50±35.50	3.86±3.66	7.50±2.50
B9A064	IGLL5	Immunoglobulin lambda-like polypeptide 5	23391	3002.00±2.00	2.80±0.00	107.50±0.50	1745.00±540.00	3.77±1.44	75.00±19.00
P0CG04	IGLC1	Ig lambda-1 chain C regions	11512	2809.50±34.50	2.80±0.00	100.00±1.00	1619.50±414.50	3.77±1.44	70.00±14.00
P09104	ENO2	Gamma-enolase	47581	16583.00±180.00	29.52±2.04	582.50±8.50	2524.00±135.00	3.68±0.32	104.00±1.00
P07196	NEFL	Neurofilament light polypeptide	61536	12566.50±748.50	114.85±17.96	603.50±17.50	2449.00±21.00	3.65±0.12	119.50±0.50
P01857	IGHG1	Ig gamma-1 chain C region	36596	11168.50±431.50	14.43±1.99	523.50±16.50	5986.00±2828.00	3.59±0.59	254.50±129.50
F5H3P3	ARHGDIB	Rho GDP-dissociation inhibitor 2 (Fragment)	17982	232.00±14.00	3.23±1.87	9.50±0.50	131.50±55.50	3.51±0.00	6.00±0.00
P04264	KRT1	Keratin, type II cytoskeletal 1	66170	1267.00±119.00	0.97±0.00	41.00±3.00	2980.50±30.50	3.50±0.22	102.50±0.50
P04075	ALDOA	Fructose-bisphosphate aldolase A	39851	8695.50±127.50	28.86±3.55	285.50±17.50	2296.50±52.50	3.48±0.00	68.50±7.50
O76070	SNCG	Gamma-synuclein	13323	1320.50±132.50	48.82±11.19	48.00±4.00	901.50±46.50	3.45±0.51	21.50±1.50
P62258	YWHAE	14-3-3 protein epsilon	29326	6961.50±396.50	110.66±29.32	253.00±6.00	481.50±13.50	3.43±1.16	28.00±5.00
P60174	TPI1	Triosephosphate isomerase	31057	4402.00±180.00	14.62±1.58	149.00±8.00	1475.00±144.00	3.23±0.85	46.00±7.00
P30086	PEBP1	Phosphatidylethanolamine-binding protein 1	21158	3449.00±254.00	4.44±0.40	98.00±6.00	991.50±89.50	3.14±0.90	32.50±1.50
P06576	ATP5B	ATP synthase subunit beta, mitochondrial	56525	6371.00±109.00	10.14±0.94	255.00±8.00	2201.50±278.50	3.13±0.24	86.50±10.50
E7EPV7	SNCA	Alpha-synuclein	11883	1543.00±113.00	30.16±3.94	55.00±4.00	312.50±34.50	3.08±0.51	12.50±0.50
P09211	GSTP1	Glutathione S-transferase P	23569	2154.00±26.00	21.81±1.51	78.50±2.50	327.50±11.50	3.05±0.27	18.00±0.00
P14618-2	PKM	Isoform M1 of Pyruvate kinase PKM	58538	10223.50±130.50	25.03±2.14	367.50±2.50	2275.50±361.50	2.98±0.65	84.50±4.50
Q504U3	PKM2	Pyruvate kinase	40480	5492.00±91.00	25.03±2.14	213.50±0.50	860.00±14.00	2.98±0.65	41.00±4.00
P30613	PKLR	Pyruvate kinase PKLR	62191	513.00±10.00	0.20±0.03	34.50±1.50	97.50±30.50	2.98±0.65	5.50±1.50
P07197	NEFM	Neurofilament medium polypeptide	102468	17489.50±129.50	35.65±3.84	678.00±8.00	3678.00±263.00	2.96±0.13	155.00±5.00
P61266	STX1B	Syntaxin-1B	33452	7648.00±341.00	27.89±1.36	216.50±11.50	1346.50±128.50	2.96±0.18	39.50±2.50
P29966	MARCKS	Myristoylated alanine-rich C-kinase substrate	31707	4644.50±61.50	26.23±5.35	144.50±0.50	1102.50±235.50	2.96±0.96	37.50±5.50
P09417	QDPR	Dihydropteridine reductase	26001	6074.00±85.00	18.37±1.17	155.00±5.00	904.50±44.50	2.78±0.00	26.00±3.00
P02652	APOA2	Apolipoprotein A-II	11282	785.00±78.00	2.77±0.00	40.50±3.50	736.00±0.00	2.77±0.00	40.00±0.00
C9JM50	KRT19	Keratin, type I cytoskeletal 19 (Fragment)	20831	47.50±7.50	0.71±0.55	2.50±1.50	70.50±3.50	2.76±2.22	4.00±2.00
P30531	SLC6A1	Sodium- and chloride-dependent GABA transporter 1	67827	335.50±11.50	0.21±0.00	11.00±0.00	160.00±4.00	2.76±0.00	3.00±0.00
H7C469	H7C469	Uncharacterized protein (Fragment)	40989	1822.50±56.50	3.38±0.34	71.50±0.50	660.50±95.50	2.74±0.00	36.00±6.00
P07339	CTSD	Cathepsin D	45037	1822.50±56.50	3.38±0.34	71.50±0.50	660.50±95.50	2.74±0.00	36.00±6.00
F5H5D3	TUBA1C	Tubulin alpha-1C chain	58606	16715.00±758.00	8.14±0.25	654.00±24.00	4089.00±6.00	2.72±0.21	178.50±2.50
P61764-2	STXBP1	Isoform 2 of Syntaxin-binding protein 1	69091	9333.00±441.00	16.43±0.41	315.50±10.50	1688.00±2.00	2.67±0.00	55.50±1.50
P07195	LDHB	L-lactate dehydrogenase B chain	36900	5015.00±531.00	15.24±4.10	178.50±11.50	1563.00±167.00	2.64±0.00	55.00±8.00
Q6ZMR3	LDHAL6A	L-lactate dehydrogenase A-like 6A	36826	1009.50±114.50	15.24±4.10	24.00±1.00	306.00±127.00	2.64±0.00	8.50±5.50
P40926	MDH2	Malate dehydrogenase, mitochondrial	35937	4543.00±395.00	13.08±0.00	182.00±16.00	1145.00±77.00	2.60±0.16	47.50±0.50
P09972	ALDOC	Fructose-bisphosphate aldolase C	39830	6790.50±132.50	28.67±1.18	250.50±10.50	1373.00±148.00	2.60±0.29	42.50±3.50
Q04695	KRT17	Keratin, type I cytoskeletal 17	48361	57.50±17.50	0.70±0.56	5.50±2.50	92.00±18.00	2.60±2.38	5.00±1.00
F5GWP8	JUP	Junction plakoglobin	66708	102.00±18.00	0.19±0.03	7.50±0.50	92.00±18.00	2.60±2.38	4.50±1.50
P11142	HSPA8	Heat shock cognate 71 kDa protein	71082	11450.00±121.00	19.66±0.94	402.50±2.50	3227.00±1.00	2.58±0.49	114.50±0.50
P02671	FGA	Fibrinogen alpha chain	95656	6318.00±291.00	4.89±0.69	317.00±27.00	3673.00±1644.00	2.55±1.31	196.50±113.50
B1AH77	RAC2	Ras-related C3 botulinum toxin substrate 2	17050	298.50±5.50	1.71±0.24	51.00±1.00	337.50±40.50	2.54±0.00	19.00±2.00
P60763	RAC3	Ras-related C3 botulinum toxin substrate 3	21764	386.50±10.50	1.05±0.00	25.00±1.00	192.50±34.50	2.54±0.00	10.00±3.00
Q16352	INA	Alpha-internexin	55528	7532.50±286.50	13.58±0.42	308.50±2.50	1503.50±32.50	2.45±0.10	67.50±2.50
C9JF17	APOD	Apolipoprotein D (Fragment)	24541	1815.00±67.00	5.49±1.23	62.50±6.50	731.00±200.00	2.43±0.65	27.50±10.50
E9PND2	CSRP1	Cysteine and glycine-rich protein 1 (Fragment)	16675	163.00±1.00	1.78±0.26	6.50±0.50	317.00±66.00	2.25±1.15	9.50±2.50
P58546	MTPN	Myotrophin	13058	371.00±84.00	3.02±0.00	12.00±1.00	99.50±16.50	2.16±1.15	3.00±0.00
P00558	PGK1	Phosphoglycerate kinase 1	44985	3202.00±27.00	11.39±0.43	135.50±3.50	859.00±120.00	2.14±0.24	33.50±3.50
H0Y7A7	CALM2	Calmodulin (Fragment)	20863	2554.50±35.50	22.22±3.44	114.00±7.00	440.50±29.50	2.07±0.23	17.50±3.50
P62158	CALM1	Calmodulin	16827	2554.50±35.50	22.22±3.44	114.00±7.00	440.50±29.50	2.07±0.23	17.50±3.50
M0QZ52	CALM3	Calmodulin	9348	1400.50±29.50	22.22±3.44	50.50±0.50	187.50±0.50	2.07±0.23	6.00±0.00
Q96IX5	USMG5	Up-regulated during skeletal muscle growth protein 5	6510	142.50±12.50	3.70±1.01	6.00±0.00	101.50±46.50	2.04±0.65	2.50±0.50
P00738	HP	Haptoglobin	45861	4840.00±62.00	6.26±0.25	236.00±3.00	2937.50±2891.50	2.03±1.59	140.00±138.00
P35908	KRT2	Keratin, type II cytoskeletal 2 epidermal	65678	394.00±36.00	0.45±0.03	16.00±2.00	1532.00±69.00	2.01±0.22	54.00±5.00
Q01546	KRT76	Keratin, type II cytoskeletal 2 oral	66370	65.00±9.00	0.31±0.07	11.00±3.00	94.00±18.00	2.01±0.22	4.00±1.00
P06899	HIST1H2BJ	Histone H2B type 1-J	13896	1058.00±2.00	4.23±0.57	58.50±4.50	639.00±16.00	2.00±0.00	24.00±5.00
Q16778	HIST2H2BE	Histone H2B type 2-E	13912	1058.00±2.00	4.23±0.57	58.50±4.50	639.00±16.00	2.00±0.00	24.00±5.00
P23527	HIST1H2BO	Histone H2B type 1-O	13898	1058.00±2.00	4.23±0.57	58.50±4.50	639.00±16.00	2.00±0.00	24.00±5.00
P33778	HIST1H2BB	Histone H2B type 1-B	13942	1058.00±2.00	4.23±0.57	58.50±4.50	639.00±16.00	2.00±0.00	24.00±5.00
Q8N257	HIST3H2BB	Histone H2B type 3-B	13900	1026.00±9.00	4.23±0.57	53.50±3.50	639.00±16.00	2.00±0.00	24.00±5.00
O75947	ATP5H	ATP synthase subunit d, mitochondrial	18537	1485.00±173.00	16.38±2.88	73.50±7.50	236.00±44.00	1.98±0.24	8.50±0.50
C9JFR7	CYCS	Cytochrome c (Fragment)	11440	408.00±91.00	3.85±0.00	17.00±3.00	76.00±33.00	1.97±0.77	4.00±1.00
P0C0S8	HIST1H2AG	Histone H2A type 1	14083	2156.00±62.00	15.70±0.00	108.50±0.50	432.50±94.50	1.95±0.00	22.00±3.00
Q9BTM1	H2AFJ	Histone H2A.J	14011	2156.00±62.00	15.70±0.00	108.50±0.50	432.50±94.50	1.95±0.00	22.00±3.00
Q96KK5	HIST1H2AH	Histone H2A type 1-H	13898	2156.00±62.00	15.70±0.00	108.50±0.50	432.50±94.50	1.95±0.00	22.00±3.00
P20671	HIST1H2AD	Histone H2A type 1-D	14099	2156.00±62.00	15.70±0.00	108.50±0.50	432.50±94.50	1.95±0.00	22.00±3.00
Q99878	HIST1H2AJ	Histone H2A type 1-J	13928	2156.00±62.00	15.70±0.00	108.50±0.50	432.50±94.50	1.95±0.00	22.00±3.00
Q6FI13	HIST2H2AA3	Histone H2A type 2-A	14087	2120.00±50.00	15.70±0.00	106.50±0.50	432.50±94.50	1.95±0.00	22.00±3.00
Q16777	HIST2H2AC	Histone H2A type 2-C	13980	2120.00±50.00	15.70±0.00	106.50±0.50	432.50±94.50	1.95±0.00	22.00±3.00
S4R3E9	NEDD8-MDP1	Protein NEDD8-MDP1	9780	429.50±36.50	1.94±0.45	19.50±0.50	133.00±27.00	1.94±0.45	4.50±0.50
F8VSA6	NEDD8	NEDD8	5863	429.50±36.50	1.94±0.45	19.50±0.50	133.00±27.00	1.94±0.45	4.50±0.50
P62328	TMSB4X	Thymosin beta-4	5050	80.00±12.00	4.38±3.66	5.00±2.00	79.00±0.00	1.94±0.00	2.00±0.00
Q5T4B6	TMSB4XP4	HCG1780554	5110	62.00±6.00	4.38±3.66	3.00±0.00	79.00±0.00	1.94±0.00	2.00±0.00
P01859	IGHG2	Ig gamma-2 chain C region	36505	7190.00±445.00	3.20±0.19	325.00±18.00	3434.50±2522.50	1.93±0.75	164.50±114.50
P09471-2	GNAO1	Isoform Alpha-2 of Guanine nucleotide-binding protein G(o) subunit alpha	40574	2732.50±53.50	4.82±0.23	138.50±4.50	805.50±1.50	1.88±0.11	44.50±4.50
P38405-2	GNAL	Isoform 2 of Guanine nucleotide-binding protein G(olf) subunit alpha	53049	407.50±67.50	4.82±0.23	22.00±2.00	173.00±9.00	1.88±0.11	8.50±0.50
P19087	GNAT2	Guanine nucleotide-binding protein G(t) subunit alpha-2	40720	407.50±67.50	2.34±2.26	19.00±3.00	173.00±9.00	1.88±0.11	8.50±0.50
A8MTJ3	GNAT3	Guanine nucleotide-binding protein G(t) subunit alpha-3	40844	407.50±67.50	4.82±0.23	18.50±2.50	173.00±9.00	1.88±0.11	8.50±0.50
P11488	GNAT1	Guanine nucleotide-binding protein G(t) subunit alpha-1	40471	407.50±67.50	4.82±0.23	18.00±2.00	173.00±9.00	1.88±0.11	8.50±0.50
P01598	P01598	Ig kappa chain V-I region EU	11895	853.00±15.00	6.22±2.63	39.00±3.00	352.00±80.00	1.86±0.70	13.50±7.50
P01596	P01596	Ig kappa chain V-I region CAR	11810	701.50±4.50	6.22±2.63	30.50±2.50	230.50±41.50	1.86±0.70	8.00±2.00
P01861	IGHG4	Ig gamma-4 chain C region	36431	7368.50±413.50	3.80±0.00	345.50±14.50	3260.50±2272.50	1.85±0.84	148.50±100.50
P31150	GDI1	Rab GDP dissociation inhibitor alpha	51177	4356.50±69.50	8.46±0.00	174.00±7.00	1118.00±29.00	1.84±0.43	41.50±2.50
P01860	IGHG3	Ig gamma-3 chain C region	42287	6962.50±415.50	2.46±0.13	318.50±13.50	4109.00±2257.00	1.78±0.31	184.00±105.00
Q3ZCM7	TUBB8	Tubulin beta-8 chain	50257	12942.00±347.00	3.74±0.15	594.50±12.50	2899.50±72.50	1.77±0.18	146.50±0.50
P18135	P18135	Ig kappa chain V-III region HAH	14178	631.50±72.50	1.14±0.00	24.50±0.50	652.00±0.00	1.76±0.00	28.00±0.00
P18136	P18136	Ig kappa chain V-III region HIC	14194	631.50±72.50	1.14±0.00	24.50±0.50	652.00±0.00	1.76±0.00	28.00±0.00
P04271	S100B	Protein S100-B	10820	116.50±58.50	2.16±0.86	8.50±3.50	552.50±50.50	1.76±0.40	24.00±2.00
P27348	YWHAQ	14-3-3 protein theta	28032	2881.50±151.50	8.48±1.06	117.00±2.00	405.00±20.00	1.76±0.31	20.50±0.50
Q9NZ45	CISD1	CDGSH iron-sulfur domain-containing protein 1	12362	357.00±13.00	2.41±0.00	14.50±0.50	135.50±35.50	1.75±0.66	5.00±2.00
P25705	ATP5A1	ATP synthase subunit alpha, mitochondrial	59828	10576.50±571.50	9.27±0.27	325.00±14.00	2920.50±208.50	1.74±0.51	86.50±2.50
P61981	YWHAG	14-3-3 protein gamma	28456	6072.00±789.00	11.13±0.67	198.50±6.50	670.50±39.50	1.73±0.30	31.50±0.50
Q04917	YWHAH	14-3-3 protein eta	28372	2494.00±168.00	8.72±0.54	125.00±1.00	347.00±2.00	1.71±0.00	22.50±2.50
P16949	STMN1	Stathmin	17292	2171.50±55.50	6.23±1.28	106.50±5.50	224.50±55.50	1.69±0.65	9.00±3.00
Q7L7L0	HIST3H2A	Histone H2A type 3	14113	1988.50±77.50	14.08±1.63	99.50±0.50	438.00±104.00	1.67±0.29	21.00±3.00
P04908	HIST1H2AB	Histone H2A type 1-B/E	14127	1988.50±77.50	14.08±1.63	99.50±0.50	438.00±104.00	1.67±0.29	21.00±3.00
Q93077	HIST1H2AC	Histone H2A type 1-C	14097	1988.50±77.50	14.08±1.63	99.50±0.50	438.00±104.00	1.67±0.29	21.00±3.00
Q13813-2	SPTAN1	Isoform 2 of Spectrin alpha chain, non-erythrocytic 1	285717	22185.00±707.00	6.49±0.04	801.00±32.00	4991.00±354.00	1.65±0.16	167.50±4.50
C9J2C0	TUBA8	Tubulin alpha-8 chain (Fragment)	52750	6007.50±118.50	6.62±0.23	307.50±5.50	1933.50±124.50	1.64±0.00	84.50±8.50
P07900	HSP90AA1	Heat shock protein HSP 90-alpha	85006	8381.50±92.50	8.15±0.18	309.50±7.50	2097.50±6.50	1.64±0.25	70.50±1.50
Q14568	HSP90AA2	Putative heat shock protein HSP 90-alpha A2	39454	1739.50±125.50	4.44±3.53	59.50±0.50	618.00±19.00	1.64±0.25	21.50±0.50
Q58FF8	HSP90AB2P	Putative heat shock protein HSP 90-beta 2	44492	1649.00±85.00	5.85±0.00	61.00±2.00	314.50±22.50	1.64±0.25	15.00±2.00
Q58FF6	HSP90AB4P	Putative heat shock protein HSP 90-beta 4	58855	997.00±48.00	8.15±0.18	39.50±2.50	346.00±26.00	1.64±0.25	13.50±0.50
Q96A08	HIST1H2BA	Histone H2B type 1-A	14159	453.50±21.50	3.09±0.34	39.00±3.00	158.50±12.50	1.64±0.36	13.50±4.50
Q06830	PRDX1	Peroxiredoxin-1	22324	2119.50±77.50	33.40±9.39	123.50±2.50	265.00±64.00	1.64±0.89	12.50±3.50
Q58FG0	HSP90AA5P	Putative heat shock protein HSP 90-alpha A5	38942	638.50±50.50	8.15±0.18	39.50±3.50	120.00±20.00	1.64±0.25	8.50±0.50
Q58FG1	HSP90AA4P	Putative heat shock protein HSP 90-alpha A4	47796	817.00±117.00	4.27±4.05	23.50±1.50	190.00±10.00	1.64±0.25	4.50±0.50
P08107	HSPA1A	Heat shock 70 kDa protein 1A/1B	70294	5880.50±20.50	3.23±0.29	209.00±3.00	1749.00±63.00	1.61±0.12	70.00±2.00
H0YID2	AK1	Adenylate kinase isoenzyme 1 (Fragment)	5828	302.50±23.50	3.03±0.26	14.00±1.00	78.00±0.00	1.60±0.00	3.00±0.00
P35527	KRT9	Keratin, type I cytoskeletal 9	62255	134.00±21.00	0.20±0.03	3.50±0.50	884.50±16.50	1.56±0.40	32.50±3.50
Q5VU58	TPM3	Tropomyosin 3, isoform CRA	29019	2790.00±53.00	14.27±1.65	87.50±7.50	431.50±91.50	1.56±0.42	12.50±1.50
Q5HYB6	DKFZp686J1372	Putative uncharacterized protein DKFZp686J1372	27387	2456.50±28.50	15.05±0.88	73.00±5.00	404.50±76.50	1.56±0.42	11.50±1.50
A6NL28	A6NL28	Putative tropomyosin alpha-3 chain-like protein	26595	1017.50±24.50	15.21±0.88	25.50±1.50	223.00±24.00	1.56±0.42	5.00±0.00
A6NL28-2	A6NL28-2	Isoform 2 of Putative tropomyosin alpha-3 chain-like protein	25127	1016.00±26.00	15.21±0.88	25.00±1.00	223.00±24.00	1.56±0.42	5.00±0.00
P09936	UCHL1	Ubiquitin carboxyl-terminal hydrolase isozyme L1	25151	2292.00±117.00	29.74±1.91	85.50±1.50	597.00±108.00	1.55±0.30	21.00±0.00
P84095	RHOG	Rho-related GTP-binding protein RhoG	21751	770.00±8.00	3.84±0.00	27.50±1.50	272.00±8.00	1.55±0.19	8.00±1.00
P02511	CRYAB	Alpha-crystallin B chain	20146	2435.00±369.00	21.51±3.28	118.50±7.50	220.50±0.50	1.54±0.00	9.00±0.00
G3XAP5	LDHC	L-lactate dehydrogenase	26552	1009.50±114.50	15.24±4.10	23.00±1.00	313.50±134.50	1.54±1.11	9.00±6.00
P60201	PLP1	Myelin proteolipid protein	30855	14125.00±640.00	2.78±0.00	446.50±29.50	3808.50±643.50	1.53±0.26	125.00±12.00
U3KQK0	HIST1H2BN	Histone 1, H2bn, isoform CRA	18792	1294.50±23.50	3.09±0.34	70.50±5.50	661.00±50.00	1.49±0.21	25.50±6.50
B4DR52	HIST2H2BF	Histone H2B	18087	1294.50±23.50	3.09±0.34	70.50±5.50	661.00±50.00	1.49±0.21	25.50±6.50
P57053	H2BFS	Histone H2B type F-S	13936	1294.50±23.50	3.09±0.34	70.50±5.50	661.00±50.00	1.49±0.21	25.50±6.50
P58876	HIST1H2BD	Histone H2B type 1-D	13928	1294.50±23.50	3.09±0.34	70.50±5.50	661.00±50.00	1.49±0.21	25.50±6.50
O60814	HIST1H2BK	Histone H2B type 1-K	13882	1294.50±23.50	3.09±0.34	70.50±5.50	661.00±50.00	1.49±0.21	25.50±6.50
P62807	HIST1H2BC	Histone H2B type 1-C/E/F/G/I	13898	1294.50±23.50	3.09±0.34	70.50±5.50	661.00±50.00	1.49±0.21	25.50±6.50
Q93079	HIST1H2BH	Histone H2B type 1-H	13884	1294.50±23.50	3.09±0.34	70.50±5.50	661.00±50.00	1.49±0.21	25.50±6.50
Q99879	HIST1H2BM	Histone H2B type 1-M	13981	1294.50±23.50	3.09±0.34	70.50±5.50	661.00±50.00	1.49±0.21	25.50±6.50
Q99880	HIST1H2BL	Histone H2B type 1-L	13944	1294.50±23.50	3.09±0.34	70.50±5.50	661.00±50.00	1.49±0.21	25.50±6.50
O15145	ARPC3	Actin-related protein 2/3 complex subunit 3	20761	263.50±12.50	0.97±0.15	12.50±0.50	120.50±16.50	1.49±0.32	5.50±0.50
P01597	P01597	Ig kappa chain V-I region DEE	11768	1139.50±20.50	5.90±0.88	32.00±2.00	196.50±18.50	1.47±0.33	7.50±3.50
P14927	UQCRB	Cytochrome b-c1 complex subunit 7	13522	1277.50±109.50	5.48±2.76	57.50±3.50	209.00±10.00	1.46±0.00	6.50±0.50
P01609	P01609	Ig kappa chain V-I region Scw	11871	1154.50±30.50	5.78±0.86	31.50±1.50	211.50±3.50	1.45±0.31	8.00±4.00
P01610	P01610	Ig kappa chain V-I region WEA	11947	1139.00±38.00	5.67±0.84	33.00±2.00	196.00±19.00	1.45±0.31	7.50±3.50
P01600	P01600	Ig kappa chain V-I region Hau	11778	1122.00±38.00	5.78±0.86	32.00±2.00	196.00±19.00	1.45±0.31	7.50±3.50
P80362	P80362	Ig kappa chain V-I region WAT	11844	1122.00±38.00	5.78±0.86	32.00±2.00	196.00±19.00	1.45±0.31	7.50±3.50
P01606	P01606	Ig kappa chain V-I region OU	11884	1122.00±38.00	4.26±0.66	32.00±2.00	196.00±19.00	1.45±0.31	7.50±3.50
P01593	P01593	Ig kappa chain V-I region AG	12099	1120.50±36.50	5.78±0.86	30.00±2.00	196.00±19.00	1.45±0.31	7.50±3.50
P01594	P01594	Ig kappa chain V-I region AU	12046	1120.50±36.50	5.78±0.86	30.00±2.00	196.00±19.00	1.45±0.31	7.50±3.50
P01599	P01599	Ig kappa chain V-I region Gal	11921	1120.50±36.50	5.78±0.86	30.00±2.00	196.00±19.00	1.45±0.31	7.50±3.50
P01607	P01607	Ig kappa chain V-I region Rei	12009	1120.50±36.50	5.78±0.86	30.00±2.00	196.00±19.00	1.45±0.31	7.50±3.50
P01608	P01608	Ig kappa chain V-I region Roy	11889	1120.50±36.50	5.78±0.86	30.00±2.00	196.00±19.00	1.45±0.31	7.50±3.50
E9PN17	ATP5L	ATP synthase subunit g, mitochondrial	8447	553.00±69.00	5.87±1.18	17.00±2.00	101.00±21.00	1.42±0.42	2.50±0.50
P63215	GNG3	Guanine nucleotide-binding protein G(I)/G(S)/G(O) subunit gamma-3	8527	639.50±4.50	25.55±4.51	18.00±0.00	110.50±20.50	1.40±0.41	3.00±1.00
Q8IXJ6	SIRT2	NAD-dependent protein deacetylase sirtuin-2	43782	2646.00±184.00	3.34±0.63	100.50±4.50	579.50±210.50	1.39±0.62	18.00±7.00
P21796	VDAC1	Voltage-dependent anion-selective channel protein 1	30868	5810.50±11.50	9.52±0.00	165.00±3.00	369.50±67.50	1.39±0.12	11.00±2.00
J3QRU4	VAMP2	Vesicle-associated membrane protein 2	12300	1938.50±96.50	3.98±0.60	60.50±1.50	387.00±52.00	1.38±0.29	10.50±1.50
L7N2F9	L7N2F9	Uncharacterized protein (Fragment)	13174	1938.50±96.50	3.98±0.60	60.50±1.50	387.00±52.00	1.38±0.29	10.50±1.50
Q15836	VAMP3	Vesicle-associated membrane protein 3	11359	1531.00±58.00	3.35±0.57	48.50±0.50	330.00±109.00	1.38±0.29	9.50±2.50
P61204	ARF3	ADP-ribosylation factor 3	20645	394.50±4.50	2.11±0.24	16.50±0.50	489.50±54.50	1.36±0.22	14.50±1.50
P84077	ARF1	ADP-ribosylation factor 1	20741	394.50±4.50	2.11±0.24	16.50±0.50	489.50±54.50	1.36±0.22	14.50±1.50
P32119	PRDX2	Peroxiredoxin-2	22049	1396.00±80.00	5.28±0.00	59.00±1.00	274.00±55.00	1.36±0.33	8.50±0.50
H0YGG7	H0YGG7	Uncharacterized protein (Fragment)	6897	303.50±13.50	2.11±0.24	9.00±0.00	256.00±25.00	1.36±0.22	5.50±0.50
E5RGX5	STMN2	Stathmin	19676	1397.00±126.00	2.06±0.48	68.50±6.50	113.00±57.00	1.36±0.99	5.00±2.00
P23528	CFL1	Cofilin-1	18719	1356.50±79.50	8.48±0.64	62.00±2.00	397.50±22.50	1.35±0.63	17.00±1.00
Q9Y281	CFL2	Cofilin-2	18839	650.50±14.50	1.92±0.24	29.00±2.00	251.00±19.00	1.35±0.63	7.00±0.00
Q14195-2	DPYSL3	Isoform LCRMP-4 of Dihydropyrimidinase-related protein 3	74321	5939.50±396.50	3.64±0.30	215.00±5.00	2002.50±158.50	1.34±0.18	65.50±4.50
G3V2S6	ATP6V1D	V-type proton ATPase subunit D	21908	132.00±29.00	0.91±0.14	7.00±1.00	72.50±19.50	1.34±0.81	2.50±0.50
P54652	HSPA2	Heat shock-related 70 kDa protein 2	70263	7251.00±292.00	7.99±0.82	252.00±2.00	1880.00±35.00	1.33±0.16	66.00±1.00
Q9H0Q3	FXYD6	FXYD domain-containing ion transport regulator 6	10706	951.50±8.50	13.57±2.03	32.50±0.50	131.00±11.00	1.32±0.00	3.50±0.50
P07205	PGK2	Phosphoglycerate kinase 2	45166	975.00±57.00	5.80±5.16	34.00±1.00	189.50±71.50	1.31±1.07	7.00±2.00
Q9UQM7	CAMK2A	Calcium/calmodulin-dependent protein kinase type II subunit alpha	54624	7793.50±265.50	6.82±0.92	241.50±4.50	1629.00±112.00	1.29±0.27	52.00±0.00
O95678	KRT75	Keratin, type II cytoskeletal 75	59809	186.50±55.50	0.25±0.14	15.50±4.50	235.00±72.00	1.27±0.97	7.00±3.00
P0C0S5	H2AFZ	Histone H2A.Z	13545	874.50±20.50	2.08±0.00	50.00±1.00	278.00±87.00	1.26±0.69	14.50±3.50
C9J0D1	H2AFV	Histone H2A	13155	874.50±20.50	2.08±0.00	50.00±1.00	278.00±87.00	1.26±0.69	14.50±3.50
Q16181-2	2013-09-07	Isoform 2 of Septin-7	50834	2279.00±98.00	6.32±1.14	108.00±1.00	280.00±40.00	1.25±0.00	14.00±1.00
P09382	LGALS1	Galectin-1	15048	1061.50±12.50	5.92±0.70	46.50±0.50	152.50±15.50	1.25±0.00	7.00±0.00
Q6ZU15	2013-09-14	Septin-14	50449	335.50±48.50	6.32±1.14	17.50±0.50	71.00±6.00	1.25±0.00	2.50±0.50
P13804	ETFA	Electron transfer flavoprotein subunit alpha, mitochondrial	35400	853.00±70.00	1.45±0.00	24.00±3.00	252.00±36.00	1.23±0.23	10.50±1.50
P01620	P01620	Ig kappa chain V-III region SIE	11882	744.00±52.00	1.14±0.00	33.50±2.50	1159.50±338.50	1.22±0.55	36.00±19.00
P01623	P01623	Ig kappa chain V-III region WOL	11853	744.00±52.00	1.14±0.00	33.50±2.50	1159.50±338.50	1.22±0.55	36.00±19.00
P01622	P01622	Ig kappa chain V-III region Ti	11895	683.50±53.50	1.14±0.00	23.00±2.00	1140.00±319.00	1.22±0.55	28.00±11.00
P04206	P04206	Ig kappa chain V-III region GOL	11937	683.50±53.50	1.14±0.00	23.00±2.00	1140.00±319.00	1.22±0.55	28.00±11.00
Q99962	SH3GL2	Endophilin-A1	40108	2415.50±104.50	4.73±0.00	104.50±5.50	442.50±12.50	1.22±0.18	20.50±0.50
Q562R1	ACTBL2	Beta-actin-like protein 2	42318	5530.50±38.50	2.21±0.12	306.50±9.50	2623.50±182.50	1.21±0.09	133.50±11.50
M0R116	ATP1A3	Sodium/potassium-transporting ATPase subunit alpha-3	109635	13237.00±96.00	5.04±0.34	398.00±2.00	3204.50±23.50	1.21±0.00	92.50±0.50
P17174	GOT1	Aspartate aminotransferase, cytoplasmic	46447	1607.00±61.00	3.70±0.17	70.50±1.50	453.00±31.00	1.21±0.07	21.00±5.00
J3KP15	SRSF2	Serine/arginine-rich-splicing factor 2 (Fragment)	15518	446.00±25.00	0.48±0.00	12.00±1.00	717.50±116.50	1.20±0.00	22.00±5.00
B4DN89	SFRS2	Serine/arginine-rich-splicing factor 2	24139	446.00±25.00	0.48±0.00	12.00±1.00	717.50±116.50	1.20±0.00	22.00±5.00
P31946	YWHAB	14-3-3 protein beta/alpha	28179	2448.00±80.00	9.01±1.66	127.50±4.50	272.50±36.50	1.20±0.25	18.50±2.50
P02766	TTR	Transthyretin	15991	334.50±163.50	0.82±0.35	11.00±4.00	340.50±38.50	1.20±0.42	10.50±1.50
P80748	P80748	Ig lambda chain V-III region LOI	12042	762.00±17.00	1.74±0.00	14.00±0.00	284.00±75.00	1.20±0.54	6.50±3.50
Q9BRL6	SRSF8	Serine/arginine-rich splicing factor 8	32382				118.00±8.00	1.20±0.00	4.00±0.00
P63167	DYNLL1	Dynein light chain 1, cytoplasmic	10530	1407.00±39.00	18.86±2.80	33.00±1.00	72.00±4.00	1.20±0.00	2.00±0.00
C9JRZ6	CHCHD3	Coiled-coil-helix-coiled-coil-helix domain-containing protein 3, mitochondrial	26963	162.50±9.50	1.26±0.00	9.00±0.00	164.50±39.50	1.19±0.00	5.00±0.00
P69891	HBG1	Hemoglobin subunit gamma-1	16187	1169.50±56.50	2.12±0.00	43.50±2.50	1130.50±296.50	1.18±0.41	49.50±12.50
P69892	HBG2	Hemoglobin subunit gamma-2	16173	1161.00±65.00	2.12±0.00	43.00±3.00	1130.50±296.50	1.18±0.41	49.50±12.50
P07355	ANXA2	Annexin A2	38808	2151.50±41.50	4.57±0.00	62.50±4.50	422.50±98.50	1.18±0.08	12.00±3.00
A6NMY6	ANXA2P2	Putative annexin A2-like protein	38806	1249.00±46.00	4.57±0.00	42.50±2.50	275.50±51.50	1.18±0.08	8.00±2.00
P61586	RHOA	Transforming protein RhoA	22096	567.50±66.50	1.90±0.20	23.00±1.00	146.00±7.00	1.18±0.15	7.00±1.00
Q5JR08	RHOC	Rho-related GTP-binding protein RhoC (Fragment)	21851	443.00±57.00	1.90±0.20	20.00±0.00	102.00±4.00	1.18±0.15	5.50±0.50
U3KQA9	U3KQA9	Uncharacterized protein (Fragment)	28648	383.50±55.50	1.90±0.20	15.00±0.00	80.00±7.00	1.18±0.15	3.00±0.00
U3KQV3	U3KQV3	Uncharacterized protein (Fragment)	30982	383.50±55.50	1.90±0.20	15.00±0.00	80.00±7.00	1.18±0.15	3.00±0.00
P30044	PRDX5	Peroxiredoxin-5, mitochondrial	22301	1147.00±212.00	4.36±0.00	41.50±7.50	234.00±18.00	1.17±0.16	8.00±1.00
J3QST3	KRT3	Keratin, type II cytoskeletal 3	64636	42.50±2.50	906.96±86.78	9.50±2.50	48.00±5.00	1.17±1.07	2.00±0.50
P01611	P01611	Ig kappa chain V-I region Wes	11715	391.00±22.00	1.48±0.31	10.00±1.00	190.00±30.00	1.16±0.00	4.00±0.00
K7EK07	H3F3B	Histone H3 (Fragment)	14962	226.50±16.50	1.57±0.21	34.00±1.00	112.00±18.00	1.14±0.23	10.00±3.00
Q71DI3	HIST2H3A	Histone H3.2	15436	226.50±16.50	1.57±0.21	34.00±1.00	112.00±18.00	1.14±0.23	10.00±3.00
Q16695	HIST3H3	Histone H3.1t	15613	226.50±16.50	1.57±0.21	34.00±1.00	112.00±18.00	1.14±0.23	10.00±3.00
P68431	HIST1H3A	Histone H3.1	15509	226.50±16.50	1.57±0.21	34.00±1.00	112.00±18.00	1.14±0.23	10.00±3.00
P84243	H3F3A	Histone H3.3	15376	226.50±16.50	1.57±0.21	34.00±1.00	112.00±18.00	1.14±0.23	10.00±3.00
Q6NXT2	H3F3C	Histone H3.3C	15318	211.00±12.00	1.57±0.21	31.00±2.00	65.50±28.50	1.14±0.23	8.50±3.50
G5EA52	PDIA3	Protein disulfide isomerase family A, member 3, isoform CRA	55328	2069.50±119.50	2.00±0.00	69.00±0.00	615.00±52.00	1.13±0.13	23.00±3.00
J3QRS3	MYL12A	Myosin regulatory light chain 12A	20501	754.00±26.00	2.13±0.24	25.00±2.00	372.00±44.00	1.13±0.00	10.00±1.00
O14950	MYL12B	Myosin regulatory light chain 12B	19824	754.00±26.00	2.13±0.24	25.00±2.00	372.00±44.00	1.13±0.00	10.00±1.00
P24844	MYL9	Myosin regulatory light polypeptide 9	19871	511.50±85.50	1.38±0.19	14.50±1.50	324.00±43.00	1.13±0.00	9.00±1.00
P08238	HSP90AB1	Heat shock protein HSP 90-beta	83554	7809.50±207.50	5.85±0.00	275.50±10.50	1462.50±64.50	1.12±0.12	52.50±5.50
P45880	VDAC2	Voltage-dependent anion-selective channel protein 2	32060	3897.50±67.50	4.37±0.52	119.50±5.50	349.00±82.00	1.10±0.11	12.00±1.00
P40925-3	MDH1	Isoform 3 of Malate dehydrogenase, cytoplasmic	38888	3211.00±671.00	3.38±0.37	122.00±11.00	671.50±41.50	1.09±0.09	24.00±1.00
P10909	CLU	Clusterin	53031	2300.50±349.50	1.72±0.24	91.50±9.50	1483.00±479.00	1.08±0.25	53.50±18.50
P16403	HIST1H1C	Histone H1.2	21352	1608.00±168.00	3.37±0.63	61.00±7.00	302.00±105.00	1.08±0.00	13.00±3.00
Q05193-2	DNM1	Isoform 2 of Dynamin-1	97544	5730.50±285.50	5.15±0.21	239.00±9.00	1573.00±63.00	1.07±0.07	59.50±0.50
Q96FJ2	DYNLL2	Dynein light chain 2, cytoplasmic	10457	1331.00±47.00	21.14±8.97	42.00±4.00	36.50±12.50	1.07±0.30	3.00±0.00
Q01082	SPTBN1	Spectrin beta chain, non-erythrocytic 1	275237	18180.00±18.00	5.03±0.32	598.50±12.50	4247.00±112.00	1.06±0.19	126.00±4.00
J3KTL2	SRSF1	Serine/arginine-rich-splicing factor 1	28426	405.50±8.50	0.56±0.00	15.00±0.00	723.00±31.00	1.06±0.11	27.00±3.00
P22626	HNRNPA2B1	Heterogeneous nuclear ribonucleoproteins A2/B1	37464	1503.00±43.00	4.21±0.22	57.50±1.50	365.00±58.00	1.06±0.09	13.00±1.00
J3QLP6	CWC25	Pre-mRNA-splicing factor CWC25 homolog	8157				31.00±0.00	1.06±0.00	2.00±0.00
Q13733	ATP1A4	Sodium/potassium-transporting ATPase subunit alpha-4	115119	2210.00±94.00	4.32±0.31	76.00±3.00	329.00±35.00	1.05±0.17	14.00±2.00
P54707	ATP12A	Potassium-transporting ATPase alpha chain 2	116292	519.00±14.00	5.04±0.34	31.50±2.50	77.50±4.50	1.05±0.17	3.50±0.50
E9PNW4	CD59	CD59 glycoprotein	12604				74.00±0.00	1.05±0.00	3.00±0.00
P10412	HIST1H1E	Histone H1.4	21852	1640.50±169.50	3.86±0.68	62.00±7.00	304.50±107.50	1.04±0.00	13.00±3.00
P16402	HIST1H1D	Histone H1.3	22336	1566.00±185.00	3.11±0.06	59.50±6.50	288.00±108.00	1.04±0.00	12.00±3.00
Q02539	HIST1H1A	Histone H1.1	21829	641.50±49.50	3.86±0.68	23.50±1.50	203.00±65.00	1.04±0.00	7.50±1.50
P22492	HIST1H1T	Histone H1t	22006	641.50±49.50	3.86±0.68	23.50±1.50	203.00±65.00	1.04±0.00	7.50±1.50
P00739	HPR	Haptoglobin-related protein	39518	1904.50±18.50	2.48±0.14	118.50±0.50	1227.50±1205.50	1.03±0.59	73.50±72.50
P01008	SERPINC1	Antithrombin-III	53025	461.00±25.00	0.95±0.12	25.50±0.50	351.00±91.00	1.03±0.59	22.00±11.00
O75828	CBR3	Carbonyl reductase [NADPH] 3	31230	3068.00±44.00	3.15±0.42	81.00±2.00	685.00±145.00	1.03±0.00	21.50±4.50
D6R938	CAMK2D	Calcium/calmodulin-dependent protein kinase (CaM kinase) II delta, isoform CRA	56890	2258.50±67.50	1.46±0.00	85.50±4.50	373.00±58.00	1.02±0.54	19.50±2.50
P00492	HPRT1	Hypoxanthine-guanine phosphoribosyltransferase	24792	1326.50±256.50	3.30±0.27	46.00±6.00	173.00±30.00	1.01±0.13	6.00±1.00
P50897	PPT1	Palmitoyl-protein thioesterase 1	34627	67.00±8.00	0.20±0.00	2.00±0.00	699.00±38.00	0.99±0.09	19.50±1.50
Q8NHG7	SVIP	Small VCP/p97-interacting protein	8551	235.50±35.50	2.38±0.58	16.00±0.00	117.00±0.00	0.99±0.00	5.00±0.00
P01777	P01777	Ig heavy chain V-III region TEI	12908	695.00±68.00	0.98±0.00	25.00±4.00	575.00±0.00	0.98±0.00	23.00±0.00
P11177	PDHB	Pyruvate dehydrogenase E1 component subunit beta, mitochondrial	39550	1417.00±93.00	4.68±0.68	50.00±1.00	264.50±48.50	0.98±0.08	11.50±0.50
O43813	LANCL1	LanC-like protein 1	45995	476.00±28.00	0.94±0.06	18.50±0.50	148.00±54.00	0.98±0.61	5.00±3.00
P30043	BLVRB	Flavin reductase (NADPH)	22219	172.50±22.50	0.50±0.03	5.50±0.50	211.50±53.50	0.97±0.21	8.00±3.00
K7ERI9	APOC1	Truncated apolipoprotein C-I (Fragment)	8642	76.50±16.50	0.97±0.00	6.00±1.00	52.00±0.00	0.97±0.00	5.00±0.00
P16104	H2AFX	Histone H2AX	15135	986.50±32.50	3.14±0.00	53.50±0.50	281.00±109.00	0.96±0.41	15.50±4.50
Q96QV6	HIST1H2AA	Histone H2A type 1-A	14225	930.50±0.50	3.14±0.00	50.50±1.50	281.00±109.00	0.96±0.41	15.50±4.50
Q8IUE6	HIST2H2AB	Histone H2A type 2-B	13987	905.00±18.00	3.14±0.00	42.00±2.00	278.00±106.00	0.96±0.41	15.00±4.00
P00441	SOD1	Superoxide dismutase [Cu-Zn]	16154	803.00±24.00	2.78±0.00	41.00±1.00	360.00±164.00	0.96±0.19	12.00±4.00
C9J931	RHEB	GTP-binding protein Rheb	8725	87.50±4.50	0.96±0.00	3.50±0.50	37.00±0.00	0.96±0.00	2.00±0.00
P00505	GOT2	Aspartate aminotransferase, mitochondrial	47886	2546.00±30.00	4.15±0.52	91.00±2.00	649.00±47.00	0.95±0.00	22.50±0.50
P67936	TPM4	Tropomyosin alpha-4 chain	28619	1518.50±55.50	4.95±1.29	56.50±5.50	355.50±69.50	0.95±0.22	10.00±3.00
P04899	GNAI2	Guanine nucleotide-binding protein G(i) subunit alpha-2	40995	1094.50±82.50	2.33±0.13	54.50±2.50	391.00±19.00	0.94±0.07	19.50±1.50
P10809	HSPD1	60 kDa heat shock protein, mitochondrial	61187	6148.50±164.50	6.72±0.40	194.50±3.50	921.00±85.00	0.93±0.15	23.00±0.00
P06744	GPI	Glucose-6-phosphate isomerase	63335	1521.50±75.50	2.46±0.26	70.00±5.00	431.50±9.50	0.93±0.00	18.50±0.50
P12429	ANXA3	Annexin A3	36524	284.00±33.00	0.87±0.19	9.50±0.50	489.00±31.00	0.93±0.25	14.50±2.50
P10606	COX5B	Cytochrome c oxidase subunit 5B, mitochondrial	13915	421.00±13.00	3.77±1.03	16.00±1.00	63.50±0.50	0.93±0.00	4.00±0.00
P05023	ATP1A1	Sodium/potassium-transporting ATPase subunit alpha-1	114135	13320.50±183.50	4.17±0.44	383.50±9.50	3358.00±7.00	0.92±0.05	88.00±0.00
P00918	CA2	Carbonic anhydrase 2	29285	1252.50±111.50	2.66±0.39	69.50±3.50	296.50±51.50	0.92±0.21	10.50±1.50
P20648	ATP4A	Potassium-transporting ATPase alpha chain 1	115756	2900.50±73.50	0.36±0.04	81.00±2.00	326.50±54.50	0.92±0.05	9.00±0.00
P63000	RAC1	Ras-related C3 botulinum toxin substrate 1	21835	700.50±49.50	4.60±0.79	69.50±1.50	236.50±28.50	0.91±0.14	15.00±2.00
Q99536	VAT1	Synaptic vesicle membrane protein VAT-1 homolog	42122	1107.00±64.00	1.67±0.00	33.00±0.00	438.00±28.00	0.91±0.07	15.00±4.00
H0YDD8	RPLP2	60S acidic ribosomal protein P2 (Fragment)	9091	88.50±17.50	6.49±2.77	3.50±1.50	43.00±0.00	0.91±0.00	2.00±0.00
S4R371	FABP3	Fatty acid-binding protein, heart (Fragment)	14835	1327.00±10.00	4.19±0.00	34.00±1.00	267.50±4.50	0.90±0.39	6.00±1.00
P30740	SERPINB1	Leukocyte elastase inhibitor	42829	163.00±7.00	0.25±0.00	4.00±0.00	508.50±0.50	0.89±0.21	21.00±5.00
B4E241	SFRS3	Serine/arginine-rich-splicing factor 3	14422	51.00±21.00	0.39±0.15	1.50±0.50	120.50±47.50	0.89±0.00	4.50±1.50
P84103	SRSF3	Serine/arginine-rich splicing factor 3	19546	51.00±21.00	0.39±0.15	1.50±0.50	120.50±47.50	0.89±0.00	4.50±1.50
P08133	ANXA6	Annexin A6	76168	2850.50±281.50	3.11±0.09	140.50±12.50	784.50±74.50	0.88±0.00	38.50±1.50
Q13554-2	CAMK2B	Isoform 1 of Calcium/calmodulin-dependent protein kinase type II subunit beta	61090	3559.00±67.00	3.13±0.21	126.00±8.00	744.50±33.50	0.88±0.10	33.00±0.00
R4GMY8	TCEB1	Transcription elongation factor B polypeptide 1	7134				65.00±13.00	0.88±0.38	2.00±0.50
A6NNI4	CD9	CD9 antigen	18265	1036.00±72.00	1.76±0.00	32.00±2.00	296.50±190.50	0.87±0.47	11.50±5.50
C9IZG4	CUTA	Protein CutA	14676	146.50±15.50	0.38±0.15	4.00±1.00	106.50±6.50	0.87±0.00	5.00±0.00
P04083	ANXA1	Annexin A1	38918	2687.50±423.50	4.01±1.01	74.00±6.00	736.50±36.50	0.86±0.23	19.00±2.00
P04792	HSPB1	Heat shock protein beta-1	22826	727.00±78.00	2.21±0.21	34.50±1.50	543.50±57.50	0.86±0.13	14.50±0.50
P20336	RAB3A	Ras-related protein Rab-3A	25196	1100.00±58.00	2.47±0.00	36.00±2.00	263.50±14.50	0.86±0.00	9.00±2.00
P84085	ARF5	ADP-ribosylation factor 5	20631	74.50±32.50	1.05±0.00	5.00±0.00	228.50±45.50	0.86±0.29	8.00±2.00
P61088	UBE2N	Ubiquitin-conjugating enzyme E2 N	17184	638.50±39.50	1.98±0.53	33.50±2.50	81.50±25.50	0.86±0.20	3.00±1.00
Q96E17	RAB3C	Ras-related protein Rab-3C	26164	261.50±20.50	1.94±0.00	12.00±2.00	92.50±32.50	0.86±0.00	3.00±1.00
P20337	RAB3B	Ras-related protein Rab-3B	24970	138.50±10.50	1.53±0.41	8.00±2.00	92.50±32.50	0.86±0.00	3.00±1.00
H0YDK7	RAB30	Ras-related protein Rab-30 (Fragment)	19580	42.00±7.00	2.46±0.02	2.00±1.00	92.50±32.50	0.86±0.00	3.00±1.00
Q6MZH2	DKFZp686J07132	Putative uncharacterized protein DKFZp686J07132	19210	42.00±7.00	2.46±0.02	2.00±1.00	92.50±32.50	0.86±0.00	3.00±1.00
Q5JXB2	UBE2NL	Putative ubiquitin-conjugating enzyme E2 N-like	17366	608.00±40.00	1.98±0.53	28.50±2.50	68.00±24.00	0.86±0.20	2.00±0.50
P08572	COL4A2	Collagen alpha-2(IV) chain	168646				4706.50±364.50	0.85±0.07	149.00±9.00
P34931	HSPA1L	Heat shock 70 kDa protein 1-like	70730	4214.00±64.00	1.91±0.06	157.00±3.00	1572.00±145.00	0.85±0.04	58.00±4.00
Q14194-2	CRMP1	Isoform LCRMP-1 of Dihydropyrimidinase-related protein 1	74558	3974.00±100.00	1.93±0.00	155.00±1.00	1884.50±57.50	0.85±0.00	54.50±4.50
E7EQB2	LTF	Kaliocin-1 (Fragment)	78459	3680.00±43.00	2.81±0.39	111.50±0.50	779.50±10.50	0.85±0.00	24.50±1.50
Q8N111	CEND1	Cell cycle exit and neuronal differentiation protein 1	15002	1992.50±139.50	29.57±9.09	60.00±1.00	352.00±29.00	0.85±0.00	9.00±1.00
P38646	HSPA9	Stress-70 protein, mitochondrial	73920	4184.50±172.50	2.76±0.08	126.50±0.50	575.00±10.00	0.84±0.08	22.50±3.50
Q9H115	NAPB	Beta-soluble NSF attachment protein	33878	2225.50±137.50	3.92±0.46	73.50±7.50	285.50±71.50	0.84±0.09	8.00±2.00
D6RC06	HINT1	Histidine triad nucleotide-binding protein 1	7319	126.50±2.50	0.84±0.36	12.00±1.00	59.00±23.00	0.84±0.36	2.50±0.50
B1AKY9	ATP1A2	Sodium/potassium-transporting ATPase subunit alpha-2	112046	11200.50±53.50	4.32±0.31	296.50±10.50	3044.00±168.00	0.83±0.05	75.50±6.50
Q5T6W5	HNRNPK	Heterogeneous nuclear ribonucleoprotein K	47756	2083.00±96.00	3.81±0.16	73.50±2.50	534.50±35.50	0.83±0.12	17.50±0.50
P48047	ATP5O	ATP synthase subunit O, mitochondrial	23377	771.00±103.00	2.36±0.45	27.00±4.00	255.50±13.50	0.83±0.12	7.00±1.00
P01625	P01625	Ig kappa chain V-IV region Len	12746	1386.00±85.00	1.59±0.00	36.00±1.00	189.00±92.00	0.83±0.22	5.50±3.50
H7C0C1	H7C0C1	Uncharacterized protein (Fragment)	21499	336.00±64.00	2.36±0.45	9.00±2.00	165.50±13.50	0.83±0.12	3.50±0.50
P22314	UBA1	Ubiquitin-like modifier-activating enzyme 1	118858	3715.00±116.00	1.66±0.14	116.50±4.50	1257.50±94.50	0.82±0.05	41.00±2.00
O00264	PGRMC1	Membrane-associated progesterone receptor component 1	21772	463.50±4.50	3.67±1.04	21.00±0.00	79.00±21.00	0.82±0.35	3.00±1.00
Q08209	PPP3CA	Serine/threonine-protein phosphatase 2B catalytic subunit alpha isoform	59335	1750.50±3.50	1.79±0.15	88.50±0.50	479.50±14.50	0.81±0.00	39.50±2.50
O94811	TPPP	Tubulin polymerization-promoting protein	23850	1502.50±174.50	1.69±0.18	54.50±4.50	284.00±5.00	0.81±0.12	12.00±0.00
P07951-2	TPM2	Isoform 2 of Tropomyosin beta chain	33027	856.50±134.50	2.17±0.31	42.00±5.00	104.00±35.00	0.81±0.34	4.00±2.00
P62873	GNB1	Guanine nucleotide-binding protein G(I)/G(S)/G(T) subunit beta-1	38151	2396.50±98.50	2.08±0.12	71.00±0.00	722.00±95.00	0.80±0.15	17.00±1.00
P61224	RAP1B	Ras-related protein Rap-1b	21040	517.00±22.00	2.49±0.29	20.00±3.00	165.50±70.50	0.80±0.01	6.50±2.50
P05976	MYL1	Myosin light chain 1/3, skeletal muscle isoform	21189	128.50±14.50	0.82±0.27	4.00±1.00	114.50±10.50	0.80±0.00	4.00±0.00
P08590	MYL3	Myosin light chain 3	22089	128.50±14.50	0.82±0.27	4.00±1.00	114.50±10.50	0.80±0.00	4.00±0.00
A6NIZ1	A6NIZ1	Ras-related protein Rap-1b-like protein	21140	326.00±6.00	2.49±0.29	11.50±1.50	74.00±7.00	0.80±0.01	3.00±0.00
F5H0S8	GNB3	Guanine nucleotide-binding protein G(I)/G(S)/G(T) subunit beta-3 (Fragment)	30081	209.50±21.50	2.08±0.12	7.00±1.00	80.00±23.00	0.80±0.15	2.00±0.50
P63096	GNAI1	Guanine nucleotide-binding protein G(i) subunit alpha-1	40905	2345.00±15.00	2.60±0.14	85.50±3.50	295.00±67.00	0.79±0.07	16.50±1.50
E5RJR5	SKP1	S-phase kinase-associated protein 1	18879	827.50±8.50	2.78±0.61	27.00±1.00	201.00±39.00	0.79±0.15	6.00±0.00
P02649	APOE	Apolipoprotein E	36246	1266.50±44.50	2.26±0.15	46.50±0.50	293.00±91.00	0.78±0.42	15.00±10.00
E9PFP8	PCBP3	Poly(rC)-binding protein 3	38448	1541.50±236.50	2.22±0.15	46.00±5.00	197.00±14.00	0.78±0.03	6.00±0.00
P00367	GLUD1	Glutamate dehydrogenase 1, mitochondrial	61701	4130.50±185.50	3.52±0.24	162.00±8.00	509.00±103.00	0.77±0.00	21.50±2.50
P49448	GLUD2	Glutamate dehydrogenase 2, mitochondrial	61738	3254.50±168.50	3.52±0.24	110.50±9.50	458.50±127.50	0.77±0.00	16.00±2.00
P11021	HSPA5	78 kDa glucose-regulated protein	72402	3721.00±25.00	3.83±0.11	130.00±2.00	1213.00±13.00	0.76±0.20	45.50±0.50
P51149	RAB7A	Ras-related protein Rab-7a	23760	467.50±66.50	1.36±0.16	14.00±0.00	74.50±0.50	0.76±0.07	3.50±0.50
Q9Y5J7	TIMM9	Mitochondrial import inner membrane translocase subunit Tim9	10599	132.00±14.00	1.05±0.29	4.00±0.00	34.00±0.00	0.76±0.00	2.00±0.00
P06396-2	GSN	Isoform 2 of Gelsolin	80876	2825.50±281.50	1.89±0.40	118.50±11.50	1310.50±58.50	0.75±0.06	48.50±0.50
P31146	CORO1A	Coronin-1A	51678	1079.00±64.00	0.92±0.18	34.00±1.00	933.50±194.50	0.75±0.11	30.50±2.50
E7EU23	GDI2	Rab GDP dissociation inhibitor beta	51604	1595.50±76.50	2.27±0.41	69.50±1.50	394.00±18.00	0.75±0.11	15.50±0.50
O95168	NDUFB4	NADH dehydrogenase [ubiquinone] 1 beta subcomplex subunit 4	15256	253.00±45.00	0.67±0.17	10.50±0.50	127.50±10.50	0.75±0.32	3.50±0.50
P61604	HSPE1	10 kDa heat shock protein, mitochondrial	10925	557.00±52.00	14.75±0.00	30.50±0.50	529.00±12.00	0.74±0.00	13.00±0.00
S4R3N1	MOB4	MOB-like protein phocein	30231	341.50±80.50	7.64±7.12	17.00±0.00	502.50±10.50	0.74±0.00	11.50±0.50
M0R0Y2	NAPA	Napsin-A	29486	1031.00±49.00	2.17±0.07	41.00±1.00	253.00±25.00	0.74±0.03	8.00±1.00
Q9Y696	CLIC4	Chloride intracellular channel protein 4	28982	601.00±45.00	3.61±0.50	27.00±3.00	137.50±25.50	0.74±0.19	6.00±1.00
P00915	CA1	Carbonic anhydrase 1	28909	510.50±33.50	1.67±0.00	18.50±0.50	136.00±60.00	0.74±0.16	4.50±2.50
Q9UI15	TAGLN3	Transgelin-3	22629	663.00±128.00	3.90±0.34	39.50±8.50	117.00±2.00	0.74±0.00	4.00±0.00
Q96LB4	ATP6V1G3	V-type proton ATPase subunit G 3	13965	198.50±8.50	1.98±0.00	14.00±1.00	58.00±8.00	0.74±0.19	3.00±1.00
P62942	FKBP1A	Peptidyl-prolyl cis-trans isomerase FKBP1A	12000				76.50±10.50	0.74±0.40	2.00±1.00
Q1JUQ5	FKBP12-Exip2	Peptidyl-prolyl cis-trans isomerase	10112				59.00±7.00	0.74±0.40	2.00±0.50
A2A274	ACO2	Aconitate hydratase, mitochondrial	88563	4435.50±319.50	3.45±0.33	148.50±3.50	1422.50±45.50	0.73±0.06	34.50±0.50
I3L0N3	NSF	Vesicle-fusing ATPase	82553	4991.00±37.00	4.55±0.22	184.00±3.00	683.00±30.00	0.73±0.13	30.00±4.00
P78324	SIRPA	Tyrosine-protein phosphatase non-receptor type substrate 1	55446	3142.00±30.00	3.47±0.00	104.50±7.50	450.00±9.00	0.73±0.05	18.00±0.00
Q5TFQ8	SIRPB1	Signal-regulatory protein beta-1 isoform 3	43674	1201.50±8.50	3.47±0.00	48.50±4.50	319.00±38.00	0.73±0.05	11.50±0.50
Q15365	PCBP1	Poly(rC)-binding protein 1	37987	1698.00±330.00	1.31±0.00	58.00±10.00	281.50±4.50	0.73±0.07	9.00±0.00
G3V5I3	SERPINA3	Alpha-1-antichymotrypsin	50737	1663.00±176.00	1.21±0.20	92.50±7.50	1002.50±302.50	0.72±0.16	57.00±27.00
P11047	LAMC1	Laminin subunit gamma-1	183191	548.50±42.50	0.24±0.03	17.00±3.00	1759.50±153.50	0.72±0.02	53.00±2.00
P10636-7	MAPT	Isoform Tau-E of Microtubule-associated protein tau	43055	1962.00±148.00	10.90±0.44	94.00±6.00	233.50±47.50	0.72±0.09	9.50±1.50
B4DKK2	SRI	Sorcin	20222	265.50±77.50	1.19±0.34	11.50±2.50	163.50±16.50	0.72±0.13	5.50±0.50
P50552	VASP	Vasodilator-stimulated phosphoprotein	39976				88.50±36.50	0.72±0.14	4.00±1.00
F6XZQ7	GSTM2	Glutathione S-transferase Mu 2	26423	385.00±24.00	1.45±0.15	16.50±1.50	136.50±24.50	0.71±0.10	4.50±0.50
E7EWW9	GSTM1	Glutathione S-transferase Mu 1	27827	174.50±18.50	0.85±0.45	7.00±1.00	90.00±13.00	0.71±0.10	2.50±0.50
Q03013	GSTM4	Glutathione S-transferase Mu 4	25773	174.50±18.50	1.45±0.15	6.00±0.00	90.00±13.00	0.71±0.10	2.50±0.50
Q5T8R1	GSTM5	Glutathione S-transferase Mu 5	27759	170.50±3.50	0.36±0.06	8.00±0.00	63.00±13.00	0.71±0.10	2.00±0.50
P02533	KRT14	Keratin, type I cytoskeletal 14	51872	197.50±27.50	0.45±0.00	11.50±0.50	641.50±43.50	0.70±0.16	19.50±3.50
Q9BY11	PACSIN1	Protein kinase C and casein kinase substrate in neurons protein 1	51276	3285.00±303.00	3.47±0.28	99.00±6.00	645.00±23.00	0.70±0.05	18.50±0.50
H0Y542	BCAS1	Breast carcinoma-amplified sequence 1 (Fragment)	51416	1977.50±11.50	5.06±0.00	68.00±0.00	347.00±4.00	0.70±0.06	13.50±0.50
P07237	P4HB	Protein disulfide-isomerase	57480	1539.50±178.50	0.95±0.11	35.50±2.50	473.50±72.50	0.70±0.14	12.50±2.50
J3KTF8	ARHGDIA	Rho GDP-dissociation inhibitor 1 (Fragment)	21658	948.50±22.50	2.95±0.28	40.00±1.00	175.00±2.00	0.70±0.16	6.50±0.50
F5GZ38	PLEKHB1	Pleckstrin homology domain-containing family B member 1 (Fragment)	20633	326.00±38.00	1.47±0.00	11.50±1.50	137.50±17.50	0.70±0.13	6.00±3.00
K7ERE3	KRT13	Keratin, type I cytoskeletal 13	45574	89.00±34.00	0.26±0.19	5.00±1.00	114.50±47.50	0.70±0.16	5.50±3.50
D6RE82	RRP1	60S acidic ribosomal protein P1	5200	30.00±0.00	0.70±0.00	8.00±0.00	35.00±0.00	0.70±0.00	3.00±0.00
P01024	C3	Complement C3	188569	7057.00±2.00	2.06±0.16	312.50±15.50	2238.00±1753.00	0.69±0.48	111.50±94.50
D6RGI3	2013-09-11	Septin 11, isoform CRA	49260	2090.50±238.50	2.78±0.13	80.50±5.50	282.50±73.50	0.69±0.22	11.50±4.50
P48735	IDH2	Isocitrate dehydrogenase [NADP], mitochondrial	51333	1751.00±6.00	2.82±0.12	64.00±2.00	350.00±21.00	0.69±0.06	11.50±1.50
O00299	CLIC1	Chloride intracellular channel protein 1	27248	292.50±27.50	1.00±0.00	9.00±1.00	194.00±21.00	0.69±0.09	6.00±0.00
Q99714	HSD17B10	3-hydroxyacyl-CoA dehydrogenase type-2	27134	632.50±45.50	3.87±0.84	25.00±1.00	132.50±3.50	0.69±0.10	5.00±0.00
Q13185	CBX3	Chromobox protein homolog 3	20969	124.00±10.00	0.69±0.13	5.00±1.00	115.00±20.00	0.69±0.13	3.50±0.50
B4DQU5	RAB11A	Ras-related protein Rab-11A	16618	108.50±7.50	1.61±0.17	5.00±0.00	60.00±0.00	0.69±0.00	3.00±0.00
P01719	P01719	Ig lambda chain V-V region DEL	11450	141.00±31.00	0.69±0.00	2.50±0.50	100.00±0.00	0.69±0.00	2.00±0.00
E7EQ64	PRSS1	Trypsin-1	28732	58.50±27.50	0.22±0.00	4.00±2.00	340.50±32.50	0.68±0.13	24.00±5.00
G5E9Q6	PFN2	Profilin	21343	1942.50±62.50	2.48±0.25	49.00±1.00	423.50±6.50	0.68±0.13	10.00±1.00
P62834	RAP1A	Ras-related protein Rap-1A	21316	776.50±47.50	3.50±1.28	30.50±5.50	161.50±55.50	0.68±0.13	6.00±2.00
P02689	PMP2	Myelin P2 protein	15014	848.00±38.00	6.02±0.71	32.00±2.00	138.00±18.00	0.68±0.17	3.00±0.00
E7ENR4	HK1	Hexokinase-1	107443	7222.00±255.00	2.64±0.22	276.00±2.00	774.50±71.50	0.67±0.05	34.00±1.00
P01619	P01619	Ig kappa chain V-III region B6	11742	179.50±24.50	0.67±0.00	13.50±1.50	850.00±22.00	0.67±0.00	22.00±5.00
P20742	PZP	Pregnancy zone protein	165242	183.50±10.50	1.18±0.11	12.00±3.00	182.00±0.00	0.67±0.00	13.00±0.00
Q13153	PAK1	Serine/threonine-protein kinase PAK 1	60894	1111.00±43.00	1.51±0.07	44.00±3.00	96.50±1.50	0.67±0.28	5.50±1.50
Q2TB90	HKDC1	Putative hexokinase HKDC1	103790	81.00±3.00	2.64±0.22	9.50±0.50	50.00±21.00	0.67±0.05	3.50±1.50
Q96F85	CNRIP1	CB1 cannabinoid receptor-interacting protein 1	18751	272.00±39.00	1.82±0.54	11.00±1.00	81.00±13.00	0.67±0.17	3.00±0.00
P01699	P01699	Ig lambda chain V-I region VOR	11622	125.00±15.00	0.68±0.00	5.50±0.50	53.50±4.50	0.67±0.01	2.00±1.00
Q9H4B7	TUBB1	Tubulin beta-1 chain	50865	5019.00±536.00	1.13±0.00	245.50±21.50	1439.50±119.50	0.66±0.11	67.00±2.00
P21281	ATP6V1B2	V-type proton ATPase subunit B, brain isoform	56807	1815.50±16.50	2.17±0.09	70.50±0.50	602.00±14.00	0.66±0.00	21.50±2.50
P04208	P04208	Ig lambda chain V-I region WAH	11832	390.00±2.00	0.66±0.00	13.50±0.50	264.50±163.50	0.66±0.00	10.00±8.00
P01700	P01700	Ig lambda chain V-I region HA	12003	286.00±11.00	0.66±0.00	9.50±0.50	230.50±166.50	0.66±0.00	8.50±7.50
P61026	RAB10	Ras-related protein Rab-10	22755	1161.00±22.00	2.03±0.41	44.50±2.50	158.00±86.00	0.66±0.34	5.50±2.50
P11233	RALA	Ras-related protein Ral-A	23723	214.50±8.50	1.07±0.14	8.00±1.00	189.00±0.00	0.66±0.00	5.50±0.50
F6T1J1	SRSF4	Serine/arginine-rich-splicing factor 4	18372	55.50±6.50	0.29±0.11	2.50±1.50	153.00±23.00	0.66±0.00	4.00±0.00
O75368	SH3BGRL	SH3 domain-binding glutamic acid-rich-like protein	12766	98.00±10.00	0.83±0.22	4.50±0.50	31.50±12.50	0.66±0.39	2.50±0.50
Q13247	SRSF6	Serine/arginine-rich splicing factor 6	39677	55.50±6.50	0.18±0.00	3.00±2.00	113.00±29.00	0.66±0.00	2.50±0.50
B0YIW2	APOC3	Apolipoprotein C-III	12864	579.00±153.00	1.03±0.00	24.50±1.50	578.00±465.00	0.65±0.38	16.00±15.00
O14745	SLC9A3R1	Na(+)/H(+) exchange regulatory cofactor NHE-RF1	39130	1605.50±22.50	2.01±0.36	51.50±2.50	307.50±18.50	0.65±0.27	11.00±2.00
P50502	ST13	Hsc70-interacting protein	41477	840.50±56.50	0.85±0.00	26.00±4.00	391.00±66.00	0.65±0.07	11.00±1.00
Q8IZP2	ST13P4	Putative protein FAM10A4	27561	186.50±9.50	0.85±0.00	7.50±1.50	180.00±30.00	0.65±0.07	5.50±0.50
Q32Q12	NME1-NME2	Nucleoside diphosphate kinase	32906	634.00±9.00	2.80±1.18	24.50±1.50	78.50±21.50	0.65±0.32	3.00±1.00
P22392-2	NME2	Isoform 3 of Nucleoside diphosphate kinase B	30346	634.00±9.00	2.80±1.18	24.50±1.50	78.50±21.50	0.65±0.32	3.00±1.00
Q6PUV4	CPLX2	Complexin-2	15499	1196.50±234.50	6.21±0.00	47.50±7.50	70.00±1.00	0.65±0.17	2.50±0.50
P04843	RPN1	Dolichyl-diphosphooligosaccharide--protein glycosyltransferase subunit 1	68641	411.00±4.00	0.36±0.04	11.50±0.50	95.50±58.50	0.65±0.38	2.50±1.50
O43687-2	AKAP7	Isoform Alpha of A-kinase anchor protein 7 isoforms alpha and beta	9077	345.50±43.50	2.16±0.50	11.00±1.00	42.00±8.00	0.65±0.27	2.00±0.50
M0QYQ9	U2AF2	Splicing factor U2AF 65 kDa subunit (Fragment)	5587	92.50±3.50	0.65±0.00	3.00±0.00	58.50±24.50	0.65±0.00	2.00±0.50
P18669	PGAM1	Phosphoglycerate mutase 1	28900	1545.50±74.50	5.40±0.00	79.00±4.00	616.50±16.50	0.64±0.09	25.50±1.50
B7Z1R5	ATP6V1A	V-type proton ATPase catalytic subunit A	65037	2814.50±228.50	3.29±0.11	93.00±6.00	561.00±78.00	0.64±0.08	19.50±2.50
O00499	BIN1	Myc box-dependent-interacting protein 1	64887	2722.00±154.00	2.99±0.20	100.00±2.00	473.00±61.00	0.64±0.00	13.00±1.00
P02743	APCS	Serum amyloid P-component	25485	126.50±9.50	0.45±0.00	10.50±0.50	96.00±0.00	0.64±0.00	11.00±0.00
Q9UM19	HPCAL4	Hippocalcin-like protein 4	22359	1862.50±6.50	4.42±0.75	62.50±3.50	349.00±42.00	0.64±0.12	8.00±1.00
P15259	PGAM2	Phosphoglycerate mutase 2	28919	586.00±30.00	1.53±0.14	33.50±2.50	104.50±62.50	0.64±0.09	7.50±3.50
P35232	PHB	Prohibitin	29843	1071.50±11.50	1.60±0.27	37.00±1.00	210.00±13.00	0.64±0.11	7.00±0.00
Q9H0U4	RAB1B	Ras-related protein Rab-1B	22328	419.50±53.50	1.66±0.00	19.00±4.00	134.00±59.00	0.64±0.12	6.00±2.00
Q92928	RAB1C	Putative Ras-related protein Rab-1C	22231	400.00±69.00	1.66±0.00	17.00±5.00	134.00±59.00	0.64±0.12	6.00±2.00
P07203	GPX1	Glutathione peroxidase 1	22360	293.50±14.50	1.49±0.17	11.50±0.50	149.50±21.50	0.64±0.12	4.50±0.50
Q8N0Y7	PGAM4	Probable phosphoglycerate mutase 4	28930	333.00±57.00	5.40±0.00	20.50±3.50	33.00±12.00	0.64±0.09	2.00±0.50
P01765	P01765	Ig heavy chain V-III region TIL	12462	418.50±123.50	0.46±0.18	18.00±2.00	436.00±0.00	0.63±0.00	18.00±0.00
P01774	P01774	Ig heavy chain V-III region POM	13059	418.50±123.50	0.46±0.18	18.00±2.00	436.00±0.00	0.63±0.00	18.00±0.00
P01776	P01776	Ig heavy chain V-III region WAS	13196	418.50±123.50	0.46±0.18	18.00±2.00	436.00±0.00	0.63±0.00	18.00±0.00
P01779	P01779	Ig heavy chain V-III region TUR	12537	418.50±123.50	0.46±0.18	18.00±2.00	436.00±0.00	0.63±0.00	18.00±0.00
P01766	P01766	Ig heavy chain V-III region BRO	13332	814.50±39.50	0.98±0.00	27.50±3.50	339.50±277.50	0.63±0.35	12.50±11.50
P05141	SLC25A5	ADP/ATP translocase 2	33059	854.00±19.00	1.48±0.12	37.50±3.50	195.00±52.00	0.63±0.16	10.50±3.50
P12236	SLC25A6	ADP/ATP translocase 3	33073	587.00±83.00	2.15±0.00	31.00±2.00	173.50±21.50	0.63±0.16	8.50±1.50
P01613	P01613	Ig kappa chain V-I region Ni	12352	271.00±35.00	1.09±0.00	27.00±2.00	78.00±0.00	0.63±0.00	6.50±0.50
P84090	ERH	Enhancer of rudimentary homolog	12422	396.50±53.50	1.37±0.29	12.50±0.50	42.00±0.00	0.63±0.00	6.00±0.00
C9JAB2	SRSF7	Serine/arginine-rich-splicing factor 7	27140	102.50±20.50	0.34±0.08	2.50±0.50	136.50±77.50	0.63±0.37	6.00±4.00
P37802	TAGLN2	Transgelin-2	22548	676.50±27.50	2.26±0.23	39.00±5.00	92.00±4.00	0.63±0.11	4.50±0.50
P14621	ACYP2	Acylphosphatase-2	11190	217.50±24.50	1.70±0.52	8.50±1.50	64.50±6.50	0.63±0.26	2.00±1.00
Q9H0C2	SLC25A31	ADP/ATP translocase 4	35285	126.50±22.50	1.22±0.91	6.00±1.00	44.00±4.00	0.63±0.16	2.00±0.50
P01763	P01763	Ig heavy chain V-III region WEA	12363	136.00±28.00	0.98±0.00	2.50±0.50	60.00±2.00	0.63±0.35	2.00±0.50
P02763	ORM1	Alpha-1-acid glycoprotein 1	23725	1208.00±93.00	2.07±0.20	60.50±0.50	610.50±559.50	0.62±0.32	32.50±30.50
Q15019	2013-09-02	Septin-2	41689	748.50±120.50	1.95±0.45	28.50±2.50	211.50±22.50	0.62±0.21	8.00±1.00
P01742	P01742	Ig heavy chain V-I region EU	12578	361.50±44.50	0.45±0.18	15.50±1.50	148.00±72.00	0.62±0.00	5.00±3.00
P01761	P01761	Ig heavy chain V-I region SIE	13838	361.50±44.50	0.45±0.18	15.50±1.50	148.00±72.00	0.62±0.00	5.00±3.00
P06326	P06326	Ig heavy chain V-I region Mot	13685	361.50±44.50	0.45±0.18	15.50±1.50	148.00±72.00	0.62±0.00	5.00±3.00
Q9Y697	NFS1	Cysteine desulfurase, mitochondrial	50563	150.50±12.50	0.25±0.04	4.50±0.50	66.50±8.50	0.62±0.06	3.50±0.50
P30154-5	PPP2R1B	Isoform 5 of Serine/threonine-protein phosphatase 2A 65 kDa regulatory subunit A beta isoform	52636	76.50±5.50	1.78±0.14	3.50±0.50	51.00±0.00	0.62±0.00	3.00±0.00
P02765	AHSG	Alpha-2-HS-glycoprotein	40098	813.50±52.50	0.74±0.00	30.00±1.00	920.00±0.00	0.61±0.00	43.00±0.00
Q9UQ16-3	DNM3	Isoform 3 of Dynamin-3	97434	2250.50±8.50	1.22±0.14	96.00±3.00	688.00±56.00	0.61±0.06	25.50±1.50
P17600	SYN1	Synapsin-1	74237	5613.00±297.00	3.46±0.29	178.50±6.50	719.00±47.00	0.61±0.00	25.00±2.00
H0Y5A1	PTGDS	Prostaglandin-H2 D-isomerase (Fragment)	23161	484.00±50.00	0.84±0.13	20.50±0.50	397.50±66.50	0.61±0.11	16.50±2.50
P49006	MARCKSL1	MARCKS-related protein	19574	1032.00±29.00	3.97±0.79	34.50±2.50	164.00±32.00	0.61±0.00	4.50±0.50
A6NDJ8	A6NDJ8	Putative Rab-43-like protein ENSP00000330714	20425	42.00±7.00	2.46±0.02	2.00±1.00	97.00±37.00	0.61±0.25	3.50±1.50
Q86YS6	RAB43	Ras-related protein Rab-43	23553	42.00±7.00	2.46±0.02	2.00±1.00	97.00±37.00	0.61±0.25	3.50±1.50
P01768	P01768	Ig heavy chain V-III region CAM	13773	245.00±15.00	1.43±0.00	9.50±1.50	65.50±3.50	0.61±0.33	3.00±2.00
F5GZV7	VAMP1	Vesicle-associated membrane protein 1	12706	228.50±35.50	1.29±1.02	8.00±2.00	92.00±22.00	0.61±0.00	2.00±0.00
Q58FF7	HSP90AB3P	Putative heat shock protein HSP 90-beta-3	68624	2406.50±16.50	5.85±0.00	99.50±2.50	570.00±58.00	0.60±0.00	24.00±1.00
P08779	KRT16	Keratin, type I cytoskeletal 16	51578	170.50±35.50	0.92±0.47	7.50±1.50	458.50±21.50	0.60±0.15	18.00±4.00
Q99719	2013-09-05	Septin-5	43206	1040.50±97.50	1.02±0.07	54.00±3.00	255.50±42.50	0.60±0.06	13.50±0.50
O75746	SLC25A12	Calcium-binding mitochondrial carrier protein Aralar1	75114	1982.00±136.00	2.45±0.00	79.50±8.50	334.00±13.00	0.60±0.07	13.00±2.00
B4DT77	ANXA7	Annexin	38066	280.50±19.50	0.46±0.06	11.00±1.00	278.00±18.00	0.60±0.20	10.50±0.50
G3V0E8	PCBP2	Poly(RC) binding protein 2, isoform CRA	33817	1679.00±209.00	2.22±0.15	52.00±5.00	212.50±1.50	0.60±0.15	7.50±0.50
B3KUK2	SOD2	Superoxide dismutase	19832	2802.50±1.50	5.06±0.47	90.00±0.00	176.00±15.00	0.60±0.00	7.00±1.00
P14415	ATP1B2	Sodium/potassium-transporting ATPase subunit beta-2	33745	1355.50±82.50	0.93±0.00	35.50±1.50	200.50±23.50	0.60±0.00	6.00±0.00
B1AMS2	2013-09-06	Septin 6, isoform CRA	49614	1208.00±25.00	1.80±0.00	56.00±5.00	135.50±11.50	0.60±0.31	5.50±0.50
P31942	HNRNPH3	Heterogeneous nuclear ribonucleoprotein H3	36960	579.50±79.50	0.54±0.00	14.00±1.00	217.50±28.50	0.60±0.06	5.50±1.50
F8WDI3	MCCC1	Methylcrotonoyl-CoA carboxylase subunit alpha, mitochondrial	12872				35.50±0.50	0.60±0.00	4.50±0.50
Q15819	UBE2V2	Ubiquitin-conjugating enzyme E2 variant 2	16409	558.50±12.50	5.52±0.00	27.00±1.00	122.50±15.50	0.60±0.15	3.50±0.50
F5H157	RAB35	Ras-related protein Rab-35 (Fragment)	21486	314.00±9.00	0.86±0.52	11.50±2.50	104.50±44.50	0.60±0.26	3.50±1.50
J3KT38	GRB2	Growth factor receptor-bound protein 2 (Fragment)	12863	376.50±38.50	0.82±0.22	15.50±0.50	102.00±24.00	0.60±0.00	3.00±1.00
P01876	IGHA1	Ig alpha-1 chain C region	38486	2905.50±86.50	2.31±0.14	102.50±2.50	1721.50±1363.50	0.59±0.20	58.50±41.50
P49418	AMPH	Amphiphysin	76381	2296.00±11.00	1.87±0.24	112.00±2.00	248.50±21.50	0.59±0.07	14.50±1.50
Q8NFI4	ST13P5	Putative protein FAM10A5	41579	600.50±26.50	0.85±0.00	17.50±2.50	299.50±44.50	0.59±0.12	8.50±0.50
P07858	CTSB	Cathepsin B	38766	216.00±58.00	1.03±0.25	12.50±2.50	138.50±21.50	0.59±0.20	7.00±2.00
A8MSP2	RAB37	RAB37, member RAS oncogene family, isoform CRA	20149	71.00±2.00	0.59±0.00	5.00±1.00	98.50±26.50	0.59±0.27	3.50±0.50
Q96KP4	CNDP2	Cytosolic non-specific dipeptidase	53187	1966.50±95.50	2.23±0.10	75.00±2.00	302.00±81.00	0.58±0.15	10.00±2.00
A2A2V1	PRNP	Major prion protein (Fragment)	27489	545.50±14.50	0.77±0.00	17.00±1.00	157.00±20.00	0.58±0.00	6.50±0.50
O95716	RAB3D	Ras-related protein Rab-3D	24480	249.00±23.00	1.78±0.00	12.50±1.50	108.50±16.50	0.58±0.29	4.00±1.00
H3BN55	RAB27A	Ras-related protein Rab-27A (Fragment)	21081				104.00±55.00	0.58±0.24	4.00±2.00
Q96DA2	RAB39B	Ras-related protein Rab-39B	24835	42.00±7.00	1.29±1.16	2.50±0.50	96.50±36.50	0.58±0.29	3.50±1.50
G3V1B6	APOO	Apolipoprotein O	13207	44.00±0.00	0.36±0.00	3.00±0.00	80.00±7.00	0.58±0.00	2.50±0.50
P13929	ENO3	Beta-enolase	47299	8065.50±262.50	1.94±0.00	265.00±4.00	596.50±71.50	0.57±0.26	23.00±3.00
O43301	HSPA12A	Heat shock 70 kDa protein 12A	75217	2919.00±290.00	1.21±0.04	85.00±8.00	735.00±60.00	0.57±0.04	18.00±1.00
P19404	NDUFV2	NADH dehydrogenase [ubiquinone] flavoprotein 2, mitochondrial	27659	834.50±12.50	1.90±0.16	37.00±2.00	181.50±10.50	0.57±0.01	8.00±0.00
P13073	COX4I1	Cytochrome c oxidase subunit 4 isoform 1, mitochondrial	19621	583.50±78.50	1.04±0.16	28.50±2.50	128.00±63.00	0.57±0.04	3.50±1.50
P15531	NME1	Nucleoside diphosphate kinase A	17309	743.00±14.00	5.74±1.76	28.00±1.00	84.50±6.50	0.57±0.14	3.00±1.00
E9PJD9	RPL27A	60S ribosomal protein L27a	10235	119.00±28.00	0.87±0.53	3.50±0.50	46.50±2.50	0.57±0.23	2.00±0.50
H0YK48	TPM1	Tropomyosin alpha-1 chain	28620	1852.00±52.00	5.14±1.96	69.50±5.50	210.50±74.50	0.56±0.17	6.50±2.50
Q12765	SCRN1	Secernin-1	46980	1438.00±8.00	2.09±0.32	65.00±6.00	177.50±38.50	0.56±0.06	6.50±0.50
G3V4P8	GMFB	Glia maturation factor beta (Fragment)	17672	483.50±39.50	1.40±0.00	16.50±1.50	67.50±14.50	0.56±0.14	3.00±0.00
Q12860	CNTN1	Contactin-1	114104	5085.50±29.50	2.42±0.05	166.50±1.50	902.50±90.50	0.55±0.02	31.00±2.00
P12814-2	ACTN1	Isoform 2 of Alpha-actinin-1	103215	2833.00±58.00	1.99±0.18	88.50±0.50	578.50±81.50	0.55±0.00	19.50±0.50
J3KQC6	TMPRSS13	Transmembrane protease serine 13	64211				68.00±0.00	0.55±0.00	11.00±0.00
P08758	ANXA5	Annexin A5	35971	1081.00±12.00	2.96±0.52	51.00±2.00	285.00±38.00	0.55±0.00	10.00±0.00
B4DNJ6	STRAP	Serine-threonine kinase receptor-associated protein	40095	629.00±117.00	0.55±0.18	19.50±3.50	153.50±7.50	0.55±0.00	5.50±0.50
J3KQE5	RAN	GTP-binding nuclear protein Ran (Fragment)	27027	200.50±92.50	0.79±0.00	11.50±6.50	100.00±14.00	0.55±0.13	3.50±1.50
Q9H9H5	MAP6D1	MAP6 domain-containing protein 1	21163	110.50±34.50	0.95±0.15	6.00±1.00	37.00±0.00	0.55±0.00	2.00±0.00
Q08043	ACTN3	Alpha-actinin-3	103917	208.50±12.50	1.99±0.18	9.00±0.00	59.00±9.00	0.55±0.00	2.00±0.50
P17066	HSPA6	Heat shock 70 kDa protein 6	71440	3786.00±120.00	0.84±0.04	126.50±2.50	1409.00±22.00	0.54±0.11	48.50±0.50
Q00610	CLTC	Clathrin heavy chain 1	193260	6866.50±301.50	2.39±0.00	237.00±8.00	1114.50±62.50	0.54±0.07	41.50±0.50
P48741	HSPA7	Putative heat shock 70 kDa protein 7	40448	2893.00±12.00	0.84±0.04	98.50±0.50	1212.50±81.50	0.54±0.11	40.00±1.00
P30153	PPP2R1A	Serine/threonine-protein phosphatase 2A 65 kDa regulatory subunit A alpha isoform	66065	1498.00±43.00	1.78±0.14	51.00±1.00	307.00±103.00	0.54±0.08	10.50±2.50
Q9NRW1	RAB6B	Ras-related protein Rab-6B	23561	202.50±4.50	1.27±0.04	16.50±0.50	138.50±40.50	0.54±0.22	6.50±2.50
P12235	SLC25A4	ADP/ATP translocase 1	33271	819.00±120.00	1.86±0.27	39.00±1.00	147.00±18.00	0.54±0.08	6.00±1.00
M0R0X1	RAB4B	Ras-related protein Rab-4B (Fragment)	21593	380.50±57.50	0.92±0.14	11.00±3.00	179.00±2.00	0.54±0.00	5.00±1.00
P53675	CLTCL1	Clathrin heavy chain 2	189020	1150.50±39.50	2.39±0.00	38.00±4.00	125.00±3.00	0.54±0.07	3.50±0.50
Q14964	RAB39A	Ras-related protein Rab-39A	25390	42.00±7.00	1.26±0.05	2.00±1.00	92.50±32.50	0.54±0.22	3.00±1.00
P55268	LAMB2	Laminin subunit beta-2	202982	510.50±5.50	0.21±0.02	18.00±1.00	1460.50±118.50	0.53±0.03	48.00±8.00
Q16623	STX1A	Syntaxin-1A	33174	1978.00±29.00	5.60±1.54	82.50±6.50	164.00±65.00	0.53±0.00	8.00±3.00
Q7Z5K3	stx1c	Syntaxin 1A (Brain), isoform CRA	29669	1961.50±24.50	5.60±1.54	81.00±6.00	164.00±65.00	0.53±0.00	8.00±3.00
P36543	ATP6V1E1	V-type proton ATPase subunit E 1	26186	1030.50±146.50	3.75±0.00	54.00±9.00	128.50±1.50	0.53±0.09	6.50±0.50
P09525	ANXA4	Annexin A4	36088	262.50±12.50	0.65±0.04	10.50±1.50	179.00±59.00	0.53±0.07	4.50±0.50
Q9H4G4	GLIPR2	Golgi-associated plant pathogenesis-related protein 1	17322	382.00±75.00	1.17±0.27	8.50±0.50	191.00±16.00	0.53±0.00	4.00±1.00
Q5SRP5	APOM	Apolipoprotein M	14404	50.50±15.50	0.53±0.00	2.50±0.50	50.00±0.00	0.53±0.00	3.00±0.00
P24666	ACP1	Low molecular weight phosphotyrosine protein phosphatase	18487	407.00±61.00	0.27±0.00	7.00±1.00	112.00±19.00	0.53±0.13	2.50±0.50
Q96A05	ATP6V1E2	V-type proton ATPase subunit E 2	26115	187.50±19.50	3.75±0.00	11.00±2.00	37.50±2.50	0.53±0.09	2.00±0.50
P01871	IGHM	Ig mu chain C region	49960	2349.50±115.50	1.30±0.15	131.00±11.00	832.00±695.00	0.52±0.38	56.00±51.00
P04220	P04220	Ig mu heavy chain disease protein	43543	1626.00±22.00	1.30±0.15	77.50±0.50	635.00±596.00	0.52±0.38	34.00±31.00
Q9H4M9	EHD1	EH domain-containing protein 1	60646	292.50±18.50	0.49±0.12	12.00±2.00	236.00±40.00	0.52±0.06	11.00±2.00
Q9NRV9	HEBP1	Heme-binding protein 1	21198	319.50±19.50	0.95±0.15	8.50±0.50	99.50±27.50	0.52±0.00	2.50±0.50
O43678	NDUFA2	NADH dehydrogenase [ubiquinone] 1 alpha subcomplex subunit 2	11029	100.00±6.00	1.00±0.27	6.50±0.50	43.00±10.00	0.52±0.21	2.00±1.00
P02774-3	GC	Isoform 3 of Vitamin D-binding protein	56684	910.00±61.00	1.79±0.08	49.50±4.50	272.50±180.50	0.51±0.39	18.50±15.50
B4DEM7	CCT8	T-complex protein 1 subunit theta	58179	1778.00±1.00	1.04±0.00	48.00±1.00	554.00±2.00	0.51±0.04	14.50±1.50
F5GX05	EPB41L3	Band 4.1-like protein 3	98856	3973.00±104.00	3.48±0.14	132.00±3.00	407.50±35.50	0.51±0.03	13.50±0.50
H0Y2P0	CD44	CD44 antigen (Fragment)	31332	1717.50±45.50	0.83±0.00	34.00±0.00	447.50±19.50	0.51±0.16	9.50±0.50
P41218	MNDA	Myeloid cell nuclear differentiation antigen	46092	168.00±25.00	0.15±0.00	3.50±0.50	256.50±4.50	0.51±0.00	6.50±0.50
C9J5M0	MYADM	Myeloid-associated differentiation marker (Fragment)	26907	773.50±34.50	0.60±0.00	21.50±1.50	170.00±19.00	0.51±0.09	5.00±1.00
Q9UDW1	UQCR10	Cytochrome b-c1 complex subunit 9	7304				40.00±0.00	0.51±0.00	2.00±0.00
P46821	MAP1B	Microtubule-associated protein 1B	271665	9394.50±187.50	2.48±0.06	311.00±2.00	1535.00±26.00	0.50±0.02	46.00±1.00
B4DVE7	ANXA11	Annexin	51552	401.00±9.00	0.41±0.05	13.50±1.50	427.50±70.50	0.50±0.05	13.50±0.50
O43236	2013-09-04	Septin-4	55520	1479.00±9.00	0.78±0.10	48.50±2.50	289.00±25.00	0.50±0.09	12.50±0.50
B4DGP8	CANX	Calnexin	71971	1455.50±109.50	2.19±0.00	63.00±4.00	280.00±21.00	0.50±0.07	10.50±2.50
P61019	RAB2A	Ras-related protein Rab-2A	23702	2270.00±98.00	1.54±0.33	51.00±0.00	376.50±62.50	0.50±0.20	10.50±2.50
G3V3C7	APEX1	DNA-(apurinic or apyrimidinic site) lyase (Fragment)	19273	485.00±37.00	3.31±0.68	18.00±1.00	86.00±20.00	0.50±0.12	2.50±0.50
Q9NPJ3	ACOT13	Acyl-coenzyme A thioesterase 13	15065	285.00±1.00	1.25±0.00	7.50±0.50	56.00±0.00	0.50±0.00	2.00±0.00
P54727	RAD23B	UV excision repair protein RAD23 homolog B	43202	132.00±8.00	0.42±0.08	6.50±0.50	51.00±7.00	0.50±0.00	2.00±0.00
Q99584	S100A13	Protein S100-A13	11464	289.50±26.50	4.98±2.25	13.00±3.00	50.50±1.50	0.50±0.20	2.00±0.50
Q5TD05	NQO2	Ribosyldihydronicotinamide dehydrogenase [quinone] (Fragment)	15749	188.50±9.50	0.48±0.00	10.00±1.00	42.00±11.00	0.50±0.02	2.00±0.50
P05164	MPO	Myeloperoxidase	84784	1458.00±247.00	0.95±0.04	65.50±10.50	621.50±76.50	0.49±0.03	21.00±2.00
O43707	ACTN4	Alpha-actinin-4	105245	2597.00±83.00	1.29±0.00	81.50±2.50	646.50±38.50	0.49±0.00	19.50±0.50
P01717	P01717	Ig lambda chain V-IV region Hil	11624	106.50±31.50	0.68±0.00	6.50±2.50	257.50±27.50	0.49±0.19	13.50±3.50
J3QRN2	APOH	Beta-2-glycoprotein 1 (Fragment)	20521	174.00±9.00	1.07±0.16	12.00±2.00	109.00±0.00	0.49±0.00	5.00±0.00
Q9UPY8	MAPRE3	Microtubule-associated protein RP/EB family member 3	32247	559.50±69.50	1.20±0.22	30.00±1.00	110.50±26.50	0.49±0.02	4.50±0.50
Q8TAM6	ERMN	Ermin	32877	631.00±13.00	2.85±0.00	26.00±1.00	123.00±41.00	0.49±0.13	4.00±1.00
O14556	GAPDHS	Glyceraldehyde-3-phosphate dehydrogenase, testis-specific	44815	414.50±54.50	0.29±0.04	25.50±3.50	867.00±59.00	0.48±0.05	53.50±6.50
P01042-2	KNG1	Isoform LMW of Kininogen-1	48936	484.00±28.00	0.80±0.00	32.50±1.50	544.00±0.00	0.48±0.00	45.00±0.00
P17661	DES	Desmin	53560	1315.50±207.50	0.88±0.06	80.00±7.00	503.00±41.00	0.48±0.05	27.00±1.00
P00338	LDHA	L-lactate dehydrogenase A chain	36950	1857.50±77.50	1.69±0.12	57.50±0.50	353.50±153.50	0.48±0.07	12.00±6.00
P31930	UQCRC1	Cytochrome b-c1 complex subunit 1, mitochondrial	53297	3277.00±48.00	1.62±0.16	94.00±4.00	252.50±17.50	0.48±0.05	6.50±0.50
P23284	PPIB	Peptidyl-prolyl cis-trans isomerase B	23785	788.00±43.00	1.70±0.17	24.00±1.00	289.50±59.50	0.48±0.00	6.00±1.00
Q96R05	RBP7	Retinoid-binding protein 7	15754	119.00±10.00	0.35±0.13	2.50±0.50	40.00±0.00	0.48±0.00	2.00±0.00
P14625	HSP90B1	Endoplasmin	92696	2830.00±80.00	2.04±0.00	85.00±0.00	533.50±80.50	0.47±0.10	14.50±3.50
P08754	GNAI3	Guanine nucleotide-binding protein G(k) subunit alpha	41076	1117.00±0.00	1.17±0.00	50.50±1.50	217.00±22.00	0.47±0.00	13.00±0.00
Q92597	NDRG1	Protein NDRG1	43264	614.50±27.50	0.81±0.14	15.50±0.50	139.50±43.50	0.47±0.03	3.50±1.50
P01034	CST3	Cystatin-C	16017	243.50±10.50	1.39±0.23	12.50±1.50	88.00±6.00	0.47±0.00	3.00±0.00
P35754	GLRX	Glutaredoxin-1	12053	471.50±43.50	1.12±0.00	9.50±0.50	82.00±15.00	0.47±0.19	2.00±0.00
Q9GZN7	ROGDI	Protein rogdi homolog	32462	176.00±18.00	0.34±0.00	6.50±0.50	32.00±0.00	0.47±0.00	2.00±0.00
Q58FF3	HSP90B2P	Putative endoplasmin-like protein	46343				49.00±3.00	0.47±0.10	2.00±0.00
J3QSX2	NFASC	Neurofascin	150896	4330.00±53.00	1.29±0.13	164.00±3.00	754.00±238.00	0.46±0.08	36.50±10.50
Q5VTE0	EEF1A1P5	Putative elongation factor 1-alpha-like 3	50495	971.50±132.50	1.21±0.21	41.50±6.50	345.50±112.50	0.46±0.00	16.00±3.00
P68104	EEF1A1	Elongation factor 1-alpha 1	50451	971.50±132.50	1.21±0.21	41.50±6.50	345.50±112.50	0.46±0.00	16.00±3.00
P55072	VCP	Transitional endoplasmic reticulum ATPase	89950	2354.50±28.50	1.84±0.30	85.50±1.50	352.50±47.50	0.46±0.08	13.00±2.00
B1AVU8	PSAP	Saposin-D	63647	518.00±57.00	0.50±0.00	27.50±2.50	223.50±46.50	0.46±0.11	11.50±2.50
P01616	P01616	Ig kappa chain V-II region MIL	12162	454.00±1.00	0.64±0.00	14.00±0.00	223.00±152.00	0.46±0.19	8.00±7.00
C9JL73	ATP6V1B1	V-type proton ATPase subunit B, kidney isoform	55445	693.00±28.00	0.59±0.00	28.00±0.00	154.00±3.00	0.46±0.20	6.00±1.00
P30040	ERP29	Endoplasmic reticulum resident protein 29	29032	946.50±4.50	1.26±0.12	28.00±1.00	127.50±32.50	0.46±0.08	5.00±1.00
K7EN45	PIN1	Peptidyl-prolyl cis-trans isomerase NIMA-interacting 1 (Fragment)	9995	1086.00±60.00	30.18±4.62	32.50±1.50	97.00±31.00	0.46±0.00	2.50±0.50
G3V2F7	TMEM189	HCG2044781	42752	430.50±29.50	0.62±0.06	16.50±2.50	87.50±24.50	0.46±0.30	2.00±1.00
Q13404	UBE2V1	Ubiquitin-conjugating enzyme E2 variant 1	16598	430.50±29.50	0.62±0.06	16.50±2.50	87.50±24.50	0.46±0.30	2.00±1.00
P02790	HPX	Hemopexin	52385	1215.50±51.50	0.73±0.00	72.00±5.00	1066.50±1046.50	0.45±0.39	68.50±67.50
S4R389	NCAM1	Neural cell adhesion molecule 1 (Fragment)	100784	3804.00±248.00	2.96±0.12	137.00±7.00	509.50±59.50	0.45±0.07	25.00±2.00
P21579	SYT1	Synaptotagmin-1	47885	1284.00±42.00	2.79±0.00	55.50±1.50	358.00±33.00	0.45±0.05	10.50±0.50
P61158	ACTR3	Actin-related protein 3	47797	569.50±67.50	0.76±0.06	29.00±5.00	218.00±51.00	0.45±0.05	9.00±1.00
P56385	ATP5I	ATP synthase subunit e, mitochondrial	7928	835.50±31.50	2.03±0.00	33.00±0.00	127.50±46.50	0.45±0.00	5.00±3.00
P09497	CLTB	Clathrin light chain B	25289	500.50±71.50	2.08±0.38	28.00±6.00	113.50±19.50	0.45±0.00	3.50±0.50
P62857	RPS28	40S ribosomal protein S28	7893	227.50±89.50	1.56±0.47	7.00±1.00	105.50±18.50	0.45±0.00	2.00±0.00
G3V2N0	GNG2	Guanine nucleotide-binding protein subunit gamma	12550	79.50±13.50	0.45±0.18	1.50±0.50	42.50±19.50	0.45±0.18	2.00±0.00
P01877	IGHA2	Ig alpha-2 chain C region	37301	1504.50±87.50	2.02±0.00	54.50±2.50	814.50±771.50	0.44±0.35	21.50±20.50
I3L4A1	CHMP6	Charged multivesicular body protein 6 (Fragment)	26036	629.50±75.50	0.36±0.09	14.00±1.00	85.00±0.00	0.44±0.00	14.00±0.00
F5GXC8	SUCLA2	Succinyl-CoA ligase [ADP-forming] subunit beta, mitochondrial	44156	1685.50±169.50	2.29±0.12	53.00±0.00	307.00±56.00	0.44±0.11	11.50±1.50
O94760	DDAH1	N(G),N(G)-dimethylarginine dimethylaminohydrolase 1	31444	1534.50±26.50	4.10±1.01	47.50±1.50	310.50±11.50	0.44±0.10	8.00±0.00
P01614	P01614	Ig kappa chain V-II region Cum	12782	454.00±1.00	0.61±0.00	14.00±0.00	223.00±152.00	0.44±0.17	8.00±7.00
P01617	P01617	Ig kappa chain V-II region TEW	12422	454.00±1.00	0.61±0.00	14.00±0.00	223.00±152.00	0.44±0.17	8.00±7.00
P06309	P06309	Ig kappa chain V-II region GM607 (Fragment)	12770	454.00±1.00	0.61±0.00	14.00±0.00	223.00±152.00	0.44±0.17	8.00±7.00
K7EL21	CAPS	Calcium-dependent secretion activator 1	30506	1607.00±266.00	1.08±0.22	45.50±6.50	237.00±6.00	0.44±0.08	6.50±0.50
P06310	P06310	Ig kappa chain V-II region RPMI 6410	14811	445.50±2.50	0.61±0.00	12.50±0.50	211.00±140.00	0.44±0.17	6.00±5.00
Q15907	RAB11B	Ras-related protein Rab-11B	24588	199.50±11.50	1.61±0.17	14.00±0.00	53.50±18.50	0.44±0.25	2.50±1.50
Q96BM9	ARL8A	ADP-ribosylation factor-like protein 8A	21630	198.00±7.00	1.06±0.00	9.50±0.50	89.50±11.50	0.44±0.11	2.50±0.50
G5E9W8	GYG1	Glycogenin 1, isoform CRA	21724				69.00±1.00	0.44±0.11	2.50±0.50
Q01995	TAGLN	Transgelin	22653	392.50±9.50	1.88±0.59	30.00±0.00	76.50±7.50	0.44±0.00	2.00±0.00
P36222	CHI3L1	Chitinase-3-like protein 1	42998	329.50±54.50	0.40±0.05	8.50±0.50	54.00±0.00	0.44±0.00	2.00±0.00
Q9ULP0-7	NDRG4	Isoform 7 of Protein NDRG4	40423	164.50±4.50	0.55±0.18	8.00±1.00	48.50±0.50	0.44±0.00	2.00±0.00
H0YIB4	SRSF9	Serine/arginine-rich-splicing factor 9 (Fragment)	12887	91.50±9.50	0.60±0.00	3.00±0.00	52.00±2.00	0.44±0.17	2.00±0.50
P02462	COL4A1	Collagen alpha-1(IV) chain	161654	114.00±25.00	0.02±0.00	4.50±0.50	2223.50±95.50	0.43±0.00	97.50±9.50
P29400	COL4A5	Collagen alpha-5(IV) chain	162083	114.00±25.00	0.02±0.00	4.50±0.50	1064.50±86.50	0.43±0.00	40.00±7.00
Q13555-5	CAMK2G	Isoform 5 of Calcium/calmodulin-dependent protein kinase type II subunit gamma	59685	2562.50±55.50	2.18±0.26	89.50±7.50	318.00±32.00	0.43±0.04	13.50±1.50
E9PIM6	THY1	Thy-1 membrane glycoprotein (Fragment)	17258	1066.50±74.50	1.25±0.20	27.50±0.50	453.00±12.00	0.43±0.00	11.00±1.00
B4E022	TKT	Transketolase	63410	1227.00±70.00	1.49±0.13	59.50±1.50	199.50±1.50	0.43±0.07	9.50±1.50
B1AKZ3	PEA15	Astrocytic phosphoprotein PEA-15	17410	1241.50±94.50	1.23±0.20	31.00±2.00	309.50±41.50	0.43±0.00	8.00±2.00
Q92930	RAB8B	Ras-related protein Rab-8B	23740	336.00±86.00	1.27±0.07	15.00±4.00	134.00±39.00	0.43±0.10	4.50±1.50
Q6P163	APOC2	APOC2 protein	8141	58.00±13.00	0.75±0.32	3.00±1.00	43.00±0.00	0.43±0.00	2.00±0.00
K7ER74	APOC4-APOC2	Protein APOC4-APOC2	20264	58.00±13.00	0.75±0.32	3.00±1.00	43.00±0.00	0.43±0.00	2.00±0.00
Q15027	ACAP1	Arf-GAP with coiled-coil, ANK repeat and PH domain-containing protein 1	82397				72.00±39.00	0.43±0.31	2.00±1.00
Q9UBI6	GNG12	Guanine nucleotide-binding protein G(I)/G(S)/G(O) subunit gamma-12	8115	108.00±14.00	1.95±0.00	3.50±0.50	38.50±13.50	0.43±0.00	2.00±0.50
P13611	VCAN	Versican core protein	374585	7047.00±441.00	0.62±0.24	243.50±12.50	1683.00±72.00	0.42±0.02	61.50±2.50
P40939	HADHA	Trifunctional enzyme subunit alpha, mitochondrial	83688	1905.00±51.00	1.67±0.06	63.50±3.50	413.50±136.50	0.42±0.11	13.50±5.50
P43490	NAMPT	Nicotinamide phosphoribosyltransferase	55772	83.50±23.50	0.28±0.07	9.00±2.00	164.00±1.00	0.42±0.07	12.00±0.00
Q5SYT8	NAMPTL	Protein NAMPTL (Fragment)	53645	83.50±23.50	0.28±0.07	9.00±2.00	156.00±7.00	0.42±0.07	11.50±0.50
P53597	SUCLG1	Succinyl-CoA ligase [ADP/GDP-forming] subunit alpha, mitochondrial	36626	447.50±30.50	0.92±0.08	16.50±0.50	152.00±8.00	0.42±0.12	11.00±1.00
H0YJW9	SEBOX	Homeobox protein SEBOX (Fragment)	17096	53.00±27.00	0.30±0.04	2.50±0.50	49.00±0.00	0.42±0.00	5.00±0.00
B4DE86	NDRG2	Protein NDRG2	40613	928.00±21.00	1.20±0.18	27.00±2.00	203.50±59.50	0.42±0.07	4.00±1.00
P62745	RHOB	Rho-related GTP-binding protein RhoB	22565	352.50±63.50	1.02±0.28	16.50±0.50	109.00±34.00	0.42±0.10	4.00±1.00
H3BPK3	HAGH	Hydroxyacylglutathione hydrolase, mitochondrial (Fragment)	26742	389.50±14.50	1.72±0.16	15.50±0.50	88.00±0.00	0.42±0.00	4.00±0.00
P01591	IGJ	Immunoglobulin J chain	18543	489.50±78.50	1.31±0.00	14.00±0.00	99.50±23.50	0.42±0.24	4.00±2.00
P62269	RPS18	40S ribosomal protein S18	17708	651.00±98.00	1.62±0.23	17.50±4.50	163.00±7.00	0.42±0.00	3.50±0.50
Q16864	ATP6V1F	V-type proton ATPase subunit F	13362	385.00±10.00	1.24±0.26	11.50±0.50	85.00±8.00	0.42±0.16	2.50±0.50
O43399	TPD52L2	Tumor protein D54	22281	244.50±89.50	1.54±0.52	9.50±2.50	42.00±1.00	0.42±0.10	2.50±0.50
F5GYC9	AIF1L	Allograft inflammatory factor 1-like	17518	247.00±8.00	1.02±0.00	8.50±0.50	81.50±4.50	0.42±0.00	2.50±0.50
H3BQB1	APRT	Adenine phosphoribosyltransferase (Fragment)	17665	57.50±11.50	0.31±0.12	4.00±1.00	62.50±10.50	0.42±0.00	2.00±0.00
P36871	PGM1	Phosphoglucomutase-1	61696	1692.50±128.50	1.91±0.22	58.50±3.50	409.50±24.50	0.41±0.11	14.00±1.00
P13489	RNH1	Ribonuclease inhibitor	51766	2321.00±76.00	1.79±0.25	56.00±3.00	443.00±25.00	0.41±0.05	9.50±0.50
Q9UHG2	PCSK1N	ProSAAS	27413	772.00±98.00	1.11±0.12	21.00±3.00	224.00±36.00	0.41±0.00	5.00±0.00
H0YGL6	RAB6A	Ras-related protein Rab-6A (Fragment)	22860	188.00±2.00	1.10±0.11	14.50±0.50	103.00±39.00	0.41±0.10	5.00±2.00
P62820	RAB1A	Ras-related protein Rab-1A	22891	379.50±92.50	1.60±0.00	19.50±3.50	128.50±39.50	0.41±0.10	4.50±1.50
R4GN72	ATP6V0D1	V-type proton ATPase subunit d 1	32055	235.00±5.00	0.73±0.09	10.50±0.50	126.00±11.00	0.41±0.00	4.50±0.50
Q969P0	IGSF8	Immunoglobulin superfamily member 8	65621	1448.50±69.50	1.25±0.16	45.00±1.00	98.50±39.50	0.41±0.07	4.00±1.00
D6RAF8	HNRNPD	Heterogeneous nuclear ribonucleoprotein D0 (Fragment)	23119	279.00±7.00	0.70±0.00	10.50±0.50	49.00±10.00	0.41±0.10	2.50±0.50
J3QLL1	ARHGAP23	Rho GTPase-activating protein 23 (Fragment)	18124	168.00±4.00	0.08±0.01	4.50±0.50	40.00±0.00	0.41±0.00	2.00±0.00
H3BTL1	MAP1LC3B	Microtubule-associated protein 1 light chain 3 beta, isoform CRA	9006	83.50±3.50	0.93±0.00	6.50±1.50	33.00±4.00	0.41±0.02	2.00±0.50
A6NCE7	MAP1LC3B2	Microtubule-associated proteins 1A/1B light chain 3 beta 2	14676	83.50±3.50	0.93±0.00	6.50±1.50	33.00±4.00	0.41±0.02	2.00±0.50
Q9H492	MAP1LC3A	Microtubule-associated proteins 1A/1B light chain 3A	14320	66.00±3.00	0.93±0.00	5.50±1.50	33.00±4.00	0.41±0.02	2.00±0.50
Q16718	NDUFA5	NADH dehydrogenase [ubiquinone] 1 alpha subcomplex subunit 5	13507	130.50±18.50	1.56±0.47	4.50±1.50	32.50±0.50	0.41±0.16	2.00±0.50
Q5H9R2	DKFZp781K1356	NADH dehydrogenase [ubiquinone] 1 alpha subcomplex subunit 5	13611	81.50±4.50	1.56±0.47	3.50±1.50	32.50±0.50	0.41±0.16	2.00±0.50
P13647	KRT5	Keratin, type II cytoskeletal 5	62568	194.50±47.50	0.28±0.11	15.50±4.50	313.50±101.50	0.40±0.04	12.00±4.00
B4DQJ8	PGD	6-phosphogluconate dehydrogenase, decarboxylating	52352	350.00±11.00	0.36±0.00	12.50±0.50	313.00±44.00	0.40±0.04	11.00±0.00
P02545	LMNA	Prelamin-A/C	74380	1777.50±139.50	2.40±0.08	55.00±4.00	281.50±21.50	0.40±0.05	9.50±1.50
Q01518	CAP1	Adenylyl cyclase-associated protein 1	52325	634.50±106.50	1.02±0.06	21.50±3.50	211.00±45.00	0.40±0.04	5.50±0.50
P78417	GSTO1	Glutathione S-transferase omega-1	27833	671.50±8.50	1.34±0.13	22.50±0.50	133.00±36.00	0.40±0.00	5.00±0.00
B7Z1I4	NTM	Neurotrimin	38682	622.50±33.50	0.86±0.07	20.00±1.00	209.50±12.50	0.40±0.12	4.50±0.50
P36542	ATP5C1	ATP synthase subunit gamma, mitochondrial	33032	362.50±28.50	0.97±0.19	21.50±0.50	108.00±1.00	0.40±0.07	4.00±0.00
Q14894	CRYM	Ketimine reductase mu-crystallin	33925	878.00±4.00	1.43±0.11	32.50±0.50	101.50±41.50	0.40±0.13	3.50±1.50
A6PVW9	SELENBP1	Selenium-binding protein 1	57457	520.00±42.00	0.65±0.00	23.50±1.50	97.50±10.50	0.40±0.15	3.00±1.00
P25786	PSMA1	Proteasome subunit alpha type-1	29822	305.00±40.00	1.33±0.00	14.00±2.00	75.50±22.50	0.40±0.02	3.00±0.00
P18859	ATP5J	ATP synthase-coupling factor 6, mitochondrial	12580	383.00±32.00	1.71±0.65	10.50±0.50	137.50±20.50	0.40±0.16	2.50±0.50
F5H4R9	DNM2	Dynamin-2	98218	2529.50±106.50	0.93±0.06	101.50±7.50	669.50±80.50	0.39±0.05	24.50±0.50
Q16143	SNCB	Beta-synuclein	14279	858.50±24.50	13.49±1.54	32.00±0.00	176.50±25.50	0.39±0.15	6.00±1.00
P52272	HNRNPM	Heterogeneous nuclear ribonucleoprotein M	77749	695.50±129.50	0.90±0.12	29.00±3.00	68.50±3.50	0.39±0.09	5.00±0.00
B4DEK7	RAB8A	Ras-related protein Rab-8A	23720	304.50±73.50	1.36±0.16	14.50±4.50	134.00±39.00	0.39±0.09	5.00±1.00
Q9UK22	FBXO2	F-box only protein 2	33706	608.50±56.50	2.24±0.15	29.00±2.00	147.50±31.50	0.39±0.07	4.50±0.50
Q13491-4	GPM6B	Isoform 4 of Neuronal membrane glycoprotein M6-b	36994	410.00±52.00	0.99±0.32	15.50±0.50	170.00±0.00	0.39±0.07	4.50±0.50
P61106	RAB14	Ras-related protein Rab-14	24110	423.50±53.50	0.92±0.00	13.50±2.50	153.00±13.00	0.39±0.09	4.50±0.50
B5MCD7	SYNGR1	Synaptogyrin-1	18681	382.50±6.50	0.65±0.00	14.00±1.00	92.00±16.00	0.39±0.00	3.00±1.00
O60234	GMFG	Glia maturation factor gamma	16961	101.00±7.00	0.72±0.00	3.00±1.00	74.50±9.50	0.39±0.00	2.00±1.00
P53999	SUB1	Activated RNA polymerase II transcriptional coactivator p15	14386	269.00±6.00	1.88±0.00	10.50±0.50	65.00±8.00	0.39±0.15	2.00±0.50
B4DGX2	PIP4K2A	Phosphatidylinositol 5-phosphate 4-kinase type-2 alpha	40005	1572.00±222.00	0.89±0.00	43.50±3.50	267.50±34.50	0.38±0.11	8.00±1.00
B7ZLQ1	OPCML	OPCML protein	39338	1891.50±38.50	2.23±0.13	52.00±3.00	304.00±2.00	0.38±0.00	7.00±0.00
Q7Z3B1	NEGR1	Neuronal growth regulator 1	39379	1790.50±129.50	1.53±0.10	58.00±3.00	181.50±2.50	0.38±0.00	5.50±1.50
Q9NZR1	TMOD2	Tropomodulin-2	39571	406.00±6.00	1.52±0.10	22.00±0.00	85.50±27.50	0.38±0.00	4.00±0.00
O76041-2	NEBL	Isoform 2 of Nebulette	31575	302.50±9.50	0.89±0.11	9.50±0.50	91.00±10.00	0.38±0.03	4.00±1.00
J3QK90	NSFL1C	NSFL1 cofactor p47	40819	380.00±3.00	0.81±0.21	16.50±3.50	153.00±43.00	0.38±0.15	3.00±1.00
H3BQI1	DYNLRB2	Dynein light chain roadblock-type 2	13900	587.00±9.00	0.45±0.00	14.00±1.00	115.50±11.50	0.38±0.18	3.00±0.00
F8W031	F8W031	Uncharacterized protein (Fragment)	29548	173.50±7.50	0.24±0.00	4.50±0.50	109.00±12.00	0.38±0.01	3.00±1.00
B1AKR6	DYNLRB1	Dynein light chain roadblock-type 1	16527	596.50±9.50	0.45±0.00	15.00±1.00	114.00±13.00	0.38±0.18	2.50±0.50
B4DX52	DNAJB1	DnaJ homolog subfamily B member 1	27170	129.00±19.00	0.21±0.05	5.50±1.50	93.00±14.00	0.38±0.03	2.50±0.50
F8VXJ7	CNPY2	Protein canopy homolog 2 (Fragment)	19326	162.50±0.50	0.24±0.00	3.50±0.50	101.50±4.50	0.38±0.01	2.50±0.50
H0YE96	NARS2	Probable asparagine--tRNA ligase, mitochondrial (Fragment)	9253				42.50±1.50	0.38±0.00	2.50±0.50
G3V2V8	NPC2	Epididymal secretory protein E1 (Fragment)	13355	52.00±5.00	0.93±0.56	3.50±0.50	47.50±2.50	0.38±0.21	2.00±0.50
P01023	A2M	Alpha-2-macroglobulin	164613	3454.00±215.00	1.18±0.11	167.50±11.50	1556.50±1468.50	0.37±0.31	91.00±88.00
O43175	PHGDH	D-3-phosphoglycerate dehydrogenase	57356	1763.50±256.50	1.01±0.06	49.00±0.00	280.50±87.50	0.37±0.12	7.00±3.00
O94919	ENDOD1	Endonuclease domain-containing 1 protein	55723	1484.00±129.00	0.78±0.10	39.00±4.00	192.50±9.50	0.37±0.04	6.50±1.50
P78371	CCT2	T-complex protein 1 subunit beta	57794	1224.50±67.50	1.42±0.00	38.50±3.50	186.00±61.00	0.37±0.19	6.00±3.00
A6NJA2	USP14	Ubiquitin carboxyl-terminal hydrolase	51510	1091.50±106.50	1.05±0.19	31.50±1.50	200.00±28.00	0.37±0.09	6.00±1.00
Q08722	CD47	Leukocyte surface antigen CD47	35590	355.00±32.00	0.57±0.14	20.00±3.00	120.00±8.00	0.37±0.06	6.00±1.00
P23396	RPS3	40S ribosomal protein S3	26842	512.00±48.00	0.91±0.11	21.50±0.50	129.50±17.50	0.37±0.09	5.50±0.50
Q16270	IGFBP7	Insulin-like growth factor-binding protein 7	30138				196.50±15.50	0.37±0.00	5.50±0.50
H7C0A3	ARPC4-TTLL3	Protein ARPC4-TTLL3 (Fragment)	19558	82.50±8.50	0.49±0.12	6.00±2.00	46.00±18.00	0.37±0.00	3.50±1.50
F8WCF6	ARPC4	Actin-related protein 2/3 complex subunit 4	21159	82.50±8.50	0.49±0.12	6.00±2.00	46.00±18.00	0.37±0.00	3.50±1.50
P0C7P4	UQCRFS1P1	Putative cytochrome b-c1 complex subunit Rieske-like protein 1	31081	196.50±14.50	1.21±0.11	8.00±0.00	90.00±0.00	0.37±0.00	2.00±0.00
P12036	NEFH	Neurofilament heavy polypeptide	112639	4029.00±174.00	2.63±0.11	159.00±1.00	474.50±131.50	0.36±0.10	32.00±6.00
E9PK47	PYGL	Phosphorylase	94410	319.50±7.50	0.21±0.02	15.00±1.00	353.50±34.50	0.36±0.00	13.50±0.50
P07305	H1F0	Histone H1.0	20850	160.50±3.50	0.26±0.10	5.50±0.50	260.50±32.50	0.36±0.20	11.00±2.00
P34932	HSPA4	Heat shock 70 kDa protein 4	95127	1989.50±2.50	1.91±0.04	62.00±0.00	302.00±42.00	0.36±0.09	10.00±2.00
P28331	NDUFS1	NADH-ubiquinone oxidoreductase 75 kDa subunit, mitochondrial	80443	1575.00±105.00	2.18±0.00	59.00±1.00	155.50±3.50	0.36±0.03	9.00±1.00
E7EMM4	ASAH1	Acid ceramidase	42169	844.00±206.00	0.46±0.11	28.00±5.00	179.50±38.50	0.36±0.11	6.00±2.00
P31323	PRKAR2B	cAMP-dependent protein kinase type II-beta regulatory subunit	46672	1814.50±2.50	1.52±0.09	54.50±1.50	158.50±6.50	0.36±0.05	5.50±1.50
Q9UJU6	DBNL	Drebrin-like protein	48463	714.50±73.50	1.06±0.00	26.50±1.50	182.50±36.50	0.36±0.06	5.00±0.00
Q08495	DMTN	Dematin	45600	561.50±58.50	1.15±0.16	25.50±0.50	136.00±0.00	0.36±0.00	5.00±0.00
Q02750	MAP2K1	Dual specificity mitogen-activated protein kinase kinase 1	43753	1017.00±47.00	1.58±0.00	49.50±1.50	171.00±47.00	0.36±0.20	4.50±1.50
Q9BRF8	CPPED1	Calcineurin-like phosphoesterase domain-containing protein 1	35868	359.00±75.00	0.64±0.22	10.00±3.00	110.50±39.50	0.36±0.06	4.00±1.00
Q8N9I0	SYT2	Synaptotagmin-2	47355	733.50±0.50	1.25±0.15	27.50±0.50	130.00±8.00	0.36±0.14	3.00±0.00
O95292	VAPB	Vesicle-associated membrane protein-associated protein B/C	27439	517.00±73.00	1.69±0.46	20.00±1.00	40.00±25.00	0.36±0.10	2.00±1.00
E5RIY6	LYNX1	Ly-6/neurotoxin-like protein 1 (Fragment)	9761	123.50±5.50	0.84±0.00	7.00±0.00	53.50±6.50	0.36±0.00	2.00±1.00
P07585	DCN	Decorin	40064	48.50±18.50	0.13±0.05	1.50±0.50	49.50±7.50	0.36±0.00	2.00±0.00
R4GN98	S100A6	Protein S100-A6 (Fragment)	9732				30.00±0.00	0.36±0.00	2.00±0.00
E9PGC8	MAP1A	MAP1 light chain LC2	332709	5925.00±148.00	1.50±0.02	215.50±3.50	1094.50±37.50	0.35±0.03	35.50±3.50
P00450	CP	Ceruloplasmin	122983	1387.00±184.00	0.74±0.04	70.50±9.50	608.50±460.50	0.35±0.13	34.00±28.00
P06727	APOA4	Apolipoprotein A-IV	45371	314.50±11.50	0.88±0.00	24.50±0.50	187.50±171.50	0.35±0.28	17.50±14.50
P20916	MAG	Myelin-associated glycoprotein	69880	499.50±18.50	0.70±0.12	32.00±3.00	289.00±4.00	0.35±0.03	13.50±1.50
P49588	AARS	Alanine--tRNA ligase, cytoplasmic	107484	2301.50±70.50	0.81±0.19	63.00±4.00	415.50±69.50	0.35±0.08	12.50±2.50
B7Z9L0	CCT4	T-complex protein 1 subunit delta	52811	964.50±74.50	1.41±0.08	29.00±0.00	239.00±72.00	0.35±0.00	7.50±2.50
O95218	ZRANB2	Zinc finger Ran-binding domain-containing protein 2	37838	104.50±3.50	0.24±0.06	3.00±0.00	217.50±46.50	0.35±0.17	6.00±2.00
E7EUY5	SSBP1	Single-stranded DNA-binding protein (Fragment)	15703	710.50±19.50	1.67±0.00	20.50±1.50	135.00±7.00	0.35±0.13	5.00±0.00
H3BTW0	LOC101060252	Protein LOC101060252 (Fragment)	10019	90.50±17.50	0.82±0.00	2.50±0.50	55.00±0.00	0.35±0.00	2.00±0.00
Q8TCZ2	CD99L2	CD99 antigen-like protein 2	28140	42.00±16.00	0.35±0.10	2.00±0.00	32.50±4.50	0.35±0.10	2.00±0.00
Q9BU61	NDUFAF3	NADH dehydrogenase [ubiquinone] 1 alpha subcomplex assembly factor 3	20566				56.00±0.00	0.35±0.00	2.00±0.00
Q9NQP4	PFDN4	Prefoldin subunit 4	15419	302.00±1.00	1.70±0.00	9.50±0.50	118.00±15.00	0.35±0.13	2.00±0.50
E9PPW7	NDUFS8	NADH dehydrogenase [ubiquinone] iron-sulfur protein 8, mitochondrial (Fragment)	21156	142.00±12.00	1.09±0.00	6.00±0.00	53.00±7.00	0.35±0.11	2.00±0.50
C9JTE0	MOG	Myelin-oligodendrocyte glycoprotein	24196	3260.50±65.50	2.97±0.76	99.50±3.50	770.50±35.50	0.34±0.13	20.50±1.50
P49411	TUFM	Elongation factor Tu, mitochondrial	49852	839.00±60.00	2.07±0.10	37.00±0.00	312.00±21.00	0.34±0.05	8.50±1.50
P11413-3	G6PD	Isoform 3 of Glucose-6-phosphate 1-dehydrogenase	62942	125.00±34.00	0.31±0.00	8.50±1.50	179.50±35.50	0.34±0.05	7.00±3.00
P07954	FH	Fumarate hydratase, mitochondrial	54773	1124.50±183.50	0.47±0.05	33.50±2.50	179.00±26.00	0.34±0.00	6.50±0.50
H0Y586	PSMA7	Proteasome subunit alpha type-7 (Fragment)	21315	404.50±8.50	0.56±0.01	10.00±1.00	68.50±7.50	0.34±0.00	5.50±0.50
H3BRG4	UQCRC2	Cytochrome b-c1 complex subunit 2, mitochondrial	44778	1249.50±48.50	1.62±0.10	32.50±1.50	173.00±24.00	0.34±0.10	4.00±1.00
Q96C19	EFHD2	EF-hand domain-containing protein D2	26794	593.50±103.50	1.58±0.30	29.00±2.00	106.00±16.00	0.34±0.08	3.00±0.00
P61081	UBE2M	NEDD8-conjugating enzyme Ubc12	21172	174.50±24.50	0.80±0.00	8.00±1.00	60.50±18.50	0.34±0.00	2.50±0.50
O75915	ARL6IP5	PRA1 family protein 3	21600	308.50±16.50	0.34±0.01	17.00±1.00	67.50±3.50	0.34±0.00	2.00±0.00
P00747	PLG	Plasminogen	93247	292.00±6.00	0.39±0.02	17.00±0.00	314.50±59.50	0.33±0.14	17.50±9.50
Q96HU8	DIRAS2	GTP-binding protein Di-Ras2	22813	100.00±12.00	0.31±0.00	3.50±0.50	198.00±20.00	0.33±0.18	12.50±3.50
P49419-2	ALDH7A1	Isoform 2 of Alpha-aminoadipic semialdehyde dehydrogenase	55845	1605.00±340.00	1.32±0.18	53.00±8.00	293.50±17.50	0.33±0.05	9.00±1.00
P24752	ACAT1	Acetyl-CoA acetyltransferase, mitochondrial	45456	1064.50±56.50	1.97±0.11	41.00±3.00	261.50±15.50	0.33±0.09	7.00±0.00
Q15080	NCF4	Neutrophil cytosol factor 4	39121	40.00±5.00	0.28±0.10	2.00±0.00	106.50±2.50	0.33±0.05	7.00±2.00
P52907	CAPZA1	F-actin-capping protein subunit alpha-1	33073	692.00±55.00	1.38±0.23	23.50±0.50	256.50±10.50	0.33±0.00	6.50±1.50
P61160	ACTR2	Actin-related protein 2	45017	522.50±47.50	0.70±0.06	18.50±0.50	180.00±38.00	0.33±0.09	6.50±0.50
Q9UBQ7	GRHPR	Glyoxylate reductase/hydroxypyruvate reductase	36045	1590.50±6.50	1.52±0.11	40.00±1.00	264.00±52.00	0.33±0.05	6.00±1.00
P32320	CDA	Cytidine deaminase	16687				161.50±53.50	0.33±0.13	4.00±0.00
Q15181	PPA1	Inorganic pyrophosphatase	33095	715.50±13.50	1.76±0.40	24.50±0.50	106.50±17.50	0.33±0.00	3.50±0.50
P14854	COX6B1	Cytochrome c oxidase subunit 6B1	10414	38.50±4.50	0.55±0.22	5.00±0.00	69.00±10.00	0.33±0.00	3.50±0.50
Q6FGY5	CKAP1	CKAP1 protein	21959	353.50±60.50	1.05±0.29	10.50±2.50	131.00±19.00	0.33±0.00	3.00±0.00
Q99426	TBCB	Tubulin-folding cofactor B	27594	353.50±60.50	1.05±0.29	10.50±2.50	131.00±19.00	0.33±0.00	3.00±0.00
P01116-2	KRAS	Isoform 2B of GTPase KRas	21639	201.00±6.00	0.78±0.00	9.50±0.50	41.00±10.00	0.33±0.00	3.00±1.00
P62263	RPS14	40S ribosomal protein S14	16434	422.00±7.00	1.12±0.00	11.50±1.50	110.50±16.50	0.33±0.12	2.50±0.50
E9PFN5	GSTK1	Glutathione S-transferase kappa 1	21807	417.00±27.00	0.15±0.00	11.00±2.00	116.50±37.50	0.33±0.00	2.50±0.50
Q9NVJ2	ARL8B	ADP-ribosylation factor-like protein 8B	21753	277.00±40.00	1.05±0.00	12.50±1.50	75.00±8.00	0.33±0.00	2.00±0.00
P62753	RPS6	40S ribosomal protein S6	28834	197.50±12.50	0.39±0.00	8.00±0.00	69.00±0.00	0.33±0.00	2.00±0.00
P01111	NRAS	GTPase NRas	21501	187.00±20.00	0.78±0.00	9.50±1.50	37.50±11.50	0.33±0.00	2.00±0.50
P43003	SLC1A3	Excitatory amino acid transporter 1	59705	1688.00±35.00	1.92±0.00	64.50±1.50	252.50±41.50	0.32±0.15	10.50±6.50
P01621	P01621	Ig kappa chain V-III region NG9 (Fragment)	10836	162.50±8.50	0.32±0.00	11.00±0.00	81.50±65.50	0.32±0.00	7.00±6.00
O95433	AHSA1	Activator of 90 kDa heat shock protein ATPase homolog 1	38421	214.00±15.00	0.58±0.07	9.50±0.50	73.00±18.00	0.32±0.02	2.50±1.50
P14550	AKR1A1	Alcohol dehydrogenase [NADP(+)]	36892	430.50±18.50	1.17±0.00	20.50±0.50	56.00±14.00	0.32±0.13	2.00±0.00
Q9H0Q0	FAM49A	Protein FAM49A	37688	364.00±18.00	0.35±0.06	15.00±1.00	85.50±12.50	0.32±0.00	2.00±0.00
Q6IPX3-2	TCEAL6	Isoform 2 of Transcription elongation factor A protein-like 6	20447	441.50±36.50	1.78±0.13	14.00±0.00	90.00±0.00	0.32±0.00	2.00±0.00
C9JNQ0	TRIM6	Tripartite motif-containing protein 6 (Fragment)	11859	44.00±4.00	0.49±0.17	12.00±3.00	54.00±0.00	0.32±0.00	2.00±0.00
H0Y474	ATP6V1G2	V-type proton ATPase subunit G 2 (Fragment)	16999	778.00±68.00	2.27±0.30	23.50±0.50	70.50±17.50	0.32±0.12	2.00±0.50
F2Z307	ATP6V1G2-DDX39B	Protein ATP6V1G2-DDX39B	11462	311.00±92.00	2.27±0.30	10.00±3.00	70.50±17.50	0.32±0.12	2.00±0.50
E9PI90	TMEM126A	Transmembrane protein 126A	10672	75.50±7.50	0.75±0.00	2.00±0.00	30.50±6.50	0.32±0.00	2.00±0.50
Q9H1X3-3	DNAJC25	Isoform 3 of DnaJ homolog subfamily C member 25	16774				57.50±7.50	0.32±0.12	2.00±0.50
P50151	GNG10	Guanine nucleotide-binding protein G(I)/G(S)/G(O) subunit gamma-10	7372				57.50±7.50	0.32±0.12	2.00±0.50
P02452	COL1A1	Collagen alpha-1(I) chain	139883	47.00±0.00	0.11±0.09	1.50±0.50	981.00±58.00	0.31±0.02	43.00±8.00
Q92752	TNR	Tenascin-R	151805	3661.00±197.00	1.30±0.09	131.00±1.00	702.00±33.00	0.31±0.02	23.50±1.50
Q9GZM7	TINAGL1	Tubulointerstitial nephritis antigen-like	53721	87.00±51.00	0.21±0.01	3.00±1.00	339.50±71.50	0.31±0.04	8.50±0.50
P78356	PIP4K2B	Phosphatidylinositol 5-phosphate 4-kinase type-2 beta	47747	923.50±100.50	0.49±0.00	32.00±3.00	227.50±16.50	0.31±0.09	7.00±1.00
O75781	PALM	Paralemmin-1	42221	1542.00±0.00	2.93±0.59	45.50±1.50	199.00±13.00	0.31±0.15	5.00±2.00
P43034	PAFAH1B1	Platelet-activating factor acetylhydrolase IB subunit alpha	47178	862.00±28.00	1.04±0.06	28.50±2.50	147.00±3.00	0.31±0.09	4.50±0.50
F6SYF8	DKK3	Dickkopf-related protein 3	41121	842.00±40.00	0.87±0.15	27.50±1.50	124.50±34.50	0.31±0.05	4.00±1.00
Q7Z6L0	PRRT2	Proline-rich transmembrane protein 2	35208	932.00±54.00	1.95±0.00	36.00±3.00	131.00±28.00	0.31±0.00	3.50±0.50
P62879	GNB2	Guanine nucleotide-binding protein G(I)/G(S)/G(T) subunit beta-2	38048	492.50±17.50	1.06±0.27	19.00±0.00	108.50±19.50	0.31±0.13	3.50±0.50
Q9HAV0	GNB4	Guanine nucleotide-binding protein subunit beta-4	38284	274.00±21.00	0.40±0.12	11.50±1.50	105.00±16.00	0.31±0.13	3.00±0.00
Q9NP72	RAB18	Ras-related protein Rab-18	23248	72.50±28.50	0.25±0.15	2.00±0.00	84.50±14.50	0.31±0.00	3.00±0.00
P20674	COX5A	Cytochrome c oxidase subunit 5A, mitochondrial	16923	592.50±7.50	1.95±0.05	21.50±4.50	64.50±15.50	0.31±0.12	2.50±0.50
P35609	ACTN2	Alpha-actinin-2	104358	545.50±41.50	0.45±0.00	20.00±1.00	84.50±30.50	0.31±0.25	2.00±0.00
P09496-2	CLTA	Isoform Non-brain of Clathrin light chain A	23704	417.50±11.50	1.36±0.16	16.50±0.50	53.50±21.50	0.31±0.17	2.00±1.00
C9JME2	FARP1	FERM, RhoGEF and pleckstrin domain-containing protein 1	122817	399.00±17.00	0.16±0.01	11.00±1.00	44.50±2.50	0.31±0.00	2.00±0.00
Q5VY30	RBP4	Plasma retinol-binding protein(1-182)	23271	106.00±6.00	0.50±0.00	7.00±0.00	33.00±0.00	0.31±0.00	2.00±0.00
Q15691	MAPRE1	Microtubule-associated protein RP/EB family member 1	30151	293.50±21.50	0.37±0.00	7.50±0.50	34.50±2.50	0.31±0.20	2.00±0.50
Q9NTX5	ECHDC1	Ethylmalonyl-CoA decarboxylase	33848	106.00±5.00	0.32±0.00	4.00±0.00	45.50±6.50	0.31±0.10	2.00±0.50
P08123	COL1A2	Collagen alpha-2(I) chain	129749	147.00±24.00	0.04±0.01	2.50±0.50	1798.00±3.00	0.30±0.02	56.00±4.00
A2A3N8	ADD1	Adducin 1 (Alpha)	73914	1464.00±122.00	1.44±0.16	52.50±1.50	377.00±50.00	0.30±0.00	12.50±0.50
O94925	GLS	Glutaminase kidney isoform, mitochondrial	74269	2243.50±114.50	2.02±0.06	78.50±4.50	299.00±4.00	0.30±0.05	9.50±0.50
P29350	PTPN6	Tyrosine-protein phosphatase non-receptor type 6	67918				199.50±0.50	0.30±0.03	6.50±1.50
P49368	CCT3	T-complex protein 1 subunit gamma	61066	952.00±187.00	1.38±0.06	36.50±1.50	165.50±1.50	0.30±0.03	5.00±0.00
Q9H9B4	SFXN1	Sideroflexin-1	35881	1177.50±41.50	2.47±0.30	39.50±1.50	151.00±39.00	0.30±0.00	4.50±0.50
P23526	AHCY	Adenosylhomocysteinase	48255	676.00±37.00	1.07±0.00	22.00±2.00	95.00±13.00	0.30±0.00	4.50±0.50
P50148	GNAQ	Guanine nucleotide-binding protein G(q) subunit alpha	42400	338.50±9.50	0.96±0.00	20.50±0.50	95.00±40.00	0.30±0.05	4.50±1.50
O75489	NDUFS3	NADH dehydrogenase [ubiquinone] iron-sulfur protein 3, mitochondrial	30337	384.00±1.00	0.87±0.00	12.50±0.50	122.50±14.50	0.30±0.07	4.00±0.00
Q3B7A4	RPLP0	60S acidic ribosomal protein P0	27589	282.00±9.00	0.77±0.00	11.00±0.00	58.50±10.50	0.30±0.12	4.00±3.00
Q8NHW5	RPLP0P6	60S acidic ribosomal protein P0-like	34514	58.00±9.00	0.77±0.00	2.50±0.50	44.50±3.50	0.30±0.12	3.00±2.00
Q99729-3	HNRNPAB	Isoform 3 of Heterogeneous nuclear ribonucleoprotein A/B	30683	216.50±38.50	0.30±0.07	7.00±0.00	94.50±58.50	0.30±0.07	2.50±0.50
B1ANH0	GUK1	Guanylate kinase (Fragment)	23753	121.50±28.50	0.70±0.01	4.50±0.50	79.00±0.00	0.30±0.00	2.00±0.00
H7BY10	RPL23A	60S ribosomal protein L23a (Fragment)	17849	717.00±48.00	0.41±0.00	19.00±1.00	62.50±18.50	0.30±0.11	2.00±0.50
H0Y3U0	PVALB	Parvalbumin alpha (Fragment)	11593	128.50±3.50	0.94±0.25	5.00±0.00	42.50±16.50	0.30±0.00	2.00±0.50
P30050	RPL12	60S ribosomal protein L12	17979	62.50±13.50	0.41±0.00	3.00±0.00	54.50±28.50	0.30±0.11	2.00±0.50
B4DJK0	SRSF5	Serine/arginine-rich-splicing factor 5	14599	55.50±6.50	0.41±0.11	2.00±1.00	57.00±24.00	0.30±0.00	2.00±0.50
Q15149-2	PLEC	Isoform 2 of Plectin	520095	9007.00±186.00	1.22±0.06	326.50±6.50	1629.00±3.00	0.29±0.02	64.50±3.50
Q7Z3Y7	KRT28	Keratin, type I cytoskeletal 28	51163	131.00±15.00	1.32±0.06	6.00±1.00	354.00±18.00	0.29±0.08	16.00±3.00
B4DJV2	CS	Citrate synthase	50628	1575.00±245.00	1.14±0.13	64.00±14.00	355.50±53.50	0.29±0.00	11.50±2.50
P15311	EZR	Ezrin	69484	281.50±27.50	0.83±0.09	25.50±0.50	175.50±75.50	0.29±0.13	7.50±2.50
B7Z242	MAOB	Amine oxidase [flavin-containing] B	57679	572.00±34.00	0.95±0.11	22.50±2.50	189.00±68.00	0.29±0.11	7.00±2.00
A4D1W8	UCC1	Ependymin related protein 1 (Zebrafish), isoform CRA	38582	181.00±3.00	0.39±0.00	9.50±1.50	217.50±12.50	0.29±0.11	6.00±1.00
Q9UM22	EPDR1	Mammalian ependymin-related protein 1	25877	181.00±3.00	0.39±0.00	9.50±1.50	217.50±12.50	0.29±0.11	6.00±1.00
Q02252	ALDH6A1	Methylmalonate-semialdehyde dehydrogenase [acylating], mitochondrial	58259	858.50±45.50	1.41±0.00	37.50±0.50	127.00±41.00	0.29±0.03	5.50±2.50
P55809	OXCT1	Succinyl-CoA:3-ketoacid coenzyme A transferase 1, mitochondrial	56578	1023.00±15.00	1.21±0.00	33.50±0.50	150.50±32.50	0.29±0.11	5.50±0.50
P40121	CAPG	Macrophage-capping protein	38760	655.00±3.00	0.78±0.00	21.00±1.00	182.50±48.50	0.29±0.11	5.50±0.50
P37837	TALDO1	Transaldolase	37688	758.00±29.00	1.42±0.10	32.50±1.50	133.00±35.00	0.29±0.00	4.50±1.50
P26373	RPL13	60S ribosomal protein L13	24304	595.50±56.50	0.90±0.00	22.50±1.50	104.00±0.00	0.29±0.00	4.00±0.00
P20338	RAB4A	Ras-related protein Rab-4A	24659	236.00±38.00	0.56±0.10	8.00±1.00	126.00±28.00	0.29±0.00	4.00±1.00
H3BLU2	LSAMP	Limbic system-associated membrane protein (Fragment)	38504	1081.50±59.50	1.38±0.10	48.50±4.50	79.50±13.50	0.29±0.11	3.50±1.50
P30084	ECHS1	Enoyl-CoA hydratase, mitochondrial	31823	503.50±32.50	1.33±0.12	17.50±1.50	124.00±6.00	0.29±0.07	3.00±1.00
P10768	ESD	S-formylglutathione hydrolase	31956	289.50±5.50	0.64±0.20	8.50±0.50	94.00±2.00	0.29±0.07	3.00±0.00
K7ER96	TXNL1	Thioredoxin-like protein 1 (Fragment)	31845	568.50±2.50	2.00±0.30	29.50±2.50	80.00±2.00	0.29±0.07	2.50±0.50
Q15435	PPP1R7	Protein phosphatase 1 regulatory subunit 7	41653	726.50±61.50	1.81±0.11	24.00±1.00	79.50±17.50	0.29±0.07	2.50±0.50
Q99747	NAPG	Gamma-soluble NSF attachment protein	35066	374.00±17.00	1.83±0.13	16.50±0.50	92.00±24.00	0.29±0.02	2.50±0.50
Q9H047	DKFZp547J2313	Fatty acid binding protein 7, brain, isoform CRA	18931	67.00±31.00	0.66±0.27	3.50±1.50	62.00±4.00	0.29±0.11	2.50±0.50
O15540	FABP7	Fatty acid-binding protein, brain	14994	67.00±31.00	0.66±0.27	3.50±1.50	62.00±4.00	0.29±0.11	2.50±0.50
B4DDF4	CNN2	Calponin-2	32995	45.50±8.50	0.22±0.00	1.50±0.50	51.00±13.00	0.29±0.19	2.50±1.50
Q9UIJ7	AK3	GTP:AMP phosphotransferase AK3, mitochondrial	25550	187.50±7.50	0.87±0.23	9.00±1.00	58.50±23.50	0.29±0.16	2.00±1.00
Q9Y2R0	COA3	Cytochrome c oxidase assembly protein 3 homolog, mitochondrial	11724	73.50±10.50	0.29±0.00	2.00±0.00	72.00±0.00	0.29±0.00	2.00±0.00
P45381	ASPA	Aspartoacylase	36225	81.50±13.50	0.36±0.06	4.00±1.00	49.00±18.00	0.29±0.09	2.00±0.50
P35579	MYH9	Myosin-9	227646	3988.50±400.50	1.35±0.07	135.50±3.50	769.00±4.00	0.28±0.02	28.00±4.00
Q15814	TBCC	Tubulin-specific chaperone C	39737	53.00±37.00	0.18±0.10	3.00±1.00	71.00±18.00	0.28±0.11	8.50±1.50
P02750	LRG1	Leucine-rich alpha-2-glycoprotein	38382	103.00±7.00	0.29±0.11	9.00±3.00	90.00±0.00	0.28±0.00	8.00±0.00
Q92599	2013-09-08	Septin-8	56234	1962.00±204.00	2.82±0.33	78.50±3.50	238.00±18.00	0.28±0.00	7.50±0.50
E9PBU3	ATIC	Phosphoribosylaminoimidazolecarboxamide formyltransferase	64996	367.50±19.50	0.73±0.17	19.50±0.50	112.00±22.00	0.28±0.00	5.00±0.00
Q9GZV7	HAPLN2	Hyaluronan and proteoglycan link protein 2	38378	732.50±279.50	1.39±0.09	35.50±9.50	93.50±37.50	0.28±0.00	4.50±0.50
P51991	HNRNPA3	Heterogeneous nuclear ribonucleoprotein A3	39799	935.50±79.50	0.50±0.12	21.50±0.50	153.00±28.00	0.28±0.11	4.50±0.50
O75190	DNAJB6	DnaJ homolog subfamily B member 6	36122	451.00±8.00	0.49±0.06	15.00±0.00	136.50±2.50	0.28±0.00	4.50±0.50
C9JRD2	DNAJB2	DnaJ homolog subfamily B member 2 (Fragment)	25395	499.50±107.50	0.55±0.09	18.00±0.00	125.00±22.00	0.28±0.00	4.00±1.00
P47755	CAPZA2	F-actin-capping protein subunit alpha-2	33157	560.50±16.50	0.86±0.09	14.00±1.00	154.00±26.00	0.28±0.18	4.00±1.00
G8JLB6	HNRNPH1	Heterogeneous nuclear ribonucleoprotein H	51482	219.50±17.50	0.75±0.11	11.00±0.00	117.50±10.50	0.28±0.00	4.00±0.00
O75874	IDH1	Isocitrate dehydrogenase [NADP] cytoplasmic	46915	263.00±28.00	0.45±0.05	8.50±0.50	69.50±8.50	0.28±0.13	4.00±2.00
Q8NHS0	DNAJB8	DnaJ homolog subfamily B member 8	25784	189.00±18.00	0.53±0.11	7.00±1.00	104.00±1.00	0.28±0.00	3.50±0.50
Q9NQ29	LUC7L	Putative RNA-binding protein Luc7-like 1	44100	160.00±6.00	0.09±0.02	5.00±1.00	125.50±28.50	0.28±0.06	3.00±1.00
B3V0L1	ARL6IP4	ADP-ribosylation factor-like protein 6-interacting protein 4	25504				115.00±12.00	0.28±0.00	3.00±0.00
M0R1T5	CHMP2A	Charged multivesicular body protein 2a (Fragment)	25048	202.50±28.50	0.65±0.00	5.50±0.50	118.00±7.00	0.28±0.00	2.50±0.50
Q5HY54	FLNA	Filamin-A	279115	2243.00±76.00	0.51±0.01	78.50±1.50	1029.00±102.00	0.27±0.07	29.00±6.00
P04259	KRT6B	Keratin, type II cytoskeletal 6B	60315	250.00±67.00	0.31±0.07	18.50±5.50	411.50±86.50	0.27±0.03	16.50±4.50
O95782	AP2A1	AP-2 complex subunit alpha-1	108561	653.50±23.50	0.87±0.00	33.00±1.00	300.00±34.00	0.27±0.04	12.50±0.50
P04433	P04433	Ig kappa chain V-III region VG (Fragment)	12681	261.00±20.00	0.61±0.00	11.50±0.50	273.00±0.00	0.27±0.00	12.00±0.00
P02538	KRT6A	Keratin, type II cytoskeletal 6A	60293	210.00±61.00	0.31±0.07	16.50±5.50	291.00±67.00	0.27±0.03	11.50±2.50
P48668	KRT6C	Keratin, type II cytoskeletal 6C	60273	210.00±61.00	0.31±0.07	16.50±5.50	291.00±67.00	0.27±0.03	11.50±2.50
P04004	VTN	Vitronectin	55069	238.00±25.00	0.30±0.04	14.50±0.50	140.00±68.00	0.27±0.15	11.50±8.50
Q8N3J6	CADM2	Cell adhesion molecule 2	47980	1515.50±60.50	2.00±0.10	66.00±3.00	133.50±3.50	0.27±0.13	8.00±1.00
Q8N573	OXR1	Oxidation resistance protein 1	98480	2541.50±112.50	1.39±0.11	73.00±3.00	258.00±62.00	0.27±0.05	7.00±1.00
P35612	ADD2	Beta-adducin	81260	1541.50±68.50	1.35±0.04	51.00±1.00	212.50±0.50	0.27±0.00	6.00±0.00
Q9NZN3	EHD3	EH domain-containing protein 3	60906	305.50±45.50	0.83±0.05	15.00±1.00	141.50±8.50	0.27±0.03	6.00±1.00
Q9Y383-3	LUC7L2	Isoform 3 of Putative RNA-binding protein Luc7-like 2	46657	98.00±16.00	0.19±0.12	3.00±2.00	187.50±12.50	0.27±0.04	6.00±1.00
Q96HJ9-2	C7orf55	Isoform 2 of UPF0562 protein C7orf55	54761	98.00±16.00	0.19±0.12	3.00±2.00	187.50±12.50	0.27±0.04	5.50±1.50
B4DT69	DLD	Dihydrolipoyl dehydrogenase	49822	655.50±47.50	1.31±0.15	36.50±0.50	84.50±12.50	0.27±0.00	5.00±1.00
P14174	MIF	Macrophage migration inhibitory factor	12639	153.50±1.50	0.27±0.00	10.50±0.50	94.50±9.50	0.27±0.00	4.50±1.50
Q9NYF8	BCLAF1	Bcl-2-associated transcription factor 1	106173	85.00±12.00	0.12±0.02	4.00±1.00	91.00±11.00	0.27±0.00	4.50±0.50
P27797	CALR	Calreticulin	48283	1712.50±10.50	1.53±0.17	72.00±0.00	119.00±32.00	0.27±0.13	4.00±2.00
P49189	ALDH9A1	4-trimethylaminobutyraldehyde dehydrogenase	54679	804.50±44.50	1.79±0.24	30.50±0.50	143.00±2.00	0.27±0.05	3.50±0.50
R4GNH3	PSMC3	26S protease regulatory subunit 6A	47608	286.00±30.00	0.60±0.00	15.50±2.50	97.50±24.50	0.27±0.05	3.50±0.50
Q99963-3	SH3GL3	Isoform 3 of Endophilin-A3	40455	572.00±66.00	1.20±0.00	22.00±2.00	107.00±0.00	0.27±0.00	3.00±0.00
P18085	ARF4	ADP-ribosylation factor 4	20612	202.00±10.00	1.13±0.00	10.50±0.50	74.50±15.50	0.27±0.08	3.00±1.00
H3BPJ9	NDUFB10	NADH dehydrogenase [ubiquinone] 1 beta subcomplex subunit 10	19531	278.50±35.50	1.05±0.16	11.50±1.50	68.50±23.50	0.27±0.10	2.00±1.00
Q9NQX1-3	PRDM5	Isoform 3 of PR domain zinc finger protein 5	12865	59.50±3.50	0.27±0.00	2.00±0.00	40.00±0.00	0.27±0.00	2.00±0.00
O43181	NDUFS4	NADH dehydrogenase [ubiquinone] iron-sulfur protein 4, mitochondrial	20095	365.00±18.00	0.59±0.00	12.50±0.50	75.50±34.50	0.27±0.10	2.00±0.50
H7C3G9	NAGK	N-acetyl-D-glucosamine kinase (Fragment)	39382	442.00±67.00	0.33±0.05	11.50±1.50	97.50±17.50	0.27±0.10	2.00±0.50
P04003	C4BPA	C4b-binding protein alpha chain	69042	720.00±211.00	0.23±0.03	30.00±4.00	756.00±0.00	0.26±0.00	40.00±0.00
P02751	FN1	Fibronectin	266052	504.50±50.50	0.22±0.00	32.00±0.00	835.50±91.50	0.26±0.03	37.00±12.00
P35580-3	MYH10	Isoform 3 of Myosin-10	232195	3676.00±284.00	1.22±0.04	139.50±12.50	615.50±58.50	0.26±0.03	29.50±0.50
Q9Y617	PSAT1	Phosphoserine aminotransferase	40796	479.00±1.00	1.65±0.10	30.50±0.50	217.00±3.00	0.26±0.00	11.50±0.50
E7ES43	HSPA4L	Heat shock 70 kDa protein 4L	98623	1501.50±60.50	0.66±0.03	42.50±0.50	353.00±46.00	0.26±0.04	11.00±3.00
P01605	P01605	Ig kappa chain V-I region Lay	11941	173.50±17.50	0.46±0.20	11.50±0.50	85.50±69.50	0.26±0.00	7.00±6.00
H7C1X1	H7C1X1	Uncharacterized protein (Fragment)	13351	173.00±17.00	0.46±0.20	11.00±0.00	85.50±69.50	0.26±0.00	7.00±6.00
P01624	P01624	Ig kappa chain V-III region POM	12029	173.00±17.00	0.46±0.20	11.00±0.00	85.50±69.50	0.26±0.00	7.00±6.00
P04207	P04207	Ig kappa chain V-III region CLL	14380	173.00±17.00	0.46±0.20	11.00±0.00	85.50±69.50	0.26±0.00	7.00±6.00
P04434	P04434	Ig kappa chain V-III region VH (Fragment)	12863	173.00±17.00	0.46±0.20	11.00±0.00	85.50±69.50	0.26±0.00	7.00±6.00
P19338	NCL	Nucleolin	76625	1250.00±5.00	0.77±0.04	44.00±0.00	210.00±21.00	0.26±0.03	6.50±0.50
Q6IQ22	RAB12	Ras-related protein Rab-12	27573	208.50±14.50	0.59±0.18	6.00±2.00	132.00±38.00	0.26±0.00	4.50±1.50
K7EQG4	FXYD1	Phospholemman (Fragment)	13058	431.50±49.50	0.26±0.00	13.50±1.50	117.50±2.50	0.26±0.00	4.00±0.00
P01770	P01770	Ig heavy chain V-III region NIE	13348	175.00±16.00	0.58±0.00	6.00±0.00	181.50±107.50	0.26±0.00	4.00±3.00
Q9H936	SLC25A22	Mitochondrial glutamate carrier 1	34904	860.50±263.50	1.50±0.22	39.50±5.50	128.50±5.50	0.26±0.06	3.50±0.50
Q00577	PURA	Transcriptional activator protein Pur-alpha	35003	676.50±35.50	1.18±0.29	27.50±0.50	111.50±5.50	0.26±0.06	3.50±0.50
P59190	RAB15	Ras-related protein Rab-15	24660	244.50±78.50	0.38±0.08	11.00±4.00	104.50±44.50	0.26±0.04	3.50±1.50
P28482	MAPK1	Mitogen-activated protein kinase 1	41762	440.50±8.50	1.14±0.00	23.00±1.00	99.50±22.50	0.26±0.10	3.00±1.00
Q6MZX6	DKFZp686J06205	Putative uncharacterized protein DKFZp686J06205	11987	42.00±7.00	0.38±0.08	3.00±1.00	92.50±32.50	0.26±0.04	3.00±1.00
P08697	SERPINF2	Alpha-2-antiplasmin	54873				47.00±10.00	0.26±0.01	3.00±1.00
H0Y6Z4	MICAL1	Protein-methionine sulfoxide oxidase MICAL1 (Fragment)	27267				38.00±0.00	0.26±0.00	3.00±0.00
P21266	GSTM3	Glutathione S-transferase Mu 3	26998	508.00±10.00	0.90±0.11	19.00±0.00	80.00±4.00	0.26±0.00	2.00±0.00
Q9H1E3	NUCKS1	Nuclear ubiquitous casein and cyclin-dependent kinase substrate 1	27280	416.50±6.50	1.99±0.17	17.50±1.50	32.00±0.00	0.26±0.00	2.00±0.00
P08247	SYP	Synaptophysin	34109	268.50±20.50	0.39±0.07	11.50±0.50	71.50±6.50	0.26±0.10	2.00±0.00
P00387	CYB5R3	NADH-cytochrome b5 reductase 3	34441	330.50±5.50	0.74±0.00	9.50±0.50	77.50±21.50	0.26±0.06	2.00±1.00
P01769	P01769	Ig heavy chain V-III region GA	13271	136.00±28.00	0.26±0.00	2.50±0.50	60.00±2.00	0.26±0.00	2.00±0.00
H0Y5P2	HLA-DPB1	HLA class II histocompatibility antigen, DP beta 1 chain (Fragment)	27247				45.00±0.00	0.26±0.00	2.00±0.00
Q9NQE9	HINT3	Histidine triad nucleotide-binding protein 3	20804	139.00±21.00	0.85±0.28	7.00±2.00	65.50±13.50	0.26±0.10	2.00±0.50
P01762	P01762	Ig heavy chain V-III region TRO	13578	133.50±21.50	0.57±0.00	10.00±2.00	264.00±0.00	0.25±0.00	15.00±0.00
E9PGN7	SERPING1	Plasma protease C1 inhibitor	59683	297.00±105.00	0.41±0.00	17.00±6.00	131.00±59.00	0.25±0.14	11.50±8.50
Q01814	ATP2B2	Plasma membrane calcium-transporting ATPase 2	137987	1760.00±15.00	0.74±0.07	64.00±0.00	351.50±16.50	0.25±0.04	11.00±2.00
Q5XKE5	KRT79	Keratin, type II cytoskeletal 79	58085	188.50±57.50	0.22±0.10	17.50±4.50	230.50±107.50	0.25±0.00	8.00±4.00
P28838	LAP3	Cytosol aminopeptidase	56530	940.50±10.50	1.28±0.07	36.50±0.50	228.50±22.50	0.25±0.00	7.50±1.50
P40227	CCT6A	T-complex protein 1 subunit zeta	58444	829.00±33.00	1.04±0.00	34.50±0.50	122.50±2.50	0.25±0.06	5.00±2.00
Q8N126	CADM3	Cell adhesion molecule 3	43729	1684.50±43.50	2.21±0.00	61.50±6.50	120.50±4.50	0.25±0.09	4.00±1.00
J3KR44	OTUB1	Ubiquitin thioesterase OTUB1	35649	642.00±42.00	0.56±0.00	20.00±0.00	180.00±22.00	0.25±0.06	4.00±1.00
E7EUC7	UGP2	UTP--glucose-1-phosphate uridylyltransferase	57940	421.00±25.00	0.56±0.09	20.00±6.00	55.00±0.00	0.25±0.00	4.00±0.00
Q5F2F8	PPP3CB	Serine/threonine-protein phosphatase	56720	275.00±48.00	0.73±0.25	17.00±4.00	96.00±1.00	0.25±0.00	4.00±0.00
H0YFA4	CRIP2	Cysteine-rich protein 2 (Fragment)	21268	241.00±2.00	0.55±0.00	8.50±0.50	112.00±13.00	0.25±0.09	4.00±1.00
P10644	PRKAR1A	cAMP-dependent protein kinase type I-alpha regulatory subunit	43183	444.50±28.50	0.87±0.08	22.00±3.00	88.00±33.00	0.25±0.04	3.00±1.00
H7C5A9	ZNF212	Zinc finger protein 212 (Fragment)	21327				34.50±0.50	0.25±0.09	3.00±1.00
P05091	ALDH2	Aldehyde dehydrogenase, mitochondrial	56859	594.50±11.50	1.27±0.06	28.50±0.50	36.00±0.00	0.25±0.00	2.00±0.00
F8VP50	F8VP50	Uncharacterized protein (Fragment)	28637	377.50±8.50	1.13±0.20	17.00±1.00	36.00±0.00	0.25±0.00	2.00±0.00
O43414	ERI3	ERI1 exoribonuclease 3	37727	103.50±5.50	0.50±0.00	5.50±0.50	43.00±0.00	0.25±0.00	2.00±0.00
F8VY04	AK2	Adenylate kinase 2, mitochondrial	21270	155.00±38.00	0.68±0.13	6.00±2.00	45.00±1.00	0.25±0.09	2.00±0.50
Q07812	BAX	Apoptosis regulator BAX	21285	230.50±13.50	0.45±0.11	4.50±0.50	84.00±35.00	0.25±0.09	2.00±0.50
F8VQR7	CSRP2	Cysteine and glycine-rich protein 2	21633				37.50±17.50	0.25±0.09	2.00±0.50
D6RD49	DDIT4L	DNA damage-inducible transcript 4-like protein (Fragment)	14728				160.00±0.00	0.24±0.00	108.00±0.00
Q14974	KPNB1	Importin subunit beta-1	98420	604.00±16.00	0.39±0.00	18.00±1.00	194.50±26.50	0.24±0.02	9.00±2.00
P08311	CTSG	Cathepsin G	29161	44.50±11.50	0.18±0.07	2.50±0.50	122.00±14.00	0.24±0.00	7.00±2.00
O14576	DYNC1I1	Cytoplasmic dynein 1 intermediate chain 1	73423	1680.00±130.00	1.46±0.05	55.50±5.50	167.50±6.50	0.24±0.03	6.00±0.00
H3BNQ7	ABAT	4-aminobutyrate aminotransferase, mitochondrial	58741	1269.00±96.00	0.99±0.17	43.00±1.00	193.50±31.50	0.24±0.00	6.00±0.00
P19878	NCF2	Neutrophil cytosol factor 2	60237	32.00±0.00	0.11±0.00	2.00±0.00	194.50±17.50	0.24±0.00	6.00±1.00
Q9NUQ9	FAM49B	Protein FAM49B	37010	3767.50±411.50	1.93±0.13	99.00±10.00	181.00±0.00	0.24±0.05	5.50±0.50
E7EQD5	STXBP2	Syntaxin-binding protein 2	68108	61.50±18.50	0.13±0.03	3.50±0.50	110.00±18.00	0.24±0.03	5.00±0.00
P08246	ELANE	Neutrophil elastase	29127				81.00±0.00	0.24±0.00	5.00±0.00
Q9BPU6	DPYSL5	Dihydropyrimidinase-related protein 5	61952	559.00±29.00	1.61±0.07	29.00±4.00	127.00±54.00	0.24±0.07	4.50±1.50
P51608-2	MECP2	Isoform B of Methyl-CpG-binding protein 2	53462	696.00±9.00	0.67±0.06	17.00±0.00	164.00±10.00	0.24±0.03	4.50±0.50
Q9UPV7	KIAA1045	Protein KIAA1045	45905	1027.50±40.50	1.07±0.07	28.50±2.50	139.50±0.50	0.24±0.09	4.00±0.00
P01772	P01772	Ig heavy chain V-III region KOL	13938	175.00±16.00	0.55±0.00	6.00±0.00	181.50±107.50	0.24±0.00	4.00±3.00
B4DEA5	TSPAN7	Tetraspanin-7	30522	728.00±42.00	0.36±0.01	19.00±3.00	120.50±53.50	0.24±0.13	3.50±0.50
B5MCQ5	PDIA6	Protein disulfide-isomerase A6	53627	652.00±67.00	0.57±0.05	18.50±1.50	111.50±8.50	0.24±0.03	3.50±0.50
B4DZP4	DYNC1LI2	Cytoplasmic dynein 1 light intermediate chain 2	45205	757.00±60.00	1.33±0.00	25.50±1.50	51.00±0.00	0.24±0.00	3.00±0.00
P47985	UQCRFS1	Cytochrome b-c1 complex subunit Rieske, mitochondrial	29934	377.50±34.50	1.21±0.11	23.00±1.00	83.50±61.50	0.24±0.13	3.00±2.00
B4E171	B4E171	Uncharacterized protein	31754	728.00±42.00	0.36±0.01	19.50±2.50	120.50±53.50	0.24±0.13	3.00±1.00
Q9Y3A5	SBDS	Ribosome maturation protein SBDS	29030	465.50±32.50	1.40±0.26	16.50±2.50	93.00±0.00	0.24±0.00	3.00±0.00
D3YTA9	PPP3R1	Calcineurin subunit B type 1	21717	558.00±80.00	1.21±0.16	20.50±2.50	50.50±5.50	0.24±0.09	2.50±0.50
B1ANR0	PABPC4	Poly(A) binding protein, cytoplasmic 4 (Inducible form), isoform CRA	68156	144.00±16.00	0.27±0.00	6.50±0.50	83.50±15.50	0.24±0.14	2.50±0.50
F5H2S7	DCTN2	Dynactin subunit 2	44896	906.50±68.50	1.18±0.00	27.00±4.00	127.00±0.00	0.24±0.00	2.00±0.00
O95865	DDAH2	N(G),N(G)-dimethylarginine dimethylaminohydrolase 2	29911	766.00±18.00	1.09±0.00	23.00±3.00	66.00±0.00	0.24±0.00	2.00±0.00
E7ERJ7	PABPC1	Polyadenylate-binding protein 1	67267	447.00±29.00	0.55±0.07	19.00±0.00	69.00±1.00	0.24±0.14	2.00±1.00
P47756	CAPZB	F-actin-capping protein subunit beta	31616	249.00±52.00	0.82±0.00	13.50±1.50	99.00±0.00	0.24±0.00	2.00±0.00
P61601	NCALD	Neurocalcin-delta	22345	363.00±31.00	1.17±0.16	13.50±0.50	44.00±6.00	0.24±0.09	2.00±0.00
J3KP72	PCMT1	Protein-L-isoaspartate O-methyltransferase	30524	367.50±40.50	0.96±0.10	12.50±0.50	117.00±29.00	0.24±0.13	2.00±1.00
P29218	IMPA1	Inositol monophosphatase 1	30568	139.00±15.00	0.61±0.25	7.00±0.00	45.50±16.50	0.24±0.13	2.00±1.00
D6RFW1	SGTB	Small glutamine-rich tetratricopeptide repeat-containing protein beta (Fragment)	22102	182.50±12.50	0.43±0.10	6.00±1.00	55.50±0.50	0.24±0.09	2.00±0.50
Q9NR28	DIABLO	Diablo homolog, mitochondrial	27342	106.50±8.50	0.26±0.00	3.00±1.00	71.50±27.50	0.24±0.02	2.00±0.50
Q9NRX4	PHPT1	14 kDa phosphohistidine phosphatase	13995				92.00±24.00	0.24±0.00	2.00±0.50
P0C0L4	C4A	Complement C4-A	194261	1131.50±211.50	0.47±0.02	71.00±10.00	716.00±430.00	0.23±0.14	34.50±26.50
P0C0L5	C4B	Complement C4-B	194170	1006.50±227.50	0.47±0.02	65.50±10.50	716.00±430.00	0.23±0.14	34.50±26.50
F5GXS0	C4B_2	Complement C4-B	189034	1006.50±227.50	0.47±0.02	65.50±10.50	716.00±430.00	0.23±0.14	34.50±26.50
Q5T985	ITIH2	Inter-alpha-trypsin inhibitor heavy chain H2	105606	515.00±20.00	0.36±0.04	32.50±0.50	359.00±238.00	0.23±0.13	20.50±16.50
F2Z2U8	MYH14	Myosin-14	232102	2228.00±10.00	0.54±0.10	65.50±8.50	610.50±5.50	0.23±0.01	18.50±0.50
B7ZKJ8	ITIH4	35 kDa inter-alpha-trypsin inhibitor heavy chain H4	104044	373.50±13.50	0.48±0.03	25.50±0.50	189.00±83.00	0.23±0.10	11.50±7.50
P11217	PYGM	Glycogen phosphorylase, muscle form	97487	448.00±12.00	0.35±0.05	38.50±1.50	108.50±49.50	0.23±0.13	6.50±4.50
Q14CZ8	HEPACAM	Hepatocyte cell adhesion molecule	46226	1127.00±1.00	0.74±0.00	33.50±1.50	169.00±40.00	0.23±0.00	6.50±0.50
Q92777	SYN2	Synapsin-2	63093	907.50±149.50	1.38±0.12	35.00±2.00	133.00±47.00	0.23±0.00	6.00±1.00
H7BXV5	COL18A1	Endostatin (Fragment)	70919	62.50±8.50	0.09±0.00	7.50±4.50	212.50±8.50	0.23±0.03	6.00±1.00
H0YKW5	C15orf48	Normal mucosa of esophagus-specific gene 1 protein (Fragment)	14798				37.50±3.50	0.23±0.00	5.00±2.00
Q7L099-3	RUFY3	Isoform 3 of Protein RUFY3	71306	1441.50±68.50	1.39±0.07	48.50±2.50	152.00±81.00	0.23±0.14	4.50±1.50
C9J9W2	LASP1	LIM and SH3 domain protein 1 (Fragment)	19025	152.00±67.00	1.15±0.52	9.00±2.00	100.50±42.50	0.23±0.09	4.50±2.50
O60884	DNAJA2	DnaJ homolog subfamily A member 2	46344	143.00±5.00	0.15±0.00	5.00±0.00	174.00±118.00	0.23±0.00	4.50±3.50
P17987	TCP1	T-complex protein 1 subunit alpha	60819	718.00±70.00	0.93±0.05	31.00±1.00	118.50±6.50	0.23±0.01	4.00±1.00
Q9Y3I0	RTCB	tRNA-splicing ligase RtcB homolog	55688	224.50±18.50	0.41±0.00	8.50±1.50	104.00±38.00	0.23±0.11	3.50±1.50
P78318	IGBP1	Immunoglobulin-binding protein 1	39312	328.00±19.00	0.44±0.06	9.00±1.00	66.00±7.00	0.23±0.05	3.00±0.00
Q9H3Q1	CDC42EP4	Cdc42 effector protein 4	38014	864.00±4.00	0.88±0.07	21.00±0.00	55.00±0.00	0.23±0.00	2.00±0.00
P27361-2	MAPK3	Isoform 2 of Mitogen-activated protein kinase 3	38536	248.00±5.00	1.42±0.18	18.50±1.50	53.00±0.00	0.23±0.00	2.00±0.00
O00764-3	PDXK	Isoform 3 of Pyridoxal kinase	26981	315.50±10.50	0.95±0.10	10.50±0.50	84.00±0.00	0.23±0.00	2.00±0.00
P27635	RPL10	60S ribosomal protein L10	25044	228.50±30.50	0.79±0.15	10.00±1.00	50.50±1.50	0.23±0.05	2.00±1.00
Q9H3Z4	DNAJC5	DnaJ homolog subfamily C member 5	22933	191.00±27.00	0.31±0.00	4.50±0.50	44.50±13.50	0.23±0.08	2.00±0.00
O60825-2	PFKFB2	Isoform 2 of 6-phosphofructo-2-kinase/fructose-2,6-bisphosphatase 2	54942	62.00±9.00	0.12±0.00	2.00±0.00	51.00±0.00	0.23±0.00	2.00±0.00
O95336	PGLS	6-phosphogluconolactonase	27815	264.00±21.00	0.87±0.11	11.00±1.00	46.00±9.00	0.23±0.09	2.00±0.50
E9PRY8	EEF1D	Elongation factor 1-delta	77150	302.50±8.50	0.63±0.29	8.00±0.00	71.50±3.50	0.23±0.08	2.00±0.50
Q9H6U6-3	BCAS3	Isoform 3 of Breast carcinoma-amplified sequence 3	103296	246.00±85.00	0.12±0.02	6.50±1.50	34.00±16.00	0.23±0.00	2.00±0.50
Q13363	CTBP1	C-terminal-binding protein 1	47962	35.00±8.00	0.12±0.04	1.50±0.50	80.00±11.00	0.23±0.12	2.00±0.50
Q96S19	C16orf13	UPF0585 protein C16orf13	22849	53.50±16.50	0.15±0.00	1.50±0.50	39.50±6.50	0.23±0.08	2.00±0.50
J3KTE4	RPL19	Ribosomal protein L19	23347				102.00±37.00	0.23±0.09	2.00±0.50
E9PKT6	CTSH	Cathepsin H (Fragment)	15011				56.50±6.50	0.23±0.00	2.00±0.50
P98160	HSPG2	Basement membrane-specific heparan sulfate proteoglycan core protein	479253	182.50±18.50	0.06±0.01	10.00±3.00	1525.00±31.00	0.22±0.01	54.00±2.00
P04217	A1BG	Alpha-1B-glycoprotein	54790	701.50±58.50	0.80±0.11	38.00±2.00	270.50±242.50	0.22±0.12	17.50±16.50
P19652	ORM2	Alpha-1-acid glycoprotein 2	23873	384.50±29.50	0.59±0.11	24.00±1.00	259.00±226.00	0.22±0.08	16.00±15.00
E7EX90	DCTN1	Dynactin subunit 1	139749	1640.00±14.00	0.81±0.06	48.50±0.50	281.50±4.50	0.22±0.02	9.50±1.50
F5H6X6	GANAB	Neutral alpha-glucosidase AB	96441	637.50±50.50	0.33±0.02	24.50±1.50	251.50±27.50	0.22±0.04	8.50±1.50
Q96M42	LINC00479	Putative uncharacterized protein encoded by LINC00479	15541	60.50±9.50	0.22±0.00	22.50±2.50	48.00±4.00	0.22±0.00	8.50±1.50
P19012	KRT15	Keratin, type I cytoskeletal 15	49409	89.00±34.00	0.26±0.19	5.00±1.00	125.50±41.50	0.22±0.07	7.50±3.50
O00429	DNM1L	Dynamin-1-like protein	82339	1354.00±73.00	1.23±0.04	54.50±1.50	160.50±5.50	0.22±0.05	6.00±0.00
P51674	GPM6A	Neuronal membrane glycoprotein M6-a	31930	383.50±40.50	0.65±0.16	23.00±2.00	97.00±0.00	0.22±0.00	6.00±0.00
Q6AWB1	DKFZp686E0752	Dynactin subunit 1	99198	1223.00±16.00	0.81±0.06	33.00±1.00	218.00±42.00	0.22±0.02	5.50±0.50
P26038	MSN	Moesin	67892	889.00±78.00	1.77±0.20	44.50±3.50	118.00±60.00	0.22±0.12	5.00±2.00
B4E2W0	HADHB	3-ketoacyl-CoA thiolase	49076	554.00±16.00	0.63±0.05	21.00±2.00	90.00±33.00	0.22±0.08	3.00±1.00
H3BMM9	RNPS1	RNA-binding protein with serine-rich domain 1 (Fragment)	31681	108.00±31.00	0.22±0.00	4.00±1.00	84.00±3.00	0.22±0.00	3.00±0.00
P52597	HNRNPF	Heterogeneous nuclear ribonucleoprotein F	45985	79.50±15.50	0.44±0.21	3.50±1.50	64.00±18.00	0.22±0.07	3.00±1.00
G5E9I6	MAPRE2	Microtubule-associated protein RP/EB family member 2	32444	438.00±19.00	1.08±0.10	22.00±0.00	72.00±1.00	0.22±0.00	2.50±0.50
P55036	PSMD4	26S proteasome non-ATPase regulatory subunit 4	40939	503.50±60.50	0.66±0.07	13.50±1.50	96.00±39.00	0.22±0.05	2.50±0.50
F8VXU5	VPS29	Vacuolar protein sorting-associated protein 29	24193	232.50±18.50	0.47±0.00	9.50±0.50	88.00±15.00	0.22±0.08	2.50±0.50
B7Z403	GLOD4	Glyoxalase domain-containing protein 4	32311	535.50±18.50	1.54±0.13	24.50±2.50	64.00±21.00	0.22±0.12	2.00±1.00
P60981	DSTN	Destrin	18950	356.50±28.50	0.66±0.27	13.50±0.50	68.50±2.50	0.22±0.00	2.00±0.00
I3L1P8	SLC25A11	Mitochondrial 2-oxoglutarate/malate carrier protein (Fragment)	32333	328.50±115.50	1.20±0.22	13.00±3.00	66.50±12.50	0.22±0.00	2.00±0.00
E7EWF7	E7EWF7	Uncharacterized protein (Fragment)	20998	337.50±0.50	0.81±0.06	10.00±2.00	50.00±14.00	0.22±0.02	2.00±1.00
Q9NZG7	NINJ2	Ninjurin-2	15670	147.50±4.50	0.64±0.16	9.00±1.00	57.50±11.50	0.22±0.00	2.00±1.00
O14908	GIPC1	PDZ domain-containing protein GIPC1	36141	264.00±54.00	0.43±0.13	7.00±2.00	85.00±17.00	0.22±0.02	2.00±1.00
B4E0P1	PSMB7	Proteasome (Prosome, macropain) subunit, beta type, 7, isoform CRA	15598	74.50±6.50	0.22±0.00	4.50±0.50	41.00±0.00	0.22±0.00	2.00±0.00
P67775	PPP2CA	Serine/threonine-protein phosphatase 2A catalytic subunit alpha isoform	36142	745.00±56.00	1.72±0.70	34.50±3.50	65.50±22.50	0.22±0.02	2.00±0.50
Q9NS69	TOMM22	Mitochondrial import receptor subunit TOM22 homolog	15512	262.50±42.50	1.20±0.00	7.00±1.00	80.50±2.50	0.22±0.00	2.00±0.50
E9PCV6	COL6A3	Collagen alpha-3(VI) chain	323455	551.50±25.50	0.16±0.01	23.50±0.50	673.00±51.00	0.21±0.06	28.50±7.50
Q9Y490	TLN1	Talin-1	271766	1267.50±62.50	0.40±0.00	45.00±1.00	528.50±25.50	0.21±0.00	16.00±0.00
Q05639	EEF1A2	Elongation factor 1-alpha 2	50780	779.50±103.50	1.07±0.06	38.00±6.00	269.50±112.50	0.21±0.00	13.00±3.00
Q9BPW8	NIPSNAP1	Protein NipSnap homolog 1	33460	86.00±22.00	0.55±0.22	25.00±3.00	48.50±18.50	0.21±0.00	8.00±5.00
E9PDG8	SNAP91	Clathrin coat assembly protein AP180	92141	641.00±17.00	0.45±0.02	20.50±0.50	188.50±3.50	0.21±0.02	8.00±0.00
B7Z300	SYT5	Synaptotagmin-5	42846	372.50±57.50	2.68±0.11	13.00±3.00	180.00±10.00	0.21±0.05	7.00±2.00
Q99832	CCT7	T-complex protein 1 subunit eta	59842	1305.00±104.00	1.50±0.27	46.00±3.00	202.00±12.00	0.21±0.04	5.50±0.50
Q99961	SH3GL1	Endophilin-A2	41692	836.50±34.50	0.92±0.07	43.00±0.00	97.00±11.00	0.21±0.05	4.50±0.50
P05771-2	PRKCB	Isoform Beta-II of Protein kinase C beta type	78160	593.50±43.50	0.71±0.07	25.00±3.00	103.00±14.00	0.21±0.08	4.50±1.50
H3BSR6	CX3CL1	Fractalkine	43191				46.50±5.50	0.21±0.05	4.50±1.50
P15104	GLUL	Glutamine synthetase	42665	685.00±23.00	2.18±0.12	41.50±2.50	91.00±15.00	0.21±0.05	4.00±0.00
P00403	MT-CO2	Cytochrome c oxidase subunit 2	25719	506.00±31.00	2.19±0.19	31.50±0.50	112.00±26.00	0.21±0.08	4.00±0.00
Q9UQ80	PA2G4	Proliferation-associated protein 2G4	44101	298.50±25.50	0.66±0.12	12.00±0.00	58.00±32.00	0.21±0.14	3.50±2.50
Q13637	RAB32	Ras-related protein Rab-32	25210	66.50±16.50	0.21±0.08	2.50±0.50	60.50±4.50	0.21±0.08	3.50±1.50
P17252	PRKCA	Protein kinase C alpha type	77841	667.50±65.50	0.86±0.00	29.00±1.00	78.00±8.00	0.21±0.08	3.00±0.00
O60664	PLIN3	Perilipin-3	47217	1134.00±60.00	1.33±0.08	28.50±0.50	176.50±65.50	0.21±0.02	3.00±2.00
G3V0I5	NDUFV1	NADH dehydrogenase (Ubiquinone) flavoprotein 1, 51kDa, isoform CRA	50707	355.50±20.50	0.60±0.05	13.50±0.50	113.50±11.50	0.21±0.00	3.00±0.00
G3V4C1	HNRNPC	Heterogeneous nuclear ribonucleoproteins C1/C2	32276	265.50±56.50	0.64±0.16	13.50±0.50	63.00±5.00	0.21±0.00	3.00±0.00
Q8NFZ8	CADM4	Cell adhesion molecule 4	43215	333.00±30.00	0.57±0.11	9.50±0.50	98.00±22.00	0.21±0.05	3.00±1.00
Q96CN7	ISOC1	Isochorismatase domain-containing protein 1	32501	190.50±3.50	0.21±0.00	5.50±0.50	87.00±0.00	0.21±0.00	3.00±0.00
P30520	ADSS	Adenylosuccinate synthetase isozyme 2	50465	69.00±18.00	0.07±0.00	1.50±0.50	43.00±0.00	0.21±0.00	3.00±0.00
P46109	CRKL	Crk-like protein	33870	262.00±44.00	0.45±0.00	10.50±0.50	112.00±20.00	0.21±0.11	2.50±1.50
Q5TH30	NDRG3	NDRG family member 3, isoform CRA	43336	234.00±17.00	0.95±0.15	10.50±0.50	39.50±11.50	0.21±0.05	2.50±0.50
B4E1K7	STOML2	Stomatin-like protein 2, mitochondrial	33317	378.00±34.00	0.61±0.00	9.50±0.50	103.00±8.00	0.21±0.00	2.50±0.50
Q9H444	CHMP4B	Charged multivesicular body protein 4b	24935	148.00±6.00	0.56±0.10	4.50±0.50	54.50±18.50	0.21±0.08	2.50±0.50
B7Z686	2013-09-03	Neuronal-specific septin-3	33205	610.50±56.50	4.08±0.48	44.50±3.50	44.00±6.00	0.21±0.00	2.00±0.00
O60812	HNRNPCL1	Heterogeneous nuclear ribonucleoprotein C-like 1	32180				55.50±12.50	0.21±0.00	2.00±0.00
Q7Z5G4	GOLGA7	Golgin subfamily A member 7	16042				30.00±0.00	0.21±0.00	2.00±0.00
P51858	HDGF	Hepatoma-derived growth factor	26886	176.50±9.50	1.59±0.00	11.50±0.50	36.50±4.50	0.21±0.06	2.00±0.50
J3KNQ3	PSMD13	26S proteasome non-ATPase regulatory subunit 13	40090	92.00±4.00	0.20±0.07	4.00±1.00	71.50±20.50	0.21±0.08	2.00±0.50
P52564	MAP2K6	Dual specificity mitogen-activated protein kinase kinase 6	37810				53.50±3.50	0.21±0.03	2.00±0.50
Q7Z794	KRT77	Keratin, type II cytoskeletal 1b	62149	162.50±23.50	0.17±0.00	5.50±0.50	609.00±48.00	0.20±0.03	22.00±0.00
P36957	DLST	Dihydrolipoyllysine-residue succinyltransferase component of 2-oxoglutarate dehydrogenase complex, mitochondrial	49067	465.00±13.00	0.68±0.00	19.00±1.00	245.00±37.00	0.20±0.03	16.50±2.50
P46940	IQGAP1	Ras GTPase-activating-like protein IQGAP1	189761	388.50±33.50	0.19±0.02	13.00±1.00	401.00±17.00	0.20±0.01	10.50±0.50
Q14344	GNA13	Guanine nucleotide-binding protein subunit alpha-13	44364	584.50±65.50	0.60±0.06	27.50±3.50	201.50±18.50	0.20±0.05	10.00±1.00
Q9H4G0	EPB41L1	Band 4.1-like protein 1	99012	2831.00±173.00	1.22±0.04	92.50±4.50	319.50±13.50	0.20±0.02	9.50±0.50
P13796	LCP1	Plastin-2	70814	890.50±33.50	1.43±0.05	32.00±2.00	221.00±46.00	0.20±0.00	9.00±1.00
M0R1R1	PAK4	Serine/threonine-protein kinase PAK 4 (Fragment)	17014	40.00±7.00	0.20±0.00	8.50±1.50	48.00±0.00	0.20±0.00	9.00±0.00
Q03113	GNA12	Guanine nucleotide-binding protein subunit alpha-12	44422	426.50±75.50	0.20±0.05	22.00±3.00	173.00±9.00	0.20±0.05	8.50±0.50
P78352	DLG4	Disks large homolog 4	80788	887.50±13.50	0.97±0.08	31.50±1.50	211.50±50.50	0.20±0.07	6.00±2.00
O60282	KIF5C	Kinesin heavy chain isoform 5C	109997	2022.50±54.50	0.83±0.03	60.50±0.50	169.00±13.00	0.20±0.02	5.50±0.50
Q16543	CDC37	Hsp90 co-chaperone Cdc37	44953	753.00±6.00	2.71±0.13	35.50±1.50	95.00±17.00	0.20±0.05	5.00±0.00
P09960	LTA4H	Leukotriene A-4 hydrolase	69868	591.00±67.00	0.52±0.14	26.00±6.00	125.00±3.00	0.20±0.00	5.00±1.00
P20700	LMNB1	Lamin-B1	66653	163.00±24.00	0.29±0.04	6.00±2.00	106.00±19.00	0.20±0.05	5.00±1.00
E5RJ24	TBC1D3	TBC1 domain family member 3 (Fragment)	53738	650.00±35.00	0.93±0.11	28.50±1.50	94.00±13.00	0.20±0.07	3.50±0.50
H0Y512	APMAP	Adipocyte plasma membrane-associated protein (Fragment)	45662	180.00±10.00	0.56±0.05	8.50±0.50	105.50±53.50	0.20±0.13	3.50±2.50
Q9H082	RAB33B	Ras-related protein Rab-33B	26043	67.50±3.50	0.27±0.00	3.00±1.00	101.50±23.50	0.20±0.07	3.50±0.50
A6NI72	NCF1B	Putative neutrophil cytosol factor 1B	45017				145.00±61.00	0.20±0.13	3.50±2.50
P14598	NCF1	Neutrophil cytosol factor 1	44852				145.00±61.00	0.20±0.13	3.50±2.50
A8MVU1	NCF1C	Putative neutrophil cytosol factor 1C	42052				145.00±61.00	0.20±0.13	3.50±2.50
P08559	PDHA1	Pyruvate dehydrogenase E1 component subunit alpha, somatic form, mitochondrial	43952	475.00±21.00	0.92±0.00	18.50±1.50	115.00±17.00	0.20±0.04	3.00±1.00
F5GZD0	NPTN	Neuroplastin	44339	364.00±51.00	0.54±0.11	14.50±1.50	81.00±7.00	0.20±0.05	3.00±1.00
Q9UFM8	DKFZp566H1924	Neuroplastin (Fragment)	35136	364.00±51.00	0.54±0.11	14.50±1.50	81.00±7.00	0.20±0.05	3.00±1.00
O75323	GBAS	Protein NipSnap homolog 2	33949	219.50±47.50	0.39±0.07	14.00±1.00	36.00±0.00	0.20±0.00	3.00±0.00
A8MXY0	STX4	Syntaxin 4A (Placental), isoform CRA	33991	233.00±28.00	0.45±0.00	12.00±2.00	88.50±3.50	0.20±0.00	3.00±0.00
Q9BX67	JAM3	Junctional adhesion molecule C	35568	475.00±50.00	0.43±0.00	16.50±0.50	66.50±12.50	0.20±0.00	2.50±0.50
P10451	SPP1	Osteopontin	35572	395.00±23.00	0.79±0.08	14.50±0.50	83.50±18.50	0.20±0.00	2.00±0.00
Q9Y3D6	FIS1	Mitochondrial fission 1 protein	16984	209.50±28.50	0.72±0.00	10.00±1.00	65.50±20.50	0.20±0.00	2.00±1.00
O15144	ARPC2	Actin-related protein 2/3 complex subunit 2	34426	235.50±21.50	0.84±0.26	9.00±1.00	64.50±4.50	0.20±0.00	2.00±0.00
B4E2V5	STOM	Erythrocyte band 7 integral membrane protein	26062	152.00±24.00	0.45±0.18	8.00±1.00	62.00±13.00	0.20±0.07	2.00±0.00
A6NIZ0	NDEL1	Nuclear distribution protein nudE-like 1	30677	235.50±33.50	0.52±0.16	8.00±2.00	61.00±0.00	0.20±0.00	2.00±0.00
P10645	CHGA	Chromogranin-A	50829	171.00±62.00	0.34±0.13	7.50±3.50	54.00±0.00	0.20±0.00	2.00±0.00
P22748	CA4	Carbonic anhydrase 4	35295				32.00±0.00	0.20±0.00	2.00±0.00
P35555	FBN1	Fibrillin-1	332664				605.00±25.00	0.19±0.01	24.50±1.50
E9PLK3	NPEPPS	Puromycin-sensitive aminopeptidase	103720	1181.50±49.50	1.08±0.10	54.00±3.00	162.50±34.50	0.19±0.06	9.50±1.50
Q16799	RTN1	Reticulon-1	83851	896.00±137.00	0.58±0.00	35.00±3.00	144.50±37.50	0.19±0.02	7.50±0.50
P63010	AP2B1	AP-2 complex subunit beta	105398	1252.00±73.00	0.85±0.06	63.50±0.50	114.00±25.00	0.19±0.02	6.50±0.50
P13667	PDIA4	Protein disulfide-isomerase A4	73229	1033.50±56.50	0.77±0.00	30.00±0.00	198.00±13.00	0.19±0.00	4.50±0.50
A6NEC2	NPEPPSL1	Puromycin-sensitive aminopeptidase-like protein	54226	642.50±33.50	1.08±0.10	27.00±2.00	94.00±13.00	0.19±0.06	3.50±0.50
A8MYB1	TMCO5B	Transmembrane and coiled-coil domain-containing protein 5B	35969				48.00±0.00	0.19±0.00	3.00±0.00
P30049	ATP5D	ATP synthase subunit delta, mitochondrial	17479	1984.00±7.00	1.23±0.20	41.50±0.50	180.00±41.00	0.19±0.00	2.50±0.50
Q9BT78	COPS4	COP9 signalosome complex subunit 4	46525	723.00±28.00	0.73±0.00	28.00±2.00	53.00±20.00	0.19±0.05	2.50±0.50
P38117	ETFB	Electron transfer flavoprotein subunit beta	28054	230.00±9.00	0.88±0.31	12.00±0.00	72.50±3.50	0.19±0.07	2.50±1.50
P53816	PLA2G16	HRAS-like suppressor 3	18039	62.50±12.50	0.84±0.43	1.50±0.50	120.50±2.50	0.19±0.00	2.50±0.50
Q92561	PHYHIP	Phytanoyl-CoA hydroxylase-interacting protein	38119	497.00±58.00	0.46±0.06	14.00±2.00	85.50±21.50	0.19±0.10	2.00±1.00
O95219	SNX4	Sorting nexin-4	52161	132.00±2.00	0.26±0.13	4.00±1.00	60.00±41.00	0.19±0.01	2.00±1.00
O60831	PRAF2	PRA1 family protein 2	19588	38.50±6.50	0.40±0.21	2.00±1.00	73.00±0.00	0.19±0.00	2.00±0.00
K7EKP7	FECH	Ferrochelatase, mitochondrial (Fragment)	18178	41.50±1.50	0.35±0.05	2.00±0.00	35.00±0.00	0.19±0.00	2.00±0.00
Q92945	KHSRP	Far upstream element-binding protein 2	73355	232.00±36.00	0.42±0.00	15.00±1.00	36.00±13.00	0.19±0.10	2.00±0.50
Q9Y224	C14orf166	UPF0568 protein C14orf166	28165	119.00±6.00	0.33±0.07	4.50±0.50	61.50±14.50	0.19±0.07	2.00±0.50
H0YI09	METTL7A	Methyltransferase-like protein 7A (Fragment)	28794				51.00±1.00	0.19±0.07	2.00±0.50
Q14204	DYNC1H1	Cytoplasmic dynein 1 heavy chain 1	534809	6807.00±137.00	1.00±0.06	273.50±0.50	1052.50±196.50	0.18±0.04	41.00±5.00
Q5JWF2	GNAS	Guanine nucleotide-binding protein G(s) subunit alpha isoforms XLas	111697	1263.00±61.00	0.26±0.00	47.00±3.00	337.00±15.00	0.18±0.02	16.50±0.50
P11137	MAP2	Microtubule-associated protein 2	199860	4147.50±171.50	1.82±0.05	159.00±3.00	336.00±26.00	0.18±0.04	13.00±2.00
Q02952	AKAP12	A-kinase anchor protein 12	191937	3172.50±0.50	1.60±0.06	112.00±4.00	301.00±8.00	0.18±0.00	13.00±2.00
P52790	HK3	Hexokinase-3	100616	76.00±23.00	0.12±0.02	8.50±0.50	342.00±58.00	0.18±0.04	9.00±0.00
Q6UWR7	ENPP6	Ectonucleotide pyrophosphatase/phosphodiesterase family member 6	50551	301.50±13.50	0.61±0.05	13.00±1.00	319.50±133.50	0.18±0.11	8.50±4.50
Q9Y6C2	EMILIN1	EMILIN-1	107913	77.00±4.00	0.06±0.03	1.50±0.50	225.00±80.00	0.18±0.02	6.50±0.50
Q01813	PFKP	6-phosphofructokinase type C	86454	1017.00±38.00	1.31±0.13	34.00±0.00	149.50±78.50	0.18±0.02	5.00±1.00
Q96JE9	MAP6	Microtubule-associated protein 6	86680	632.00±15.00	0.59±0.03	28.50±2.50	140.00±19.00	0.18±0.02	5.00±0.00
P54577	YARS	Tyrosine--tRNA ligase, cytoplasmic	59448	309.50±69.50	0.72±0.09	20.00±5.00	124.00±10.00	0.18±0.00	5.00±2.00
Q9BW30	TPPP3	Tubulin polymerization-promoting protein family member 3	19145	387.50±34.50	1.09±0.17	11.50±2.50	231.00±42.00	0.18±0.00	5.00±1.00
B1ANM0	LGALS8	Galectin (Fragment)	18996	40.00±8.00	0.18±0.00	4.00±2.00	59.00±23.00	0.18±0.00	5.00±2.00
Q86UX7	FERMT3	Fermitin family homolog 3	76475	272.50±45.50	0.40±0.07	9.50±1.50	161.50±9.50	0.18±0.00	4.50±0.50
P68402	PAFAH1B2	Platelet-activating factor acetylhydrolase IB subunit beta	25724	38.00±13.00	0.23±0.05	1.50±0.50	58.00±7.00	0.18±0.00	4.50±0.50
B9A067	IMMT	Mitochondrial inner membrane protein	79324	159.50±3.50	0.36±0.03	9.50±0.50	89.00±16.00	0.18±0.03	4.00±0.00
M0QWZ7	SARS2	Serine--tRNA ligase, mitochondrial	58602	248.00±16.00	0.32±0.07	8.50±0.50	73.50±2.50	0.18±0.00	4.00±0.00
P35998	PSMC2	26S protease regulatory subunit 7	49002	690.00±51.00	1.05±0.00	20.50±0.50	129.50±41.50	0.18±0.04	3.00±0.00
O15400	STX7	Syntaxin-7	29911	319.50±21.50	0.70±0.00	8.00±0.00	93.50±46.50	0.18±0.07	3.00±2.00
O95747	OXSR1	Serine/threonine-protein kinase R1	58271	240.00±34.00	0.40±0.07	6.00±1.00	158.50±2.50	0.18±0.00	3.00±0.00
Q8NBS9	TXNDC5	Thioredoxin domain-containing protein 5	48283	137.50±3.50	0.35±0.05	6.00±0.00	105.50±3.50	0.18±0.04	2.50±0.50
P00966	ASS1	Argininosuccinate synthase	46786	54.50±0.50	0.42±0.10	3.50±0.50	72.00±26.00	0.18±0.00	2.50±0.50
R4GMT0	ACTR1A	Alpha-centractin	37638	609.00±5.00	1.06±0.26	28.00±0.00	31.50±0.50	0.18±0.00	2.00±0.00
B3KSH1	EIF3F	Eukaryotic translation initiation factor 3 subunit F	39236	566.50±63.50	0.44±0.06	14.00±1.00	31.00±0.00	0.18±0.00	2.00±0.00
C9JJ34	RANBP1	Ran-specific GTPase-activating protein (Fragment)	18921	278.00±52.00	0.79±0.15	12.00±2.00	61.50±20.50	0.18±0.00	2.00±0.00
O60493	SNX3	Sorting nexin-3	18808	288.50±13.50	0.94±0.00	12.00±1.00	58.00±0.00	0.18±0.00	2.00±0.00
Q9NUJ1	ABHD10	Mycophenolic acid acyl-glucuronide esterase, mitochondrial	34253	295.50±17.50	0.49±0.03	6.50±0.50	52.00±5.00	0.18±0.03	2.00±1.00
P50749	RASSF2	Ras association domain-containing protein 2	37938				33.00±0.00	0.18±0.00	2.00±0.00
F5GXN1	CPNE6	Copine-6	68625	498.50±98.50	0.60±0.00	16.50±1.50	88.00±11.00	0.18±0.08	2.00±0.50
M0R2C6	M0R2C6	Uncharacterized protein (Fragment)	66346	247.00±17.00	0.32±0.07	8.00±0.00	56.50±5.50	0.18±0.00	2.00±0.50
C9JJV8	CHRND	Acetylcholine receptor subunit delta (Fragment)	19791				37.50±1.50	0.18±0.00	2.00±0.50
Q01484	ANK2	Ankyrin-2	435957	5879.50±245.50	0.95±0.01	205.50±5.50	683.50±55.50	0.17±0.04	27.50±0.50
Q96GW7	BCAN	Brevican core protein	100539	2736.50±85.50	0.93±0.03	92.00±3.00	329.50±16.50	0.17±0.00	12.50±0.50
O94973	AP2A2	AP-2 complex subunit alpha-2	104807	565.50±79.50	0.59±0.05	26.00±4.00	242.00±21.00	0.17±0.00	10.50±0.50
P30038	ALDH4A1	Delta-1-pyrroline-5-carboxylate dehydrogenase, mitochondrial	62137	347.00±110.00	0.51±0.08	16.00±3.00	252.50±77.50	0.17±0.00	7.50±2.50
O60313	OPA1	Dynamin-like 120 kDa protein, mitochondrial	112131	1026.50±6.50	0.78±0.05	38.00±0.00	203.00±27.00	0.17±0.02	6.50±0.50
Q16720	ATP2B3	Plasma membrane calcium-transporting ATPase 3	135253	1310.00±31.00	0.38±0.02	49.00±1.00	127.00±30.00	0.17±0.04	4.00±1.00
Q16658	FSCN1	Fascin	55123	1015.50±167.50	1.33±0.20	42.00±5.00	62.50±0.50	0.17±0.04	4.00±2.00
H3BLZ8	DDX17	Probable ATP-dependent RNA helicase DDX17	81073	458.50±30.50	0.61±0.06	19.00±0.00	134.00±27.00	0.17±0.00	4.00±0.00
Q13492-4	PICALM	Isoform 4 of Phosphatidylinositol-binding clathrin assembly protein	59938	256.00±47.00	0.20±0.05	8.00±1.00	114.50±6.50	0.17±0.08	4.00±2.00
B1AN99	PRSS3	Trypsin-3 (Fragment)	19674				119.50±20.50	0.17±0.00	4.00±0.00
P46108	CRK	Adapter molecule crk	33867	337.00±20.00	1.12±0.20	19.50±3.50	49.00±8.00	0.17±0.04	3.50±1.50
O43837	IDH3B	Isocitrate dehydrogenase [NAD] subunit beta, mitochondrial	42442	399.00±32.00	0.52±0.17	11.00±1.00	164.00±25.00	0.17±0.09	3.00±1.00
Q86UE4	MTDH	Protein LYRIC	63856	251.00±7.00	0.26±0.10	7.00±1.00	67.50±15.50	0.17±0.01	3.00±0.00
P63151	PPP2R2A	Serine/threonine-protein phosphatase 2A 55 kDa regulatory subunit B alpha isoform	52173	319.50±10.50	0.44±0.00	10.50±1.50	76.50±18.50	0.17±0.03	2.50±1.50
Q9Y265	RUVBL1	RuvB-like 1	50538	107.50±0.50	0.33±0.04	5.00±0.00	60.50±13.50	0.17±0.04	2.50±0.50
Q96N66	MBOAT7	Lysophospholipid acyltransferase 7	53415	70.00±40.00	0.10±0.04	2.00±1.00	99.00±17.00	0.17±0.04	2.50±0.50
F5H5P1	DLG2	MAGUK p55 subfamily member 2	69835	404.50±8.50	0.29±0.05	11.00±1.00	81.00±0.00	0.17±0.00	2.00±0.00
I3L1R7	PCYT2	Ethanolamine-phosphate cytidylyltransferase	41769	400.50±36.50	0.42±0.16	9.50±1.50	57.00±39.00	0.17±0.09	2.00±1.00
Q9BWD1	ACAT2	Acetyl-CoA acetyltransferase, cytosolic	41838	176.50±2.50	0.77±0.07	9.50±1.50	44.50±13.50	0.17±0.09	2.00±1.00
P34949	MPI	Mannose-6-phosphate isomerase	47196	310.00±66.00	0.41±0.10	9.00±2.00	82.50±13.50	0.17±0.07	2.00±1.00
Q9ULV4	CORO1C	Coronin-1C	53899	187.50±22.50	0.31±0.03	8.00±0.00	53.00±10.00	0.17±0.01	2.00±1.00
P30508	HLA-C	HLA class I histocompatibility antigen, Cw-12 alpha chain	41316	184.50±18.50	0.26±0.00	7.00±0.00	50.00±0.00	0.17±0.00	2.00±0.00
Q9Y376	CAB39	Calcium-binding protein 39	40015	81.00±23.00	0.32±0.05	6.00±1.00	37.00±0.00	0.17±0.00	2.00±0.00
G3V3E6	ERO1L	ERO1-like protein alpha	30351	323.50±52.50	0.68±0.00	9.00±0.00	72.50±18.50	0.17±0.06	2.00±0.50
P62333	PSMC6	26S protease regulatory subunit 10B	44430	142.00±23.00	0.49±0.05	7.00±0.00	68.50±21.50	0.17±0.06	2.00±0.50
Q9Y2T4	PPP2R2C	Serine/threonine-protein phosphatase 2A 55 kDa regulatory subunit B gamma isoform	51939	164.50±17.50	0.32±0.12	6.00±2.00	70.50±12.50	0.17±0.03	2.00±0.50
J3QQ67	RPL18	60S ribosomal protein L18 (Fragment)	21940	174.50±5.50	0.92±0.00	5.00±0.00	87.50±0.50	0.17±0.02	2.00±0.50
Q13362-4	PPP2R5C	Isoform 4 of Serine/threonine-protein phosphatase 2A 56 kDa regulatory subunit gamma isoform	63057	97.00±9.00	0.16±0.00	4.00±0.00	37.50±4.50	0.17±0.06	2.00±0.50
E9PIT3	F2	Thrombin light chain	66792	229.00±6.00	0.44±0.04	15.00±0.00	126.00±99.00	0.16±0.11	8.50±7.50
P20020	ATP2B1	Plasma membrane calcium-transporting ATPase 1	139637	2636.50±460.50	0.57±0.02	90.00±11.00	251.50±63.50	0.16±0.04	7.00±2.00
P11216	PYGB	Glycogen phosphorylase, brain form	97319	1245.50±56.50	1.07±0.07	56.00±1.00	181.50±43.50	0.16±0.02	7.00±2.00
Q92598	HSPH1	Heat shock protein 105 kDa	97716	1493.00±11.00	0.81±0.00	48.00±1.00	225.50±49.50	0.16±0.02	6.50±1.50
B7Z738	SCFD1	Sec1 family domain-containing protein 1	66403	264.00±17.00	0.41±0.05	6.50±0.50	83.00±0.00	0.16±0.00	6.00±0.00
O94819	KBTBD11	Kelch repeat and BTB domain-containing protein 11	66705	1159.00±18.00	0.62±0.00	37.00±5.00	133.50±2.50	0.16±0.06	5.00±0.00
P07093	SERPINE2	Glia-derived nexin	44202				120.00±43.00	0.16±0.00	5.00±1.00
F5GZS6	SLC3A2	4F2 cell-surface antigen heavy chain	65003	1104.00±8.00	0.63±0.10	35.50±2.50	175.00±52.00	0.16±0.06	4.50±1.50
Q96HN2	AHCYL2	Putative adenosylhomocysteinase 3	67705	189.50±4.50	0.33±0.06	13.00±1.00	67.00±23.00	0.16±0.06	4.00±2.00
D6RFM5	SDHA	Succinate dehydrogenase [ubiquinone] flavoprotein subunit, mitochondrial	64439	189.50±9.50	0.32±0.03	8.50±1.50	153.50±16.50	0.16±0.06	4.00±1.00
P29992	GNA11	Guanine nucleotide-binding protein subunit alpha-11	42382	209.00±2.00	0.57±0.00	11.50±0.50	44.00±10.00	0.16±0.00	3.50±0.50
Q9UHD8	2013-09-09	Septin-9	65646	878.00±134.00	1.54±0.13	37.00±4.00	75.50±4.50	0.16±0.00	3.00±0.00
Q9UI12	ATP6V1H	V-type proton ATPase subunit H	56417	638.50±59.50	0.53±0.04	19.50±2.50	93.00±7.00	0.16±0.04	3.00±0.00
O43865	AHCYL1	Putative adenosylhomocysteinase 2	59997	97.00±5.00	0.35±0.11	8.50±2.50	47.00±20.00	0.16±0.06	3.00±2.00
Q9UQN3	CHMP2B	Charged multivesicular body protein 2b	23948	81.50±17.50	0.15±0.01	2.00±0.00	39.00±0.00	0.16±0.00	3.00±0.00
P48643	CCT5	T-complex protein 1 subunit epsilon	60089	812.50±266.50	0.90±0.10	27.00±6.00	99.00±7.00	0.16±0.04	2.50±0.50
B4DTG2	EEF1G	Elongation factor 1-gamma	56456	764.50±7.50	0.81±0.05	24.00±2.00	75.00±2.00	0.16±0.04	2.50±0.50
P35241	RDX	Radixin	68635	386.50±58.50	0.93±0.18	23.50±1.50	61.50±14.50	0.16±0.01	2.50±1.50
Q9Y285	FARSA	Phenylalanine--tRNA ligase alpha subunit	57585	232.00±22.00	0.26±0.03	7.50±0.50	72.50±12.50	0.16±0.03	2.50±0.50
F8W7I9	RANGAP1	Ran GTPase-activating protein 1	58194	207.50±13.50	0.18±0.00	4.00±0.00	123.50±69.50	0.16±0.10	2.50±1.50
F5H0U5	GLTP	Glycolipid transfer protein	21816	384.00±72.00	0.77±0.00	19.00±1.00	76.00±13.00	0.16±0.00	2.00±0.00
Q96FC7	PHYHIPL	Phytanoyl-CoA hydroxylase-interacting protein-like	43029	251.00±33.00	0.40±0.06	9.00±2.00	62.00±0.00	0.16±0.00	2.00±0.00
P35813	PPM1A	Protein phosphatase 1A	43048	136.00±3.00	0.51±0.06	7.50±0.50	51.00±9.00	0.16±0.00	2.00±0.00
H0Y449	YBX1	Nuclease-sensitive element-binding protein 1 (Fragment)	42333	298.00±28.00	0.46±0.11	7.00±1.00	45.00±0.00	0.16±0.00	2.00±0.00
P62424	RPL7A	60S ribosomal protein L7a	30148	111.50±4.50	0.87±0.00	6.00±0.00	42.50±12.50	0.16±0.05	2.00±1.00
P53004	BLVRA	Biliverdin reductase A	33692	120.50±17.50	0.39±0.07	5.50±0.50	71.00±32.00	0.16±0.06	2.00±0.00
B7Z452	ACSL1	Long-chain-fatty-acid--CoA ligase 1	78826	45.00±5.00	0.08±0.04	3.00±0.00	66.50±6.50	0.16±0.06	2.00±1.00
Q13501	SQSTM1	Sequestosome-1	48455	80.50±5.50	0.18±0.04	2.50±0.50	65.50±13.50	0.16±0.00	2.00±0.00
J3KPX7	PHB2	Prohibitin-2	33382	362.50±32.50	2.96±0.18	23.00±0.00	58.50±7.50	0.16±0.06	2.00±0.50
O43617	TRAPPC3	Trafficking protein particle complex subunit 3	20432	182.00±17.00	1.32±0.18	9.00±0.00	41.00±3.00	0.16±0.00	2.00±0.50
Q9H2U2	PPA2	Inorganic pyrophosphatase 2, mitochondrial	38409	193.50±3.50	0.60±0.05	7.50±0.50	52.50±26.50	0.16±0.03	2.00±0.50
B4DX30	ACSL5	Long-chain-fatty-acid--CoA ligase 5	52262				64.50±4.50	0.16±0.06	2.00±0.50
Q7Z6G3	NECAB2	N-terminal EF-hand calcium-binding protein 2	43623				68.00±1.00	0.16±0.00	2.00±0.50
O15230	LAMA5	Laminin subunit alpha-5	412023	128.00±0.00	0.02±0.00	3.00±0.00	922.50±184.50	0.15±0.01	28.00±5.00
P0C7X4	FTH1P19	Putative ferritin heavy polypeptide-like 19	22858				34.00±2.00	0.15±0.00	27.00±2.00
Q96QK1	VPS35	Vacuolar protein sorting-associated protein 35	92447	995.50±23.50	0.61±0.09	32.50±0.50	230.00±23.00	0.15±0.00	7.00±1.00
F8W775	NRCAM	Neuronal cell adhesion molecule	137379	463.50±105.50	0.33±0.04	23.00±5.00	200.50±6.50	0.15±0.00	7.00±0.00
P51114	FXR1	Fragile X mental retardation syndrome-related protein 1	70020	325.00±14.00	0.24±0.03	7.50±0.50	96.00±9.00	0.15±0.05	7.00±1.00
O60506	SYNCRIP	Heterogeneous nuclear ribonucleoprotein Q	69788	284.00±50.00	0.35±0.03	14.50±1.50	168.00±12.00	0.15±0.00	5.00±1.00
E9PC28	PTPRC	Receptor-type tyrosine-protein phosphatase C	143784	79.50±18.50	0.06±0.01	2.50±0.50	155.50±6.50	0.15±0.02	4.50±1.50
Q6DN03	HIST2H2BC	Putative histone H2B type 2-C	21971	123.50±12.50	2.00±1.67	7.50±1.50	45.00±16.00	0.15±0.00	4.00±1.00
Q6DRA6	HIST2H2BD	Putative histone H2B type 2-D	18406	123.50±12.50	2.00±1.67	7.50±1.50	45.00±16.00	0.15±0.00	4.00±1.00
H0Y2Y8	ZYX	Zyxin (Fragment)	58804	127.50±16.50	0.18±0.00	5.00±1.00	78.50±16.50	0.15±0.04	4.00±0.00
P23634	ATP2B4	Plasma membrane calcium-transporting ATPase 4	139030	1613.00±7.00	0.75±0.04	65.00±1.00	113.00±16.00	0.15±0.05	3.50±0.50
Q99653	CHP1	Calcineurin B homologous protein 1	22442	175.00±37.00	1.31±0.00	10.50±0.50	51.50±15.50	0.15±0.00	3.50±1.50
P07948-2	LYN	Isoform 2 of Tyrosine-protein kinase Lyn	56454	94.50±14.50	0.25±0.00	6.50±1.50	73.00±20.00	0.15±0.04	3.50±0.50
Q15120	PDK3	[Pyruvate dehydrogenase (acetyl-transferring)] kinase isozyme 3, mitochondrial	47080	199.50±10.50	0.19±0.04	5.00±0.00	92.50±10.50	0.15±0.00	3.50±0.50
P43304	GPD2	Glycerol-3-phosphate dehydrogenase, mitochondrial	81315	249.00±37.00	0.68±0.09	10.50±1.50	80.00±41.00	0.15±0.02	3.00±1.00
P13535	MYH8	Myosin-8	223594	42.00±6.00	0.65±0.64	3.00±1.00	41.00±10.00	0.15±0.11	2.50±0.50
P55087	AQP4	Aquaporin-4	35263	825.50±21.50	0.37±0.06	21.50±0.50	83.00±10.00	0.15±0.05	2.00±0.00
O14531	DPYSL4	Dihydropyrimidinase-related protein 4	62466	436.00±73.00	0.44±0.08	19.50±2.50	54.50±18.50	0.15±0.00	2.00±0.00
P22234	PAICS	Multifunctional protein ADE2	47790	370.00±37.00	0.46±0.06	12.50±1.50	79.00±9.00	0.15±0.00	2.00±0.00
P36507	MAP2K2	Dual specificity mitogen-activated protein kinase kinase 2	44681	266.50±41.50	0.72±0.18	12.50±1.50	75.50±19.50	0.15±0.00	2.00±0.00
P51116	FXR2	Fragile X mental retardation syndrome-related protein 2	74520	194.50±1.50	0.33±0.03	8.00±1.00	58.50±20.50	0.15±0.05	2.00±0.00
Q8WW22	DNAJA4	DnaJ homolog subfamily A member 4	45453	236.50±36.50	0.28±0.04	7.00±1.00	86.00±0.00	0.15±0.00	2.00±0.00
B4E1G6	GALK1	Galactokinase	45956	190.50±12.50	0.23±0.00	5.50±1.50	70.50±14.50	0.15±0.00	2.00±0.00
E7EMB6	DNPEP	Aspartyl aminopeptidase	45562	109.50±12.50	0.19±0.04	4.00±1.00	59.00±0.00	0.15±0.00	2.00±0.00
H0YIG3	KRT72	Keratin, type II cytoskeletal 72 (Fragment)	21922				44.00±0.00	0.15±0.00	2.00±0.00
J3QRU1	YES1	Tyrosine-protein kinase Yes	61861	131.50±7.50	0.40±0.04	11.00±1.00	31.00±7.00	0.15±0.04	2.00±0.50
Q53GQ0	HSD17B12	Estradiol 17-beta-dehydrogenase 12	34416	165.00±10.00	0.52±0.06	7.00±0.00	52.50±17.50	0.15±0.05	2.00±0.50
Q9UI08	EVL	Ena/VASP-like protein	44706	154.00±8.00	0.29±0.04	6.00±1.00	37.50±10.50	0.15±0.00	2.00±0.50
H7BXD5	GCA	Grancalcin	22323	120.50±3.50	1.17±0.16	5.50±0.50	47.50±2.50	0.15±0.00	2.00±0.50
H0Y3C5	HCK	Tyrosine-protein kinase HCK	59986	43.00±10.00	0.40±0.04	4.50±1.50	31.00±7.00	0.15±0.04	2.00±0.50
P55957	BID	BH3-interacting domain death agonist	22152	206.00±6.00	0.15±0.00	2.00±0.00	96.50±16.50	0.15±0.00	2.00±0.50
O76093	FGF18	Fibroblast growth factor 18	24316	206.00±7.00	0.29±0.00	24.00±1.00	93.00±13.00	0.14±0.00	15.00±0.00
H7C5H1	CFB	Complement factor B (Fragment)	35070	97.50±18.50	0.11±0.04	8.50±1.50	133.00±0.00	0.14±0.00	12.00±0.00
P18206	VCL	Vinculin	124292	968.50±3.50	0.68±0.04	32.00±2.00	248.00±11.00	0.14±0.00	6.50±0.50
P23378	GLDC	Glycine dehydrogenase [decarboxylating], mitochondrial	114254				140.50±19.50	0.14±0.02	6.00±1.00
F5H569	ATP6V0A1	V-type proton ATPase 116 kDa subunit a isoform 1	97049	529.50±36.50	0.22±0.04	24.00±1.00	134.50±31.50	0.14±0.04	4.50±1.50
Q5T3H5	RGS7	Regulator of G-protein-signaling 7 (Fragment)	38270	63.00±9.00	0.28±0.00	5.00±0.00	37.50±9.50	0.14±0.04	4.00±0.00
P43004	SLC1A2	Excitatory amino acid transporter 2	62577	1268.00±175.00	1.05±0.00	45.50±1.50	99.00±69.00	0.14±0.03	3.50±1.50
J3KQ32	OLA1	Obg-like ATPase 1	47136	357.00±18.00	0.67±0.05	15.50±1.50	76.00±2.00	0.14±0.00	3.50±0.50
O60487	MPZL2	Myelin protein zero-like protein 2	24640				41.50±1.50	0.14±0.00	3.50±0.50
O15394	NCAM2	Neural cell adhesion molecule 2	93786	401.00±6.00	0.56±0.00	19.50±0.50	62.00±13.00	0.14±0.04	3.00±1.00
P14866	HNRNPL	Heterogeneous nuclear ribonucleoprotein L	64720	391.00±43.00	0.60±0.04	14.50±1.50	68.50±7.50	0.14±0.02	3.00±1.00
Q9HAV7	GRPEL1	GrpE protein homolog 1, mitochondrial	24492	353.50±18.50	0.67±0.00	13.00±3.00	61.50±14.50	0.14±0.00	2.50±1.50
G5E977	NAPRT1	Nicotinate phosphoribosyltransferase (Fragment)	62817				86.50±11.50	0.14±0.03	2.50±0.50
Q2M2D7	TBC1D28	TBC1 domain family member 28	24285				41.00±20.00	0.14±0.00	2.50±1.50
Q86UD7	TBC1D26	TBC1 domain family member 26	29106				41.00±20.00	0.14±0.00	2.50±1.50
Q13596	SNX1	Sorting nexin-1	59147	421.00±9.00	0.59±0.05	15.50±0.50	55.00±22.00	0.14±0.05	2.00±1.00
P31937	HIBADH	3-hydroxyisobutyrate dehydrogenase, mitochondrial	35705	415.50±39.50	1.33±0.11	13.50±0.50	71.00±10.00	0.14±0.05	2.00±0.00
E9PDI2	CAP2	Adenylyl cyclase-associated protein	50077	331.00±20.00	0.63±0.00	12.00±0.00	87.00±14.00	0.14±0.00	2.00±0.00
Q8TEA8	DTD1	D-tyrosyl-tRNA(Tyr) deacylase 1	23580	534.50±9.50	0.30±0.00	11.50±1.50	131.50±28.50	0.14±0.00	2.00±0.00
Q15818	NPTX1	Neuronal pentraxin-1	47606	270.50±43.50	0.78±0.18	11.00±2.00	71.00±9.00	0.14±0.00	2.00±0.00
Q7L4I2	RSRC2	Arginine/serine-rich coiled-coil protein 2	50586				51.00±23.00	0.14±0.07	2.00±1.00
Q9BWM7	SFXN3	Sideroflexin-3	36298	486.00±2.00	1.30±0.10	18.00±0.00	86.00±27.00	0.14±0.05	2.00±0.50
Q12840	KIF5A	Kinesin heavy chain isoform 5A	118161	546.50±14.50	0.21±0.00	14.00±0.00	57.00±9.00	0.14±0.08	2.00±0.50
Q96PU8-3	QKI	Isoform 2 of Protein quaking	37016	426.00±7.00	1.05±0.09	14.00±0.00	41.00±13.00	0.14±0.05	2.00±0.50
E9PG40	APP	Gamma-secretase C-terminal fragment 59	81638	375.00±20.00	0.27±0.00	11.00±0.00	62.50±10.50	0.14±0.08	2.00±0.50
Q96CX2	KCTD12	BTB/POZ domain-containing protein KCTD12	35964	367.50±57.50	0.43±0.13	7.50±0.50	59.00±30.00	0.14±0.05	2.00±0.50
Q9Y5X3	SNX5	Sorting nexin-5	47072	124.00±6.00	0.27±0.00	5.50±0.50	42.00±5.00	0.14±0.01	2.00±0.50
B4DP52	DDX39B	HCG2005638, isoform CRA	40893	40.50±17.50	0.16±0.01	3.00±1.00	41.00±15.00	0.14±0.03	2.00±0.50
O00148	DDX39A	ATP-dependent RNA helicase DDX39A	49611	40.50±17.50	0.16±0.01	3.00±1.00	41.00±15.00	0.14±0.03	2.00±0.50
P02760	AMBP	Protein AMBP	39886	521.50±111.50	0.33±0.05	22.00±5.00	283.50±238.50	0.13±0.05	14.00±13.00
P55060	CSE1L	Exportin-2	111145	636.50±55.50	0.38±0.04	53.50±1.50	98.50±21.50	0.13±0.04	11.50±3.50
O95466-2	FMNL1	Isoform 2 of Formin-like protein 1	123016	345.50±119.50	0.13±0.02	13.50±4.50	156.50±16.50	0.13±0.02	6.50±0.50
Q7KZF4	SND1	Staphylococcal nuclease domain-containing protein 1	102618	571.00±50.00	0.46±0.05	22.00±2.00	199.50±30.50	0.13±0.00	5.50±0.50
Q96FE7-2	PIK3IP1	Isoform 2 of Phosphoinositide-3-kinase-interacting protein 1	25646	54.50±2.50	0.21±0.08	2.50±0.50	32.00±3.00	0.13±0.00	5.00±1.00
Q10567	AP1B1	AP-1 complex subunit beta-1	105482	1034.50±21.50	0.74±0.01	53.50±2.50	133.00±3.00	0.13±0.00	4.50±0.50
P45974	USP5	Ubiquitin carboxyl-terminal hydrolase 5	96638	494.50±2.50	0.36±0.05	48.00±0.00	114.50±12.50	0.13±0.02	4.50±0.50
P12956	XRCC6	X-ray repair cross-complementing protein 6	70084	687.50±7.50	0.82±0.09	27.50±2.50	160.50±7.50	0.13±0.03	4.50±0.50
G3XAD8	STIP1	Stress-induced-phosphoprotein 1	68721	410.50±5.50	1.11±0.00	24.50±0.50	104.00±27.00	0.13±0.03	4.50±1.50
P01019	AGT	Angiotensinogen	53406	554.50±6.50	0.39±0.04	20.00±2.00	104.00±65.00	0.13±0.07	4.50±2.50
F5H3M4	FGR	Tyrosine-protein kinase Fgr	52703	55.50±27.50	0.13±0.00	4.00±2.00	102.50±63.50	0.13±0.07	4.50±1.50
F5H8K9	KRT4	Keratin, type II cytoskeletal 4	54331	322.00±158.00	0.19±0.00	15.00±6.00	89.00±15.00	0.13±0.00	4.00±1.00
P25311	AZGP1	Zinc-alpha-2-glycoprotein	34465	155.50±23.50	0.39±0.07	8.00±0.00	67.00±0.00	0.13±0.00	4.00±0.00
O75083	WDR1	WD repeat-containing protein 1	66836	995.00±22.00	0.79±0.09	34.00±3.00	116.00±59.00	0.13±0.03	3.50±1.50
G3V3H3	KLC1	Kinesin light chain 1	69189	350.50±20.50	0.50±0.00	13.00±1.00	85.50±21.50	0.13±0.03	3.50±0.50
Q96G53	SLC27A4	Long-chain fatty acid transport protein 4	26041	42.00±3.00	0.13±0.00	4.00±1.00	34.00±13.00	0.13±0.00	3.50±2.50
P01889	HLA-B	HLA class I histocompatibility antigen, B-7 alpha chain	40777	321.00±74.00	0.32±0.06	7.00±1.00	69.50±16.50	0.13±0.05	3.00±1.00
B4DX29	ARFGAP2	ADP-ribosylation factor GTPase-activating protein 2	44572	116.00±0.00	0.07±0.00	3.00±0.00	49.00±0.00	0.13±0.00	3.00±0.00
Q9BVC6	TMEM109	Transmembrane protein 109	26194				86.50±23.50	0.13±0.00	3.00±1.00
Q9NR45	NANS	Sialic acid synthase	40738				55.00±36.00	0.13±0.05	2.50±1.50
Q7RTS7	KRT74	Keratin, type II cytoskeletal 74	58229				52.50±8.50	0.13±0.02	2.50±0.50
Q86Y46	KRT73	Keratin, type II cytoskeletal 73	59457				52.50±8.50	0.13±0.02	2.50±0.50
Q02790	FKBP4	Peptidyl-prolyl cis-trans isomerase FKBP4	52057	715.00±90.00	1.16±0.06	28.00±0.00	68.50±49.50	0.13±0.07	2.00±1.00
H0YDD4	DLAT	Dihydrolipoyllysine-residue acetyltransferase component of pyruvate dehydrogenase complex, mitochondrial (Fragment)	51511	513.50±73.50	1.04±0.06	23.50±2.50	53.00±20.00	0.13±0.00	2.00±0.00
Q16204	CCDC6	Coiled-coil domain-containing protein 6	53429	588.00±31.00	0.35±0.08	23.50±2.50	42.00±9.00	0.13±0.07	2.00±1.00
Q9UBB4	ATXN10	Ataxin-10	54196	621.00±50.00	0.80±0.00	19.50±0.50	34.00±0.00	0.13±0.00	2.00±0.00
O95674	CDS2	Phosphatidate cytidylyltransferase 2	51954	432.50±8.50	0.54±0.00	11.50±0.50	67.00±7.00	0.13±0.00	2.00±0.00
Q00688	FKBP3	Peptidyl-prolyl cis-trans isomerase FKBP3	25218	452.50±55.50	0.45±0.00	11.00±2.00	100.00±45.00	0.13±0.00	2.00±1.00
P41091	EIF2S3	Eukaryotic translation initiation factor 2 subunit 3	51647	258.50±29.50	0.37±0.09	9.50±0.50	52.00±13.00	0.13±0.07	2.00±1.00
Q9UL15	BAG5	BAG family molecular chaperone regulator 5	51738	215.50±1.50	0.13±0.00	7.50±0.50	63.50±1.50	0.13±0.00	2.00±0.00
P60842	EIF4A1	Eukaryotic initiation factor 4A-I	46353	149.00±6.00	0.46±0.05	7.50±0.50	59.50±1.50	0.13±0.05	2.00±0.00
Q8TB36	GDAP1	Ganglioside-induced differentiation-associated protein 1	41548	168.00±4.00	0.13±0.05	5.00±0.00	82.50±3.50	0.13±0.05	2.00±0.00
Q5T4U5	ACADM	Acyl-Coenzyme A dehydrogenase, C-4 to C-12 straight chain, isoform CRA	50809	90.50±3.50	0.21±0.00	4.00±0.00	56.50±28.50	0.13±0.00	2.00±0.00
Q6PKC0	GMPR2	GMP reductase	45492	61.50±0.50	0.17±0.02	2.50±0.50	52.00±6.00	0.13±0.06	2.00±1.00
Q3SY84	KRT71	Keratin, type II cytoskeletal 71	57769				41.50±2.50	0.13±0.02	2.00±0.00
Q9P2D0-3	IBTK	Isoform 3 of Inhibitor of Bruton tyrosine kinase	26469				40.50±5.50	0.13±0.00	2.00±0.00
Q8N335	GPD1L	Glycerol-3-phosphate dehydrogenase 1-like protein	39021	530.00±60.00	0.57±0.07	16.00±4.00	79.00±11.00	0.13±0.05	2.00±0.50
E7EQG2	EIF4A2	Eukaryotic initiation factor 4A-II	41492	311.50±107.50	0.85±0.14	12.00±3.00	59.50±1.50	0.13±0.05	2.00±0.50
O15294	OGT	UDP-N-acetylglucosamine--peptide N-acetylglucosaminyltransferase 110 kDa subunit	118104	280.00±67.00	0.25±0.04	12.00±3.00	53.50±7.50	0.13±0.07	2.00±0.50
B4DR63	PSMC1	26S protease regulatory subunit 4	41255	326.00±29.00	0.59±0.12	12.00±0.00	38.50±0.50	0.13±0.05	2.00±0.50
O14523	C2CD2L	C2 domain-containing protein 2-like	76590	243.00±10.00	0.23±0.00	7.00±1.00	97.50±36.50	0.13±0.05	2.00±0.50
Q2VIR3	EIF2S3L	Putative eukaryotic translation initiation factor 2 subunit 3-like protein	51766	221.50±12.50	0.37±0.09	7.00±0.00	47.50±17.50	0.13±0.07	2.00±0.50
P62906	RPL10A	60S ribosomal protein L10a	24987	148.00±7.00	0.89±0.24	7.00±1.00	44.00±16.00	0.13±0.00	2.00±0.50
Q53EL6	PDCD4	Programmed cell death protein 4	52102	114.50±6.50	0.37±0.09	3.00±1.00	85.00±13.00	0.13±0.00	2.00±0.50
E1P5S2	RBM39	RNA-binding protein 39	40744	190.00±33.00	0.09±0.00	2.50±0.50	75.00±13.00	0.13±0.04	2.00±0.50
P08567	PLEK	Pleckstrin	40499				72.00±7.00	0.13±0.05	2.00±0.50
Q09666	AHNAK	Neuroblast differentiation-associated protein AHNAK	629213	3559.50±31.50	0.40±0.04	132.50±2.50	734.00±105.00	0.12±0.01	29.50±0.50
Q14533	KRT81	Keratin, type II cuticular Hb1	56832	413.00±9.00	0.25±0.00	48.50±5.50	167.50±21.50	0.12±0.00	19.50±8.50
O43790	KRT86	Keratin, type II cuticular Hb6	55120	413.00±9.00	0.25±0.00	48.50±5.50	167.50±21.50	0.12±0.00	19.50±8.50
P17302	GJA1	Gap junction alpha-1 protein	43494	414.50±5.50	1.16±0.08	14.50±1.50	210.50±0.50	0.12±0.04	12.00±2.00
P05546	SERPIND1	Heparin cofactor 2	57205	96.50±0.50	0.09±0.03	7.00±2.00	84.00±0.00	0.12±0.00	11.00±0.00
P49327	FASN	Fatty acid synthase	275877	1600.00±68.00	0.45±0.04	62.00±2.00	353.00±43.00	0.12±0.02	10.00±1.00
J3KNX9	MYO18A	Unconventional myosin-XVIIIa	234193	1285.50±179.50	0.44±0.05	46.00±4.00	208.50±16.50	0.12±0.00	10.00±0.00
P78385	KRT83	Keratin, type II cuticular Hb3	55928	85.50±2.50	0.25±0.00	20.00±5.00	73.50±28.50	0.12±0.00	9.50±8.50
P78386	KRT85	Keratin, type II cuticular Hb5	57306	75.00±13.00	0.25±0.00	19.50±5.50	73.50±28.50	0.12±0.00	9.50±8.50
P12081	HARS	Histidine--tRNA ligase, cytoplasmic	57944	136.50±24.50	0.32±0.00	7.50±0.50	37.00±0.00	0.12±0.00	6.00±0.00
Q14764	MVP	Major vault protein	99551	583.00±6.00	0.60±0.08	28.00±0.00	133.00±18.00	0.12±0.02	5.50±0.50
P57737-3	CORO7	Isoform 3 of Coronin-7	115178	139.50±17.50	0.15±0.00	5.50±0.50	79.00±4.00	0.12±0.02	5.50±1.50
Q86VP6	CAND1	Cullin-associated NEDD8-dissociated protein 1	137999	1629.00±41.00	0.75±0.00	61.50±2.50	127.50±0.50	0.12±0.00	5.00±0.00
O43491-4	EPB41L2	Isoform 4 of Band 4.1-like protein 2	95883	972.00±7.00	1.20±0.04	37.50±1.50	151.00±15.00	0.12±0.06	4.50±1.50
P08237	PFKM	6-phosphofructokinase, muscle type	85984	856.50±65.50	0.60±0.03	29.00±2.00	162.00±0.00	0.12±0.00	4.00±0.00
Q9UHL4	DPP7	Dipeptidyl peptidase 2	54763	68.00±5.00	0.09±0.03	1.50±0.50	83.00±0.00	0.12±0.00	4.00±0.00
I3L167	CORO7-PAM16	Coronin	58326				40.00±13.00	0.12±0.02	4.00±2.00
Q9NQ66	PLCB1	1-phosphatidylinositol 4,5-bisphosphate phosphodiesterase beta-1	139335	1455.00±8.00	0.63±0.04	56.50±0.50	108.50±31.50	0.12±0.02	3.00±2.00
P42765	ACAA2	3-ketoacyl-CoA thiolase, mitochondrial	42354	1651.50±140.50	1.39±0.26	46.00±3.00	155.00±28.00	0.12±0.04	3.00±1.00
Q16643-2	DBN1	Isoform 2 of Drebrin	72068	572.00±14.00	0.50±0.01	18.00±0.00	88.00±54.00	0.12±0.02	3.00±1.00
E7ETU3	CDC42	Cell division control protein 42 homolog	26917	434.00±26.00	0.60±0.00	17.50±2.50	89.00±4.00	0.12±0.00	3.00±1.00
Q10713	PMPCA	Mitochondrial-processing peptidase subunit alpha	58729	306.00±18.00	0.24±0.00	6.50±0.50	64.00±0.00	0.12±0.00	3.00±0.00
O14983	ATP2A1	Sarcoplasmic/endoplasmic reticulum calcium ATPase 1	111550	116.50±6.50	0.45±0.02	3.50±0.50	69.00±0.00	0.12±0.00	3.00±0.00
Q14112	NID2	Nidogen-2	153952	50.00±1.00	0.03±0.01	2.50±0.50	80.00±14.00	0.12±0.02	3.00±1.00
E9PHI6	DYNC1LI1	Cytoplasmic dynein 1 light intermediate chain 1	43395	317.00±8.00	0.74±0.07	13.00±1.00	33.50±8.50	0.12±0.04	2.50±0.50
Q2TAA2	IAH1	Isoamyl acetate-hydrolyzing esterase 1 homolog	28037	217.50±9.50	0.40±0.00	7.50±1.50	70.00±8.00	0.12±0.00	2.50±0.50
P06241	FYN	Tyrosine-protein kinase Fyn	61237	110.00±4.00	0.43±0.01	10.50±1.50	31.00±7.00	0.12±0.07	2.00±1.00
Q14117	DPYS	Dihydropyrimidinase	57107	116.50±3.50	0.12±0.00	8.00±0.00	44.50±2.50	0.12±0.00	2.00±0.00
J3KNF4	CCS	Copper chaperone for superoxide dismutase	27526	316.00±8.00	0.34±0.08	7.50±0.50	103.50±29.50	0.12±0.00	2.00±1.00
P05362	ICAM1	Intercellular adhesion molecule 1	58587	73.00±10.00	0.15±0.03	6.00±0.00	39.00±21.00	0.12±0.06	2.00±0.00
Q9UFN0	NIPSNAP3A	Protein NipSnap homolog 3A	28563	65.00±27.00	0.32±0.07	2.50±0.50	44.00±4.00	0.12±0.00	2.00±1.00
P0C7V9	METTL15P1	Putative methyltransferase-like protein 15P1	27154				34.00±0.00	0.12±0.00	2.00±0.00
H7C4P1	ARHGAP25	Rho GTPase-activating protein 25 (Fragment)	57301				82.50±30.50	0.12±0.06	2.00±1.00
Q96TC7	RMDN3	Regulator of microtubule dynamics protein 3	52542	599.00±73.00	0.54±0.10	20.00±1.00	73.50±1.50	0.12±0.01	2.00±0.50
F5H7P2	ATG4B	Cysteine protease ATG4B	43111	484.00±67.00	0.16±0.00	15.50±0.50	42.50±1.50	0.12±0.04	2.00±0.50
P12931-2	SRC	Isoform 2 of Proto-oncogene tyrosine-protein kinase Src	61064	132.50±17.50	0.27±0.03	8.50±0.50	31.00±7.00	0.12±0.07	2.00±0.50
E7EQ49	WDR37	WD repeat-containing protein 37	27592	177.00±9.00	0.34±0.08	5.50±0.50	61.50±14.50	0.12±0.00	2.00±0.50
P48454	PPP3CC	Serine/threonine-protein phosphatase 2B catalytic subunit gamma isoform	58777	236.00±32.00	0.39±0.08	34.50±0.50	94.00±0.00	0.11±0.00	32.00±0.00
P35749	MYH11	Myosin-11	228054	1371.50±163.50	0.39±0.02	43.00±1.00	271.00±10.00	0.11±0.02	11.00±1.00
H7BZB3	CAD	DNA fragmentation factor subunit beta (Fragment)	31286				40.00±0.00	0.11±0.00	9.00±0.00
Q8WUM4	PDCD6IP	Programmed cell death 6-interacting protein	96590	1169.00±21.00	1.05±0.04	41.50±1.50	248.00±7.00	0.11±0.00	8.50±0.50
F5H897	TRAP1	Heat shock protein 75 kDa, mitochondrial	74449	1803.00±63.00	0.38±0.03	46.00±2.00	286.50±44.50	0.11±0.02	7.00±2.00
Q96PY5-3	FMNL2	Isoform 2 of Formin-like protein 2	124428	895.50±91.50	0.46±0.02	38.50±2.50	224.50±90.50	0.11±0.06	6.00±4.00
O75116	ROCK2	Rho-associated protein kinase 2	161939	283.50±31.50	0.26±0.06	30.00±3.00	86.00±53.00	0.11±0.05	5.50±1.50
P33176	KIF5B	Kinesin-1 heavy chain	110358	871.50±33.50	0.51±0.09	29.50±1.50	113.50±23.50	0.11±0.02	5.00±2.00
P04196	HRG	Histidine-rich glycoprotein	60510	334.50±32.50	0.38±0.07	28.00±5.00	44.00±20.00	0.11±0.06	5.00±4.00
H0YB09	C14orf159	UPF0317 protein C14orf159, mitochondrial (Fragment)	61565	60.50±8.50	0.20±0.03	4.50±0.50	63.50±14.50	0.11±0.00	5.00±0.00
O14773	TPP1	Tripeptidyl-peptidase 1	61723				91.50±45.50	0.11±0.06	5.00±3.00
Q13423	NNT	NAD(P) transhydrogenase, mitochondrial	114564	1124.00±65.00	0.76±0.10	41.00±5.00	102.00±3.00	0.11±0.02	4.50±1.50
O60763	USO1	General vesicular transport factor p115	108740	824.00±38.00	0.47±0.05	30.50±2.50	103.00±9.00	0.11±0.02	4.50±0.50
P54289	CACNA2D1	Voltage-dependent calcium channel subunit alpha-2/delta-1	125630	397.50±42.50	0.36±0.07	13.00±2.00	131.50±40.50	0.11±0.03	4.50±1.50
Q00839	HNRNPU	Heterogeneous nuclear ribonucleoprotein U	91269	1139.50±116.50	0.42±0.00	32.00±3.00	168.50±30.50	0.11±0.00	4.00±1.00
O60268	KIAA0513	Uncharacterized protein KIAA0513	47066	640.50±3.50	1.07±0.07	18.00±1.00	103.50±61.50	0.11±0.04	4.00±2.00
Q9NQC3	RTN4	Reticulon-4	130250	1457.50±66.50	0.68±0.00	54.50±2.50	87.50±6.50	0.11±0.02	3.50±0.50
J3QLD9	FLOT2	Flotillin-2	47569	842.00±31.00	0.95±0.00	33.00±1.00	106.00±12.00	0.11±0.04	3.50±1.50
Q02218	OGDH	2-oxoglutarate dehydrogenase, mitochondrial	117059	581.00±40.00	0.60±0.13	27.00±3.00	58.00±28.00	0.11±0.05	3.50±1.50
B5ME97	2013-09-10	Septin 10, isoform CRA	63703	144.00±53.00	0.11±0.05	12.50±1.50	59.00±3.00	0.11±0.00	3.50±0.50
S4R3J4	HNRNPR	Heterogeneous nuclear ribonucleoprotein R	60144	521.50±41.50	0.38±0.00	25.00±1.00	147.00±13.00	0.11±0.00	3.00±1.00
K7ELL7	PRKCSH	Glucosidase 2 subunit beta	61124	377.50±19.50	0.70±0.18	18.00±2.00	103.50±23.50	0.11±0.00	3.00±1.00
Q8N145	LGI3	Leucine-rich repeat LGI family member 3	62407	395.50±21.50	0.83±0.12	18.00±1.00	89.00±0.00	0.11±0.00	3.00±0.00
O43615	TIMM44	Mitochondrial import inner membrane translocase subunit TIM44	51666	462.00±38.00	0.13±0.00	13.00±0.00	62.00±0.00	0.11±0.00	3.00±0.00
F5GX33	SLC25A13	Calcium-binding mitochondrial carrier protein Aralar2	62548	314.00±73.00	0.47±0.04	13.00±4.00	53.00±0.00	0.11±0.00	3.00±0.00
H0Y4J2	MRPL37	39S ribosomal protein L37, mitochondrial (Fragment)	29806	60.50±6.50	0.24±0.00	10.00±0.00	46.50±14.50	0.11±0.00	3.00±1.00
Q8N3E9	PLCD3	1-phosphatidylinositol 4,5-bisphosphate phosphodiesterase delta-3	90115	208.50±35.50	0.22±0.07	8.50±1.50	122.00±0.00	0.11±0.00	3.00±0.00
F5H740	VDAC3	Voltage-dependent anion-selective channel protein 3	31080	843.50±17.50	1.38±0.13	37.00±3.00	66.50±4.50	0.11±0.00	2.50±0.50
P10915	HAPLN1	Hyaluronan and proteoglycan link protein 1	40767	1170.50±103.50	0.67±0.06	29.50±1.50	93.50±36.50	0.11±0.00	2.50±0.50
P51649	ALDH5A1	Succinate-semialdehyde dehydrogenase, mitochondrial	58034	890.50±17.50	0.89±0.05	27.50±0.50	63.50±1.50	0.11±0.04	2.50±0.50
Q9BS26	ERP44	Endoplasmic reticulum resident protein 44	47341	307.50±23.50	0.31±0.00	19.00±0.00	72.50±6.50	0.11±0.04	2.50±0.50
Q7KZI7-14	MARK2	Isoform 14 of Serine/threonine-protein kinase MARK2	83461	251.00±23.00	0.24±0.00	11.50±1.50	78.50±6.50	0.11±0.07	2.50±1.50
O14994	SYN3	Synapsin-3	63491	503.50±6.50	0.43±0.07	27.50±0.50	78.00±63.00	0.11±0.05	2.00±1.00
H0Y8W2	GNB2L1	Guanine nucleotide-binding protein subunit beta-2-like 1 (Fragment)	30871	416.00±0.00	0.97±0.26	17.50±1.50	42.00±0.00	0.11±0.00	2.00±0.00
Q8N1G4	LRRC47	Leucine-rich repeat-containing protein 47	64004	461.50±8.50	0.46±0.04	15.50±0.50	60.50±12.50	0.11±0.00	2.00±0.00
E7ETT1	PCCB	Propionyl-CoA carboxylase beta chain, mitochondrial	56802	499.50±0.50	0.48±0.00	15.00±1.00	117.00±32.00	0.11±0.01	2.00±0.00
P21397	MAOA	Amine oxidase [flavin-containing] A	60157	166.00±21.00	0.46±0.08	11.00±2.00	77.00±0.00	0.11±0.00	2.00±0.00
P42224	STAT1	Signal transducer and activator of transcription 1-alpha/beta	87850	307.00±19.00	0.25±0.00	10.00±0.00	71.00±3.00	0.11±0.03	2.00±0.00
Q8N1N4	KRT78	Keratin, type II cytoskeletal 78	57629	42.50±2.50	410.15±410.03	10.00±3.00	61.00±0.00	0.11±0.00	2.00±0.00
Q05682	CALD1	Caldesmon	93232	273.00±8.00	0.19±0.04	8.00±1.00	107.00±0.00	0.11±0.00	2.00±0.00
P13674	P4HA1	Prolyl 4-hydroxylase subunit alpha-1	61296	78.50±17.50	0.08±0.03	2.50±1.50	83.00±0.00	0.11±0.00	2.00±0.00
B7Z468	CAST	DNA-directed RNA polymerase I subunit RPA34	81349	673.00±98.00	0.93±0.19	21.50±3.50	32.50±8.50	0.11±0.04	2.00±0.50
P05455	SSB	Lupus La protein	46979	448.50±48.50	0.67±0.17	13.00±2.00	89.50±22.50	0.11±0.04	2.00±0.50
P55795	HNRNPH2	Heterogeneous nuclear ribonucleoprotein H2	49517	169.50±39.50	0.48±0.10	9.00±1.00	89.00±24.00	0.11±0.04	2.00±0.50
Q07960	ARHGAP1	Rho GTPase-activating protein 1	50461	130.50±4.50	0.29±0.00	8.00±0.00	37.00±7.00	0.11±0.02	2.00±0.50
Q12979-4	ABR	Isoform 4 of Active breakpoint cluster region-related protein	92937	159.00±9.00	0.13±0.03	6.50±1.50	33.00±9.00	0.11±0.07	2.00±0.50
O95573	ACSL3	Long-chain-fatty-acid--CoA ligase 3	81338	202.50±13.50	0.18±0.05	6.00±1.00	41.50±2.50	0.11±0.03	2.00±0.50
J3KPP7	ARRB1	Beta-arrestin-1	47626	85.50±0.50	0.27±0.05	4.00±1.00	35.50±6.50	0.11±0.04	2.00±0.50
G8JLD3	ERC1	ELKS/Rab6-interacting/CAST family member 1	124914	168.50±26.50	0.17±0.00	20.00±2.00	41.00±15.00	0.10±0.05	21.00±3.00
P24043	LAMA2	Laminin subunit alpha-2	352978	200.00±70.00	0.09±0.02	10.00±2.00	340.00±49.00	0.10±0.01	13.50±0.50
Q9Y4I1	MYO5A	Unconventional myosin-Va	216979	1135.00±106.00	0.56±0.09	47.00±7.00	170.50±2.50	0.10±0.01	11.00±0.00
Q14677	CLINT1	Clathrin interactor 1	68273	405.00±40.00	0.21±0.00	27.50±3.50	119.50±5.50	0.10±0.00	10.00±0.00
Q6IPU0	CENPP	Centromere protein P	33429	502.00±9.00	0.10±0.00	17.00±2.00	187.50±46.50	0.10±0.00	7.50±0.50
Q9NWS1-5	PARPBP	Isoform 5 of PCNA-interacting partner	33305				32.50±0.50	0.10±0.00	7.50±0.50
O94906	PRPF6	Pre-mRNA-processing factor 6	107656	174.00±2.00	0.13±0.00	6.00±1.00	88.00±21.00	0.10±0.04	7.00±1.00
E7EVF4	CYFIP2	Cytoplasmic FMR1-interacting protein 2	147461	659.50±24.50	0.27±0.03	27.00±1.00	179.00±43.00	0.10±0.03	6.00±1.00
P78357	CNTNAP1	Contactin-associated protein 1	158220	1957.00±217.00	0.60±0.00	62.00±6.00	196.00±44.00	0.10±0.04	5.50±1.50
P23471	PTPRZ1	Receptor-type tyrosine-protein phosphatase zeta	255683	552.50±58.50	0.15±0.00	21.50±0.50	204.50±52.50	0.10±0.04	5.50±2.50
P11586	MTHFD1	C-1-tetrahydrofolate synthase, cytoplasmic	102180	1070.50±59.50	0.41±0.00	31.50±0.50	214.00±39.00	0.10±0.03	5.00±1.00
U3KQU8	OXNAD1	Oxidoreductase NAD-binding domain-containing protein 1	35216	40.50±4.50	0.10±0.01	2.00±0.00	51.00±10.00	0.10±0.01	5.00±0.00
P14543	NID1	Nidogen-1	139142	45.50±19.50	0.04±0.02	1.50±0.50	122.00±2.00	0.10±0.00	4.50±0.50
O15075	DCLK1	Serine/threonine-protein kinase DCLK1	82743	646.00±56.00	0.92±0.26	28.00±2.00	89.00±4.00	0.10±0.02	4.00±1.00
P43652	AFM	Afamin	70963	148.50±18.50	0.34±0.03	10.50±1.50	40.50±20.50	0.10±0.05	4.00±3.00
Q96JH7	VCPIP1	Deubiquitinating protein VCIP135	135604	260.50±8.50	0.13±0.00	7.50±1.50	126.00±0.00	0.10±0.00	4.00±0.00
Q13136	PPFIA1	Liprin-alpha-1	136265	186.00±0.00	0.13±0.00	7.00±1.00	51.00±0.00	0.10±0.00	4.00±0.00
Q9Y2W1	THRAP3	Thyroid hormone receptor-associated protein 3	108658	224.50±16.50	0.13±0.00	6.00±1.00	147.50±8.50	0.10±0.04	4.00±1.00
H0Y517	CC2D1B	Coiled-coil and C2 domain-containing protein 1B (Fragment)	69788	40.00±1.00	0.10±0.00	3.50±0.50	57.00±0.00	0.10±0.00	4.00±0.00
P26232	CTNNA2	Catenin alpha-2	106045	1314.50±161.50	1.04±0.03	49.00±3.00	122.50±42.50	0.10±0.06	3.00±2.00
Q06124	PTPN11	Tyrosine-protein phosphatase non-receptor type 11	68964	295.50±37.50	0.71±0.04	16.50±2.50	129.50±33.50	0.10±0.00	3.00±0.00
Q96A65	EXOC4	Exocyst complex component 4	111170	524.00±19.00	0.24±0.02	15.00±1.00	93.00±14.00	0.10±0.03	3.00±1.00
P13797	PLS3	Plastin-3	71279	321.00±37.00	0.65±0.07	15.00±1.00	48.50±14.50	0.10±0.00	3.00±0.00
Q96GD0	PDXP	Pyridoxal phosphate phosphatase	32077	606.00±45.00	0.73±0.09	14.00±1.00	183.00±0.00	0.10±0.00	3.00±0.00
O95202	LETM1	LETM1 and EF-hand domain-containing protein 1, mitochondrial	83986	431.50±33.50	0.24±0.03	13.00±2.00	87.00±31.00	0.10±0.02	3.00±0.00
B4DKY1	CARS	Cysteine--tRNA ligase, cytoplasmic	85023	447.00±47.00	0.30±0.00	12.00±0.00	70.50±24.50	0.10±0.06	3.00±2.00
F6SBX2	IARS2	Isoleucine--tRNA ligase, mitochondrial	106884	147.50±32.50	0.18±0.02	5.50±0.50	128.00±44.00	0.10±0.04	3.00±1.00
H3BPE7	FUS	RNA-binding protein FUS	53693	143.00±1.00	0.20±0.00	5.00±0.00	69.50±32.50	0.10±0.04	3.00±1.00
B7ZA04	DYNC1I2	Cytoplasmic dynein 1 intermediate chain 2	70897	1051.50±5.50	0.61±0.04	31.00±1.00	102.00±49.00	0.10±0.05	2.50±0.50
Q02156	PRKCE	Protein kinase C epsilon type	84989	459.50±36.50	0.58±0.06	20.50±0.50	79.50±19.50	0.10±0.02	2.50±0.50
P07384	CAPN1	Calpain-1 catalytic subunit	82465	390.00±42.00	0.35±0.13	15.50±1.50	83.00±8.00	0.10±0.02	2.50±0.50
F8W1F5	FMNL3	Formin-like protein 3	117922	137.50±11.50	0.46±0.02	9.00±2.00	79.00±7.00	0.10±0.07	2.50±0.50
Q5JPT2	SH3KBP1	SH3 domain-containing kinase-binding protein 1 (Fragment)	70572	272.50±35.50	0.15±0.00	5.50±0.50	53.50±12.50	0.10±0.05	2.50±0.50
Q8TD55	PLEKHO2	Pleckstrin homology domain-containing family O member 2	53659				89.50±20.50	0.10±0.04	2.50±0.50
Q96BT1	C3orf49	Putative uncharacterized protein C3orf49	33611				31.50±2.50	0.10±0.00	2.50±0.50
Q7L576	CYFIP1	Cytoplasmic FMR1-interacting protein 1	146742	441.50±21.50	0.21±0.02	18.50±0.50	34.50±15.50	0.10±0.03	2.00±0.00
P42566	EPS15	Epidermal growth factor receptor substrate 15	99222	260.50±12.50	0.18±0.08	10.00±0.00	105.00±8.00	0.10±0.01	2.00±0.00
O00186	STXBP3	Syntaxin-binding protein 3	68633	286.50±25.50	0.33±0.06	10.00±2.00	59.00±0.00	0.10±0.00	2.00±0.00
P38159	RBMX	RNA-binding motif protein, X chromosome	42306	168.50±6.50	0.63±0.06	8.50±0.50	49.00±4.00	0.10±0.00	2.00±0.00
C9J9K3	RPSA	40S ribosomal protein SA (Fragment)	29601	238.50±23.50	0.43±0.10	7.50±0.50	58.00±0.00	0.10±0.00	2.00±0.00
A6NE09	RPSAP58	40S ribosomal protein SA	33002	234.50±27.50	0.43±0.10	7.00±0.00	58.00±0.00	0.10±0.00	2.00±0.00
B4DT31	FUBP1	Far upstream element-binding protein 1	69993	230.50±44.50	0.32±0.06	6.00±1.00	67.00±15.00	0.10±0.00	2.00±0.00
Q14BN4	SLMAP	Sarcolemmal membrane-associated protein	95995	156.50±6.50	0.12±0.01	4.50±0.50	32.50±14.50	0.10±0.04	2.00±0.00
Q7LFL8	CXXC5	CXXC-type zinc finger protein 5	33412				31.00±0.00	0.10±0.00	2.00±0.00
J9JIF5	CXXC4	CXXC-type zinc finger protein 4	37346				31.00±0.00	0.10±0.00	2.00±0.00
Q96G03	PGM2	Phosphoglucomutase-2	68754	230.00±13.00	0.27±0.01	7.00±1.00	49.50±12.50	0.10±0.04	2.00±0.50
O43765	SGTA	Small glutamine-rich tetratricopeptide repeat-containing protein alpha	34270	232.50±63.50	0.40±0.20	6.00±2.00	49.50±0.50	0.10±0.00	2.00±0.50
K7EPT6	TAF15	TATA-binding protein-associated factor 2N	49151	89.00±9.00	0.20±0.00	2.00±0.00	51.00±51.00	0.10±0.04	2.00±0.50
F5H715	AIDA	Axin interactor, dorsalization-associated protein	32172	87.50±17.50	0.16±0.06	2.00±0.00	30.50±11.50	0.10±0.00	2.00±0.50
O15083	ERC2	ERC protein 2	110661	250.00±30.00	0.38±0.04	28.00±3.00	34.50±5.50	0.09±0.06	19.00±2.00
Q9BXX0	EMILIN2	EMILIN-2	116869	81.00±10.00	0.08±0.02	2.50±0.50	109.00±0.00	0.09±0.00	10.00±0.00
F5H7E1	ITIH1	Inter-alpha-trypsin inhibitor heavy chain H1	72418	97.50±11.50	0.07±0.02	5.50±0.50	147.00±0.00	0.09±0.00	9.00±0.00
P24821	TNC	Tenascin	246345	680.00±33.00	0.28±0.01	29.50±0.50	256.00±84.00	0.09±0.01	7.50±1.50
Q96M89	CCDC138	Coiled-coil domain-containing protein 138	76912				47.00±12.00	0.09±0.00	7.00±2.00
C9JFZ1	SYNJ1	Synaptojanin-1	150352	1274.50±197.50	0.46±0.02	40.50±4.50	243.00±25.00	0.09±0.01	6.50±0.50
Q15075	EEA1	Early endosome antigen 1	163337	325.00±9.00	0.23±0.04	18.00±0.00	97.00±38.00	0.09±0.01	6.50±0.50
P16615	ATP2A2	Sarcoplasmic/endoplasmic reticulum calcium ATPase 2	116336	928.00±21.00	0.45±0.02	27.50±1.50	180.00±23.00	0.09±0.03	6.00±2.00
Q12955	ANK3	Ankyrin-3	482394	1233.50±143.50	0.22±0.00	52.50±3.50	166.00±30.00	0.09±0.02	5.00±1.00
Q9UQE7	SMC3	Structural maintenance of chromosomes protein 3	141853	139.50±47.50	0.14±0.04	6.00±2.00	78.50±16.50	0.09±0.02	5.00±1.00
Q01432	AMPD3	AMP deaminase 3	89269	71.50±8.50	0.04±0.00	2.00±0.00	153.00±1.00	0.09±0.02	5.00±0.00
F8VVM2	SLC25A3	Phosphate carrier protein, mitochondrial	36537	495.00±3.00	1.38±0.00	33.00±3.00	60.00±0.00	0.09±0.00	4.00±0.00
Q9UKU0-2	ACSL6	Isoform 2 of Long-chain-fatty-acid--CoA ligase 6	75267	161.00±5.00	0.24±0.06	6.50±1.50	64.50±32.50	0.09±0.00	4.00±0.00
P09874	PARP1	Poly [ADP-ribose] polymerase 1	113811	642.00±80.00	0.45±0.04	23.00±2.00	125.50±5.50	0.09±0.00	3.00±0.00
O75891	ALDH1L1	Cytosolic 10-formyltetrahydrofolate dehydrogenase	99622	521.50±12.50	0.62±0.01	22.00±1.00	82.50±32.50	0.09±0.02	3.00±1.00
Q9BXD5	NPL	N-acetylneuraminate lyase	35254				44.00±0.00	0.09±0.00	3.00±0.00
P48506	GCLC	Glutamate--cysteine ligase catalytic subunit	73518	302.00±14.00	0.30±0.06	11.50±0.50	82.50±21.50	0.09±0.00	2.50±0.50
C9JIF9	APEH	Acylamino-acid-releasing enzyme	82705	333.50±44.50	0.19±0.02	11.00±2.00	59.00±27.00	0.09±0.01	2.50±0.50
Q9UBB6-2	NCDN	Isoform 2 of Neurochondrin	78505	717.00±78.00	0.70±0.07	33.50±0.50	54.00±33.00	0.09±0.05	2.00±1.00
P51659	HSD17B4	Peroxisomal multifunctional enzyme type 2	80092	712.00±72.00	0.60±0.09	19.50±1.50	106.00±2.00	0.09±0.03	2.00±0.00
Q6PCE3	PGM2L1	Glucose 1,6-bisphosphate synthase	71366	549.00±47.00	0.31±0.00	15.00±0.00	51.00±0.00	0.09±0.00	2.00±0.00
Q9Y2J0	RPH3A	Rabphilin-3A	77680	385.00±17.00	0.48±0.03	13.50±0.50	102.00±17.00	0.09±0.00	2.00±0.00
P05198	EIF2S1	Eukaryotic translation initiation factor 2 subunit 1	36374	448.50±69.50	0.56±0.14	13.50±2.50	98.50±13.50	0.09±0.00	2.00±0.00
O43854	EDIL3	EGF-like repeat and discoidin I-like domain-containing protein 3	55098	299.50±11.50	0.13±0.07	11.00±0.00	58.00±26.00	0.09±0.03	2.00±1.00
G5EA31	SEC24C	Protein transport protein Sec24C	113510	178.00±4.00	0.15±0.00	7.00±0.00	75.50±22.50	0.09±0.00	2.00±1.00
J3KQZ9	MLC1	Myosin light chain 4	35904	266.50±11.50	0.14±0.05	6.50±0.50	94.00±33.00	0.09±0.00	2.00±0.00
Q92526	CCT6B	T-complex protein 1 subunit zeta-2	58355	78.00±3.00	0.22±0.03	5.00±0.00	43.50±0.50	0.09±0.03	2.00±1.00
Q9H479	FN3K	Fructosamine-3-kinase	35377	154.00±8.00	0.32±0.12	3.50±0.50	91.50±37.50	0.09±0.00	2.00±1.00
Q9Y2S2	CRYL1	Lambda-crystallin homolog	35909	82.50±13.50	0.30±0.00	3.50±0.50	54.00±0.00	0.09±0.00	2.00±0.00
E7ERS3	ZC3H18	Zinc finger CCCH domain-containing protein 18	109103	199.50±38.50	0.11±0.02	5.00±2.00	85.00±11.00	0.09±0.06	2.00±0.50
B8ZZY2	AGFG1	Arf-GAP domain and FG repeat-containing protein 1	56663				31.00±2.00	0.09±0.03	2.00±0.50
P04114	APOB	Apolipoprotein B-100	516651	671.00±75.00	0.18±0.00	62.00±8.00	331.00±307.00	0.08±0.06	36.00±32.00
E7ETN3	E7ETN3	Uncharacterized protein	126047	206.00±18.00	0.11±0.04	12.00±1.00	146.00±58.00	0.08±0.06	8.00±7.00
O00468	AGRN	Agrin	225246	168.00±2.00	0.07±0.01	10.50±1.50	253.00±79.00	0.08±0.01	8.00±0.00
P08603	CFH	Complement factor H	143680	340.00±46.00	0.28±0.03	19.00±1.00	98.00±75.00	0.08±0.06	7.50±6.50
F8VZY9	KRT18	Keratin, type I cytoskeletal 18	43747	47.50±7.50	1.32±0.06	2.00±1.00	74.00±0.00	0.08±0.00	7.00±0.00
Q9Y4G6	TLN2	Talin-2	273781	1606.50±139.50	0.54±0.01	64.00±6.00	161.50±81.50	0.08±0.02	6.00±1.00
B4DVY7	FLOT1	Flotillin-1	42225	734.00±126.00	1.13±0.00	22.50±2.50	167.00±0.00	0.08±0.00	5.00±0.00
P27986	PIK3R1	Phosphatidylinositol 3-kinase regulatory subunit alpha	83889	65.00±9.00	0.15±0.02	13.00±3.00	78.00±0.00	0.08±0.00	5.00±0.00
B4E0J1	MXD3	Max dimerization protein 3	43365				61.00±9.00	0.08±0.00	5.00±0.00
Q7L273	KCTD9	BTB/POZ domain-containing protein KCTD9	43167				32.00±0.00	0.08±0.00	5.00±0.00
J9JID7	LMNB2	Lamin B2, isoform CRA	70020	494.50±9.50	0.99±0.09	21.00±0.00	61.00±12.00	0.08±0.03	4.50±2.50
Q9P2E9	RRBP1	Ribosome-binding protein 1	152780	609.50±19.50	0.33±0.09	18.00±0.00	107.50±63.50	0.08±0.04	4.50±1.50
Q02246	CNTN2	Contactin-2	114007	262.50±56.50	0.19±0.07	9.00±3.00	138.00±15.00	0.08±0.02	4.00±0.00
O43866	CD5L	CD5 antigen-like	39603	49.50±22.50	0.08±0.00	3.50±0.50	37.00±0.00	0.08±0.00	4.00±0.00
H0YBJ4	MATN2	Matrilin-2 (Fragment)	83880				32.00±0.00	0.08±0.00	4.00±0.00
O75367	H2AFY	Core histone macro-H2A.1	39764	640.50±9.50	0.62±0.00	20.50±1.50	119.00±62.00	0.08±0.00	3.50±0.50
O14964	HGS	Hepatocyte growth factor-regulated tyrosine kinase substrate	86708	132.50±36.50	0.16±0.04	7.00±1.00	83.00±7.00	0.08±0.00	3.50±0.50
Q96P47	AGAP3	Arf-GAP with GTPase, ANK repeat and PH domain-containing protein 3	95898	157.00±6.00	0.45±0.00	7.00±0.00	35.00±1.00	0.08±0.03	3.50±0.50
Q12913	PTPRJ	Receptor-type tyrosine-protein phosphatase eta	147048	38.00±10.00	0.04±0.00	2.00±0.00	112.50±35.50	0.08±0.01	3.50±0.50
B3KNZ8	CENTG3	Arf-GAP with GTPase, ANK repeat and PH domain-containing protein 3	63605	76.50±0.50	0.45±0.00	1.50±0.50	35.00±1.00	0.08±0.03	3.50±0.50
J3KPQ4	ARHGAP9	Rho GTPase activating protein 9, isoform CRA	91311				44.50±16.50	0.08±0.04	3.50±1.50
F5H5C4	PRKCG	Protein kinase C	81155	505.00±39.00	0.58±0.09	28.00±1.00	63.50±0.50	0.08±0.00	3.00±1.00
P55011	SLC12A2	Solute carrier family 12 member 2	132048	652.50±256.50	0.15±0.01	17.00±5.00	129.00±0.00	0.08±0.00	3.00±0.00
Q15111	PLCL1	Inactive phospholipase C-like protein 1	124360	338.00±21.00	0.42±0.02	17.00±1.00	67.00±0.00	0.08±0.00	3.00±0.00
P17858	PFKL	6-phosphofructokinase, liver type	85762	451.50±16.50	0.33±0.03	13.50±1.50	124.50±69.50	0.08±0.00	3.00±1.00
Q9P1W8	SIRPG	Signal-regulatory protein gamma	42870	156.50±3.50	0.51±0.06	12.00±1.00	37.00±0.00	0.08±0.00	3.00±0.00
B0QYK0	EWSR1	RNA-binding protein EWS	65174	132.00±12.00	0.05±0.00	4.50±1.50	48.00±2.00	0.08±0.03	3.00±0.00
H3BR71	TAF1C	TATA box-binding protein-associated factor RNA polymerase I subunit C (Fragment)	41529				37.00±0.00	0.08±0.00	3.00±0.00
G3XAM7	CTNNA1	Catenin (Cadherin-associated protein), alpha 1, 102kDa, isoform CRA	93576	625.00±23.00	0.41±0.05	20.00±2.00	107.50±27.50	0.08±0.04	2.50±0.50
B4DGU4	CTNNB1	Catenin beta-1	85339	660.00±36.00	0.49±0.02	17.50±0.50	112.00±83.00	0.08±0.04	2.50±1.50
P52306	RAP1GDS1	Rap1 GTPase-GDP dissociation stimulator 1	67073	522.50±11.50	0.58±0.04	16.00±0.00	99.50±3.50	0.08±0.03	2.50±0.50
Q13200	PSMD2	26S proteasome non-ATPase regulatory subunit 2	100877	261.50±6.50	0.29±0.04	11.50±0.50	58.50±1.50	0.08±0.01	2.50±0.50
E7EV80	MPP2	MAGUK p55 subfamily member 2	67102	109.00±26.00	0.37±0.04	6.50±0.50	46.00±5.00	0.08±0.03	2.50±0.50
Q9C040	TRIM2	Tripartite motif-containing protein 2	82506	767.50±40.50	0.66±0.00	31.00±1.00	71.50±25.50	0.08±0.04	2.00±1.00
P11498	PC	Pyruvate carboxylase, mitochondrial	130293	503.00±7.00	0.44±0.06	23.50±0.50	93.00±9.00	0.08±0.03	2.00±1.00
P11678	EPX	Eosinophil peroxidase	81958	140.00±13.00	0.10±0.02	19.00±0.00	49.00±0.00	0.08±0.00	2.00±0.00
Q12959-8	DLG1	Isoform 8 of Disks large homolog 1	87479	392.00±29.00	0.35±0.10	12.50±0.50	76.00±0.00	0.08±0.00	2.00±0.00
Q9H2X9	SLC12A5	Solute carrier family 12 member 5	127470	294.50±56.50	0.14±0.02	12.50±3.50	68.50±24.50	0.08±0.03	2.00±1.00
Q9UEY8	ADD3	Gamma-adducin	79447	316.50±62.50	0.36±0.03	12.00±2.00	54.00±0.00	0.08±0.00	2.00±0.00
K7ENL3	STAT3	Signal transducer and activator of transcription	83758	363.00±47.00	0.26±0.05	9.00±2.00	135.00±0.00	0.08±0.00	2.00±0.00
Q9UBT2	UBA2	SUMO-activating enzyme subunit 2	71749	135.00±19.00	0.28±0.02	6.50±0.50	54.00±11.00	0.08±0.03	2.00±0.00
P11171	EPB41	Protein 4.1	97528	183.50±37.50	0.14±0.06	6.50±1.50	42.00±0.00	0.08±0.00	2.00±0.00
Q12907	LMAN2	Vesicular integral-membrane protein VIP36	40545	140.50±9.50	0.22±0.05	6.00±1.00	79.50±1.50	0.08±0.00	2.00±0.00
B1AHL2	FBLN1	Fibulin-1	82439	172.50±1.50	0.17±0.00	4.50±0.50	51.00±23.00	0.08±0.04	2.00±1.00
B4DIT7	TGM2	Protein-glutamine gamma-glutamyltransferase 2	69632	134.50±11.50	0.10±0.00	4.00±0.00	38.50±13.50	0.08±0.03	2.00±1.00
Q9P0J1	PDP1	[Pyruvate dehydrogenase [acetyl-transferring]]-phosphatase 1, mitochondrial	61586	131.50±12.50	0.08±0.03	3.00±0.00	53.50±26.50	0.08±0.03	2.00±1.00
Q12965	MYO1E	Unconventional myosin-Ie	127552				88.00±0.00	0.08±0.00	2.00±0.00
Q5RJ85	HLA-G	HLA class I histocompatibility antigen, alpha chain G	39155				49.00±0.00	0.08±0.00	2.00±0.00
Q31611	HLA-G2.2	B2 microglobulin	27834				49.00±0.00	0.08±0.00	2.00±0.00
Q8N987	NECAB1	N-terminal EF-hand calcium-binding protein 1	40717	312.00±10.00	0.48±0.00	14.00±1.00	86.50±19.50	0.08±0.00	2.00±0.50
P49748	ACADVL	Very long-chain specific acyl-CoA dehydrogenase, mitochondrial	70745	288.00±33.00	0.34±0.03	9.00±0.00	69.00±20.00	0.08±0.03	2.00±0.50
F5H442	TSG101	Tumor susceptibility gene 101 protein	41063	224.00±31.00	0.47±0.00	8.00±1.00	42.00±6.00	0.08±0.00	2.00±0.50
Q96AQ6	PBXIP1	Pre-B-cell leukemia transcription factor-interacting protein 1	81050	179.00±16.00	0.22±0.05	7.00±0.00	69.50±9.50	0.08±0.03	2.00±0.50
Q5T5C7	SARS	Serine--tRNA ligase, cytoplasmic	61788	105.50±16.50	0.34±0.11	6.00±1.00	38.00±22.00	0.08±0.03	2.00±0.50
Q14515	SPARCL1	SPARC-like protein 1	76017	103.50±4.50	0.27±0.02	5.50±0.50	46.50±26.50	0.08±0.03	2.00±0.50
P50895	BCAM	Basal cell adhesion molecule	68161	146.00±31.00	0.18±0.03	4.50±0.50	76.50±11.50	0.08±0.03	2.00±0.50
P04040	CAT	Catalase	59947	125.50±36.50	0.28±0.03	4.50±0.50	51.50±7.50	0.08±0.03	2.00±0.50
O00519	FAAH	Fatty-acid amide hydrolase 1	63938	92.00±59.00	0.14±0.02	3.50±1.50	43.00±3.00	0.08±0.03	2.00±0.50
P53367	ARFIP1	Arfaptin-1	41770	52.50±4.50	0.21±0.05	3.50±0.50	34.00±4.00	0.08±0.00	2.00±0.50
Q9BZ23	PANK2	Pantothenate kinase 2, mitochondrial	63268	143.50±39.50	0.11±0.05	2.50±0.50	40.00±3.00	0.08±0.03	2.00±0.50
Q6P4A8	PLBD1	Phospholipase B-like 1	63499				55.50±3.50	0.08±0.03	2.00±0.50
E7EU96	CSNK2A1	Casein kinase II subunit alpha	45453	97.50±11.50	0.32±0.00	8.50±2.50	33.50±4.50	0.07±0.00	8.50±1.50
Q8NEV1	CSNK2A3	Casein kinase II subunit alpha 3	45305	97.50±11.50	0.32±0.00	8.50±2.50	33.50±4.50	0.07±0.00	8.50±1.50
Q14008	CKAP5	Cytoskeleton-associated protein 5	227062	606.50±66.50	0.18±0.04	19.00±4.00	111.50±5.50	0.07±0.00	7.00±1.00
Q7Z4S6-4	KIF21A	Isoform 4 of Kinesin-like protein KIF21A	188461	936.00±23.00	0.41±0.02	33.50±0.50	107.50±3.50	0.07±0.00	5.50±0.50
Q9Y5T5	USP16	Ubiquitin carboxyl-terminal hydrolase 16	94936	41.50±14.50	0.05±0.02	2.00±0.00	30.50±2.50	0.07±0.00	5.50±0.50
F5H025	L1CAM	Neural cell adhesion molecule L1	141042	435.00±26.00	0.41±0.03	28.50±3.50	72.50±1.50	0.07±0.00	5.00±0.00
P11309	PIM1	Serine/threonine-protein kinase pim-1	45840	59.50±8.50	0.15±0.00	24.50±0.50	35.50±2.50	0.07±0.00	4.50±0.50
P07814	EPRS	Bifunctional glutamate/proline--tRNA ligase	172080	381.50±50.50	0.27±0.02	18.50±1.50	55.00±14.00	0.07±0.01	4.50±0.50
O75923	DYSF	Dysferlin	239254				208.00±5.00	0.07±0.01	4.50±0.50
P13639	EEF2	Elongation factor 2	96246	432.00±17.00	0.44±0.00	17.00±1.00	49.00±0.00	0.07±0.00	4.00±0.00
Q4UJ75	ANKRD20A4	Ankyrin repeat domain-containing protein 20A4	95003	40.50±5.50	0.03±0.00	7.00±2.00	34.00±0.00	0.07±0.00	4.00±0.00
Q5SQ80	ANKRD20A2	Ankyrin repeat domain-containing protein 20A2	94941	40.50±5.50	0.03±0.00	7.00±2.00	34.00±0.00	0.07±0.00	4.00±0.00
Q5TYW2	ANKRD20A1	Ankyrin repeat domain-containing protein 20A1	94902	40.50±5.50	0.03±0.00	7.00±2.00	34.00±0.00	0.07±0.00	4.00±0.00
Q5VUR7	ANKRD20A3	Ankyrin repeat domain-containing protein 20A3	94962	40.50±5.50	0.03±0.00	7.00±2.00	34.00±0.00	0.07±0.00	4.00±0.00
Q9GZT5	WNT10A	Protein Wnt-10a	47783				35.00±0.00	0.07±0.00	4.00±0.00
Q5TF21	SOGA3	Protein SOGA3	103478	642.50±87.50	0.33±0.09	19.00±4.00	44.50±11.50	0.07±0.04	3.00±1.00
A5YM72	CARNS1	Carnosine synthase 1	89910	142.50±40.50	0.16±0.05	7.50±2.50	35.00±3.00	0.07±0.00	3.00±1.00
Q5CZ79	ANKRD20A8P	Ankyrin repeat domain-containing protein 20B	94763	40.50±5.50	0.03±0.00	7.00±2.00	34.00±0.00	0.07±0.00	3.00±0.00
F8W717	EML1	Echinoderm microtubule-associated protein-like 1	89631				52.00±0.00	0.07±0.00	3.00±0.00
Q2M3G4	SHROOM1	Protein Shroom1	91528				31.00±0.00	0.07±0.00	3.00±0.00
Q9ULV0	MYO5B	Unconventional myosin-Vb	215135	262.50±41.50	0.28±0.20	9.50±2.50	68.50±0.50	0.07±0.05	2.50±1.50
Q05655	PRKCD	Protein kinase C delta type	78652	95.50±28.50	0.09±0.05	3.00±1.00	81.50±1.50	0.07±0.03	2.50±0.50
O00160	MYO1F	Unconventional myosin-If	125507				77.00±18.00	0.07±0.02	2.50±0.50
Q8NCB2	CAMKV	CaM kinase-like vesicle-associated protein	54662	748.00±46.00	0.75±0.06	26.50±0.50	46.00±0.00	0.07±0.00	2.00±0.00
Q8N3V7	SYNPO	Synaptopodin	99915	551.00±17.00	0.21±0.00	17.50±1.50	55.00±0.00	0.07±0.00	2.00±0.00
P05556	ITGB1	Integrin beta-1	91664	466.50±85.50	0.28±0.00	16.00±2.00	75.50±3.50	0.07±0.00	2.00±0.00
H3BRB8	KIAA0408	Uncharacterized protein KIAA0408 (Fragment)	33428	425.00±91.00	0.31±0.10	13.00±3.00	39.00±6.00	0.07±0.04	2.00±1.00
O14775	GNB5	Guanine nucleotide-binding protein subunit beta-5	44621	254.00±50.00	0.20±0.05	8.00±0.00	63.00±0.00	0.07±0.00	2.00±0.00
Q16620	NTRK2	BDNF/NT-3 growth factors receptor	93194	228.50±6.50	0.11±0.00	6.00±0.00	40.00±0.00	0.07±0.00	2.00±0.00
Q99523	SORT1	Sortilin	92979	66.00±18.00	0.06±0.02	2.50±1.50	39.00±0.00	0.07±0.00	2.00±0.00
B1ALD8	POSTN	Periostin	90995				117.00±0.00	0.07±0.00	2.00±0.00
F5GZK2	COL21A1	Collagen alpha-1(XXI) chain	100164				47.00±0.00	0.07±0.00	2.00±0.00
O60331	PIP5K1C	Phosphatidylinositol 4-phosphate 5-kinase type-1 gamma	73500	609.00±14.00	0.48±0.00	19.50±0.50	30.00±3.00	0.07±0.03	2.00±0.50
P78362	SRPK2	SRSF protein kinase 2	78219	111.00±12.00	0.21±0.03	9.50±0.50	45.00±10.00	0.07±0.03	2.00±0.50
P55884	EIF3B	Eukaryotic translation initiation factor 3 subunit B	92823	170.00±15.00	0.21±0.02	7.00±1.00	39.50±0.50	0.07±0.03	2.00±0.50
B4DSS3	MAP4K3	Mitogen-activated protein kinase kinase kinase kinase 3	51523	104.00±0.00	0.07±0.00	3.00±0.00	41.00±5.00	0.07±0.01	2.00±0.50
F5H5B4	STK4	Serine/threonine-protein kinase 4	49739	40.00±0.00	0.07±0.00	2.00±0.00	48.00±11.00	0.07±0.00	2.00±0.50
G5E9D8	ITIH5	Inter-alpha (Globulin) inhibitor H5, isoform CRA	78674				62.00±12.00	0.07±0.03	2.00±0.50
Q9H4E7	DEF6	Differentially expressed in FDCP 6 homolog	74435				45.50±1.50	0.07±0.00	2.00±0.50
Q9UHC6	CNTNAP2	Contactin-associated protein-like 2	150183	294.50±23.50	0.23±0.04	15.50±2.50	60.00±1.00	0.06±0.02	13.50±0.50
J3QSY7	KIF16B	Kinesin-like protein KIF16B	59253				78.00±15.00	0.06±0.00	10.00±2.00
B4DLR4	HSPA12B	Heat shock 70 kDa protein 12B	58119	124.50±14.50	0.15±0.03	12.50±0.50	48.00±0.00	0.06±0.00	9.00±0.00
B7Z278	RAPGEF4	Rap guanine nucleotide exchange factor 4	91715	38.00±6.00	0.09±0.02	3.50±0.50	86.00±8.00	0.06±0.02	8.50±0.50
O15020	SPTBN2	Spectrin beta chain, non-erythrocytic 2	272526	1857.50±12.50	0.53±0.01	63.50±3.50	240.50±24.50	0.06±0.00	7.00±2.00
E9PHY1	LRP5	Low-density lipoprotein receptor-related protein 5	52970				45.00±3.00	0.06±0.00	6.00±1.00
Q6ZSJ9	SHISA6	Protein shisa-6 homolog	56356				34.00±0.00	0.06±0.00	6.00±0.00
A6NMB1	SIGLEC16	Sialic acid-binding Ig-like lectin 16	53757	39.00±0.00	0.06±0.00	21.00±0.00	32.00±0.00	0.06±0.00	5.00±0.00
Q6PGP7	TTC37	Tetratricopeptide repeat protein 37	177485	167.50±13.50	0.08±0.02	10.50±0.50	68.00±0.00	0.06±0.00	5.00±0.00
F5H0G1	BFSP1	Filensin	58704				47.00±0.00	0.06±0.00	5.00±0.00
E7EVA0	MAP4	Microtubule-associated protein	246546	835.50±76.50	0.38±0.16	32.50±4.50	85.50±8.50	0.06±0.02	4.00±1.00
E3W994	CLASP2	CLIP-associating protein 2	139577	999.00±40.00	0.51±0.08	30.50±2.50	106.00±17.00	0.06±0.01	4.00±1.00
Q8NDH3	NPEPL1	Probable aminopeptidase NPEPL1	56738	96.00±15.00	0.09±0.03	11.00±0.00	73.00±0.00	0.06±0.00	4.00±0.00
O00291	HIP1	Huntingtin-interacting protein 1	117232	198.00±65.00	0.14±0.04	8.50±1.50	40.00±5.00	0.06±0.00	3.50±0.50
P26640	VARS	Valine--tRNA ligase	141642	583.00±28.00	0.22±0.02	19.50±1.50	113.50±45.50	0.06±0.01	3.00±0.00
Q7Z460	CLASP1	CLIP-associating protein 1	170373	514.00±12.00	0.23±0.04	17.00±0.00	83.00±6.00	0.06±0.01	3.00±1.00
Q93009	USP7	Ubiquitin carboxyl-terminal hydrolase 7	129304	361.00±21.00	0.27±0.05	17.00±2.00	41.00±0.00	0.06±0.00	3.00±0.00
O14901	KLF11	Krueppel-like factor 11	56244				31.00±0.00	0.06±0.00	3.00±0.00
M0R165	EPS15L1	Epidermal growth factor receptor substrate 15-like 1	83538	619.50±3.50	0.47±0.06	20.50±0.50	35.50±13.50	0.06±0.02	2.50±0.50
Q5M775	SPECC1	Cytospin-B	119197	223.00±37.00	0.15±0.04	14.00±0.00	62.00±21.00	0.06±0.00	2.50±0.50
D6RD46	LIMCH1	LIM and calponin homology domains-containing protein 1	110836	323.50±26.50	0.42±0.04	12.50±0.50	69.00±7.00	0.06±0.00	2.50±0.50
I3L0H8	DDX19A	ATP-dependent RNA helicase DDX19A	50944	332.50±5.50	0.28±0.00	12.00±0.00	82.50±6.50	0.06±0.00	2.50±0.50
H3BQK0	DDX19B	ATP-dependent RNA helicase DDX19B	54921	317.00±3.00	0.28±0.00	11.00±0.00	82.50±6.50	0.06±0.00	2.50±0.50
B0UX83	BAG6	HLA-B associated transcript 3, isoform CRA	119085	343.50±23.50	0.15±0.00	10.00±0.00	97.50±0.50	0.06±0.00	2.50±0.50
P19838	NFKB1	Nuclear factor NF-kappa-B p105 subunit	105917	86.50±19.50	0.08±0.05	8.50±1.50	63.00±6.00	0.06±0.00	2.50±0.50
Q14289	PTK2B	Protein-tyrosine kinase 2-beta	117112	143.00±23.00	0.20±0.02	8.50±0.50	54.00±18.00	0.06±0.00	2.50±0.50
O60645	EXOC3	Exocyst complex component 3	87303	101.50±1.50	0.12±0.00	5.00±0.00	33.00±4.00	0.06±0.00	2.50±0.50
Q9NQW6	ANLN	Actin-binding protein anillin	125490	657.00±15.00	0.47±0.04	32.00±2.00	56.50±38.50	0.06±0.03	2.00±1.00
Q2M2I8	AAK1	AP2-associated protein kinase 1	104562	903.00±22.00	0.52±0.03	30.50±1.50	71.00±13.00	0.06±0.00	2.00±0.00
F5H039	GPHN	Molybdopterin molybdenumtransferase	85479	712.50±66.50	0.28±0.02	15.00±0.00	111.50±10.50	0.06±0.02	2.00±1.00
Q9Y4L1	HYOU1	Hypoxia up-regulated protein 1	111494	459.50±11.50	0.36±0.02	14.00±1.00	86.50±16.50	0.06±0.00	2.00±0.00
Q5JRX3	PITRM1	Presequence protease, mitochondrial	118364	250.00±29.00	0.14±0.02	11.50±2.50	58.00±22.00	0.06±0.00	2.00±0.00
E9PDL2	DPP6	Dipeptidyl aminopeptidase-like protein 6	86900	221.00±36.00	0.16±0.04	11.50±1.50	42.00±10.00	0.06±0.02	2.00±0.00
C9J837	RAB3GAP1	Rab3 GTPase-activating protein catalytic subunit	112355	144.00±18.00	0.14±0.02	7.00±3.00	45.50±12.50	0.06±0.03	2.00±1.00
M0QZB5	PPFIA4	Liprin-alpha-4 (Fragment)	107868	123.00±34.00	0.13±0.04	7.00±0.00	40.00±0.00	0.06±0.00	2.00±0.00
Q08174-2	PCDH1	Isoform 2 of Protocadherin-1	134210	159.00±15.00	0.10±0.03	6.50±0.50	90.00±4.00	0.06±0.00	2.00±0.00
H3BR35	GSPT1	Eukaryotic peptide chain release factor GTP-binding subunit ERF3A (Fragment)	53423	97.50±10.50	0.20±0.00	6.00±1.00	55.00±0.00	0.06±0.00	2.00±0.00
P14780	MMP9	Matrix metalloproteinase-9	79492	150.00±26.00	0.13±0.05	5.00±2.00	35.00±5.00	0.06±0.02	2.00±0.00
Q93084-7	ATP2A3	Isoform SERCA3F of Sarcoplasmic/endoplasmic reticulum calcium ATPase 3	114188	102.00±8.00	0.08±0.02	3.50±0.50	91.00±0.00	0.06±0.00	2.00±0.00
Q13418	ILK	Integrin-linked protein kinase	51899	77.50±33.50	0.24±0.04	3.50±0.50	36.00±0.00	0.06±0.00	2.00±0.00
Q08379	GOLGA2	Golgin subfamily A member 2	113644	132.00±18.00	0.08±0.02	3.00±0.00	79.00±0.00	0.06±0.00	2.00±0.00
Q8IYD1	GSPT2	Eukaryotic peptide chain release factor GTP-binding subunit ERF3B	69467	35.00±1.00	0.20±0.00	2.50±0.50	55.00±0.00	0.06±0.00	2.00±0.00
C9JXA2	EPHA3	Ephrin type-A receptor 3	104615	83.50±2.50	0.08±0.02	1.50±0.50	68.00±0.00	0.06±0.00	2.00±0.00
P41226	UBA7	Ubiquitin-like modifier-activating enzyme 7	112593				43.00±0.00	0.06±0.00	2.00±0.00
Q86YV0	RASAL3	RAS protein activator like-3	112741				58.00±1.00	0.06±0.00	2.00±0.00
H0Y3Q4	EYS	Protein eyes shut homolog (Fragment)	53100				44.50±5.50	0.06±0.00	2.00±1.00
Q10469	MGAT2	Alpha-1,6-mannosyl-glycoprotein 2-beta-N-acetylglucosaminyltransferase	52202				30.00±0.00	0.06±0.00	2.00±0.00
Q6KB66	KRT80	Keratin, type II cytoskeletal 80	51007	297.50±152.50	906.96±86.78	13.50±5.50	32.00±7.00	0.06±0.00	2.00±0.50
Q15746	MYLK	Myosin light chain kinase, smooth muscle	213320	370.00±63.00	0.12±0.01	13.00±2.00	56.50±5.50	0.06±0.02	2.00±0.50
P22059	OSBP	Oxysterol-binding protein 1	90220	337.00±20.00	0.13±0.02	10.50±1.50	59.00±16.00	0.06±0.02	2.00±0.50
Q9UN86	G3BP2	Ras GTPase-activating protein-binding protein 2	54145	161.50±6.50	0.35±0.07	6.50±0.50	45.00±5.00	0.06±0.00	2.00±0.50
G3V180	DPP3	Dipeptidyl peptidase 3	84666	119.50±5.50	0.10±0.02	4.00±1.00	60.50±23.50	0.06±0.02	2.00±0.50
G3V325	ATP5J2-PTCD1	Pentatricopeptide repeat-containing protein 1, mitochondrial	84684	85.50±5.50	0.08±0.00	3.00±0.00	35.00±14.00	0.06±0.02	2.00±0.50
F5H4H2	ATP5J2	ATP synthase subunit f, mitochondrial	10473	85.50±5.50	0.08±0.00	3.00±0.00	35.00±14.00	0.06±0.02	2.00±0.50
J3KPP4	LUC7L3	Cisplatin resistance-associated overexpressed protein, isoform CRA	58698	50.50±10.50	0.06±0.00	1.50±0.50	82.50±36.50	0.06±0.00	2.00±0.50
Q86SS6	SYT9	Synaptotagmin-9	56894				31.00±3.00	0.06±0.00	2.00±0.50
C9JIE4	SYNM	Synemin	140177	230.50±6.50	0.22±0.02	47.00±7.00	58.00±23.00	0.05±0.00	12.00±1.00
Q9UPN3	MACF1	Microtubule-actin cross-linking factor 1, isoforms 1/2/3/5	843033	1971.00±19.00	0.17±0.01	66.50±0.50	251.00±13.00	0.05±0.01	11.50±0.50
Q9UPA5	BSN	Protein bassoon	418324	2122.00±88.00	0.37±0.00	73.00±4.00	168.50±64.50	0.05±0.02	8.50±3.50
H3BSM0	ACSM3	Acyl-coenzyme A synthetase ACSM3, mitochondrial (Fragment)	66060				71.50±38.50	0.05±0.00	6.00±1.00
Q9UJX2	CDC23	Cell division cycle protein 23 homolog	69588				32.00±0.00	0.05±0.00	6.00±0.00
H7BXY3	DHX30	Putative ATP-dependent RNA helicase DHX30	131495	87.50±5.50	0.08±0.00	5.00±1.00	39.00±0.00	0.05±0.00	5.00±0.00
O43150	ASAP2	Arf-GAP with SH3 domain, ANK repeat and PH domain-containing protein 2	112835	53.00±16.00	0.06±0.03	3.00±1.00	57.00±20.00	0.05±0.02	5.00±1.00
P12883	MYH7	Myosin-7	223757	42.00±6.00	1.35±0.07	2.50±0.50	93.50±28.50	0.05±0.01	5.00±0.00
Q6ZQY3	GADL1	Glutamate decarboxylase-like protein 1	60006				34.00±0.00	0.05±0.00	5.00±0.00
Q9UH65	SWAP70	Switch-associated protein 70	69354	61.50±4.50	0.11±0.00	8.50±0.50	50.00±5.00	0.05±0.00	4.50±0.50
O75369	FLNB	Filamin-B	280157	661.00±3.00	0.26±0.02	31.00±2.00	69.00±17.00	0.05±0.01	4.00±1.00
O00410	IPO5	Importin-5	125032	505.00±72.00	0.32±0.09	20.50±4.50	70.00±0.00	0.05±0.00	4.00±0.00
E9PB90	HK2	Hexokinase-2	100334	66.00±13.00	0.14±0.00	7.50±0.50	63.50±0.50	0.05±0.02	4.00±0.00
P13533	MYH6	Myosin-6	224394	42.00±6.00	1.35±0.07	2.50±0.50	80.00±15.00	0.05±0.01	4.00±0.00
Q15046	KARS	Lysine--tRNA ligase	68461				36.00±0.00	0.05±0.00	4.00±0.00
O76031	CLPX	ATP-dependent Clp protease ATP-binding subunit clpX-like, mitochondrial	69922				66.50±22.50	0.05±0.00	4.00±1.00
P53396-2	ACLY	Isoform 2 of ATP-citrate synthase	120608	605.50±25.50	0.55±0.06	23.50±1.50	107.50±12.50	0.05±0.00	3.50±0.50
Q99250	SCN2A	Sodium channel protein type 2 subunit alpha	229994	664.00±107.00	0.16±0.01	22.50±1.50	43.50±14.50	0.05±0.02	3.50±0.50
O75131	CPNE3	Copine-3	60947	72.50±8.50	0.39±0.22	2.50±0.50	41.00±9.00	0.05±0.00	3.50±1.50
Q9ULU8	CADPS	Calcium-dependent secretion activator 1	153773	705.00±60.00	0.29±0.06	26.50±2.50	83.00±4.00	0.05±0.01	3.00±0.00
Q27J81	INF2	Inverted formin-2	136851	340.50±9.50	0.26±0.02	16.50±0.50	74.50±4.50	0.05±0.00	3.00±1.00
Q9BSJ8	ESYT1	Extended synaptotagmin-1	123293	420.50±33.50	0.29±0.02	12.00±1.00	155.00±16.00	0.05±0.00	3.00±0.00
Q9HCJ5	ZSWIM6	Zinc finger SWIM domain-containing protein 6	135096				56.50±21.50	0.05±0.00	3.00±1.00
J3KRM1	SRCIN1	SRC kinase-signaling inhibitor 1	130668	978.50±36.50	0.77±0.05	39.00±1.00	88.50±2.50	0.05±0.00	2.50±0.50
Q5JU85-2	IQSEC2	Isoform 2 of IQ motif and SEC7 domain-containing protein 2	163596	548.50±40.50	0.21±0.02	21.50±0.50	109.50±0.50	0.05±0.01	2.50±0.50
Q5VZU9	TPP2	Tripeptidyl-peptidase 2	141160	545.00±5.00	0.23±0.03	15.00±1.00	81.00±12.00	0.05±0.00	2.50±0.50
Q12756	KIF1A	Kinesin-like protein KIF1A	192541	426.00±8.00	0.12±0.01	13.00±0.00	84.50±36.50	0.05±0.03	2.50±1.50
J3KR91	IQGAP2	Ras GTPase-activating-like protein IQGAP2	123072	43.50±1.50	0.05±0.00	11.50±0.50	50.50±13.50	0.05±0.00	2.50±0.50
J3KNN7	BRAP	BRCA1-associated protein	65550				39.00±2.00	0.05±0.00	2.50±0.50
P35858	IGFALS	Insulin-like growth factor-binding protein complex acid labile subunit	66735				36.50±20.50	0.05±0.00	2.50±0.50
Q9BX66-12	SORBS1	Isoform 12 of Sorbin and SH3 domain-containing protein 1	144451	643.00±24.00	0.43±0.00	24.50±0.50	81.00±4.00	0.05±0.00	2.00±0.00
Q9Y6V0-2	PCLO	Isoform 2 of Protein piccolo	532129	539.50±10.50	0.10±0.01	22.50±1.50	49.00±0.00	0.05±0.00	2.00±0.00
O14594	NCAN	Neurocan core protein	144942	426.00±15.00	0.21±0.04	16.50±1.50	66.00±0.00	0.05±0.00	2.00±0.00
Q9C0C9	UBE2O	Ubiquitin-conjugating enzyme E2 O	142631	312.50±24.50	0.26±0.03	13.50±1.50	44.00±0.00	0.05±0.00	2.00±0.00
J3KNM3	PPFIA2	Liprin-alpha-2	141591	238.00±14.00	0.14±0.02	11.50±2.50	48.00±0.00	0.05±0.00	2.00±0.00
H0Y3P2	EIF4G2	Eukaryotic translation initiation factor 4 gamma 2	98569	273.50±33.50	0.22±0.04	10.50±1.50	59.00±21.00	0.05±0.02	2.00±0.00
Q9NZ52	GGA3	ADP-ribosylation factor-binding protein GGA3	78723	217.00±1.00	0.28±0.00	10.00±0.00	30.00±0.00	0.05±0.00	2.00±0.00
A8MWK3	CDH2	Cadherin-2	97379	244.50±30.50	0.24±0.02	8.00±1.00	64.50±0.50	0.05±0.02	2.00±0.00
Q6ZV30	ACSS1	Acetyl-coenzyme A synthetase 2-like, mitochondrial	67393	219.00±35.00	0.15±0.00	5.00±1.00	107.50±12.50	0.05±0.00	2.00±0.00
B7Z3B9	GAB1	GRB2-associated-binding protein 1	64946	119.00±34.00	0.16±0.00	3.00±0.00	35.00±0.00	0.05±0.00	2.00±0.00
H0Y6R0	CDC42BPA	Serine/threonine-protein kinase MRCK alpha (Fragment)	62525	67.00±0.00	0.07±0.00	2.50±0.50	30.00±0.00	0.05±0.00	2.00±0.00
O60216	RAD21	Double-strand-break repair protein rad21 homolog	71930	51.00±0.00	0.05±0.00	2.00±0.00	56.00±0.00	0.05±0.00	2.00±0.00
O00425	IGF2BP3	Insulin-like growth factor 2 mRNA-binding protein 3	64008	33.50±0.50	0.05±0.00	1.50±0.50	40.50±9.50	0.05±0.00	2.00±0.00
F5H2U2	PRPF4B	Serine/threonine-protein kinase PRP4 homolog	115716				48.50±4.50	0.05±0.02	2.00±1.00
A2A3D6	C10orf68	Uncharacterized protein C10orf68	66721				31.00±0.00	0.05±0.00	2.00±0.00
Q9UDT6	CLIP2	CAP-Gly domain-containing linker protein 2	116223	1068.00±58.00	0.50±0.03	38.50±4.50	64.00±15.00	0.05±0.02	2.00±0.50
C9JMG9	IQSEC1	IQ motif and SEC7 domain-containing protein 1 (Fragment)	129328	631.50±15.50	0.38±0.00	23.00±1.00	60.00±2.00	0.05±0.02	2.00±0.50
Q9ULD0	OGDHL	2-oxoglutarate dehydrogenase-like, mitochondrial	115264	519.00±9.00	0.40±0.04	22.00±1.00	66.00±0.00	0.05±0.02	2.00±0.50
Q9HCH3	CPNE5	Copine-5	66319	354.50±95.50	0.34±0.07	14.50±1.50	56.50±6.50	0.05±0.00	2.00±0.50
Q5JSH3-4	WDR44	Isoform 4 of WD repeat-containing protein 44	91672	421.00±26.00	0.42±0.00	13.50±0.50	53.50±18.50	0.05±0.02	2.00±0.50
J3KQK0	PSD3	PH and SEC7 domain-containing protein 3	116733	363.50±26.50	0.27±0.02	12.00±1.00	72.00±28.00	0.05±0.02	2.00±0.50
O94967	WDR47	WD repeat-containing protein 47	103424	311.50±45.50	0.10±0.00	10.00±4.00	52.50±6.50	0.05±0.02	2.00±0.50
Q15334	LLGL1	Lethal(2) giant larvae protein homolog 1	116657	217.00±38.00	0.17±0.02	9.00±1.00	48.00±13.00	0.05±0.02	2.00±0.50
Q9UEW8	STK39	STE20/SPS1-related proline-alanine-rich protein kinase	59950	206.50±9.50	0.24±0.00	6.50±0.50	72.00±39.00	0.05±0.00	2.00±0.50
Q6VY07	PACS1	Phosphofurin acidic cluster sorting protein 1	105233	84.50±2.50	0.12±0.02	4.50±0.50	49.00±10.00	0.05±0.02	2.00±0.50
Q99460	PSMD1	26S proteasome non-ATPase regulatory subunit 1	106795	81.00±11.00	0.11±0.02	4.00±1.00	43.50±1.50	0.05±0.02	2.00±0.50
M0QZR4	ARHGEF1	Rho guanine nucleotide exchange factor 1	108941	107.50±1.50	0.08±0.02	3.50±0.50	80.00±3.00	0.05±0.02	2.00±0.50
Q92558	WASF1	Wiskott-Aldrich syndrome protein family member 1	61899	99.00±8.00	0.11±0.00	2.50±0.50	56.00±5.00	0.05±0.00	2.00±0.50
Q15714	TSC22D1	TSC22 domain family protein 1	109667	78.50±5.50	0.06±0.00	2.50±0.50	47.00±1.00	0.05±0.02	2.00±0.50
E7ENY8	COL3A1	Collagen alpha-1(III) chain	113182	42.00±0.00	0.03±0.00	2.00±0.00	68.50±23.50	0.05±0.02	2.00±0.50
Q00653	NFKB2	Nuclear factor NF-kappa-B p100 subunit	97373				50.50±2.50	0.05±0.02	2.00±0.50
Q08554	DSC1	Desmocollin-1	101406				54.50±12.50	0.05±0.02	2.00±0.50
F5GZW3	ARHGAP4	Rho GTPase-activating protein 4	103134				40.50±10.50	0.05±0.02	2.00±0.50
Q96DL1	NXPE2	NXPE family member 2	65601				39.50±3.50	0.05±0.00	2.00±0.50
A8MU44	HOOK1	Protein Hook homolog 1	80485	57.50±6.50	0.04±0.00	1.50±0.50	54.00±0.00	0.04±0.00	24.00±0.00
Q7Z3K3	POGZ	Pogo transposable element with ZNF domain	157355	67.50±5.50	0.02±0.00	3.00±0.00	30.00±0.00	0.04±0.00	18.00±0.00
Q01955	COL4A3	Collagen alpha-3(IV) chain	163080				185.00±80.00	0.04±0.00	11.50±5.50
P23246	SFPQ	Splicing factor, proline- and glutamine-rich	76216	91.00±21.00	0.14±0.04	4.50±1.50	52.00±0.00	0.04±0.00	11.00±0.00
J3KNF5	CEP290	Centrosomal protein of 290 kDa	291050	31.00±4.00	0.02±0.01	15.00±3.00	39.00±6.00	0.04±0.01	8.00±2.00
Q9UL54	TAOK2	Serine/threonine-protein kinase TAO2	138964				30.50±0.50	0.04±0.02	8.00±5.00
Q9Y3P9	RABGAP1	Rab GTPase-activating protein 1	122915	420.00±74.00	0.27±0.07	18.50±1.50	47.50±29.50	0.04±0.01	7.50±0.50
Q8NE18	NSUN7	Putative methyltransferase NSUN7	81787				71.50±38.50	0.04±0.00	6.50±1.50
Q7Z6Z7	HUWE1	E3 ubiquitin-protein ligase HUWE1	485523	982.50±225.50	0.11±0.00	27.50±3.50	122.00±0.00	0.04±0.00	6.00±0.00
Q08378	GOLGA3	Golgin subfamily A member 3	167765	183.00±38.00	0.11±0.01	19.50±3.50	33.00±0.00	0.04±0.00	6.00±0.00
Q8TDI8	TMC1	Transmembrane channel-like protein 1	88452				89.00±0.00	0.04±0.00	6.00±0.00
P11055	MYH3	Myosin-3	224850	42.00±6.00	0.01±0.00	5.00±1.00	79.50±15.50	0.04±0.01	5.00±0.00
P49321	NASP	Nuclear autoantigenic sperm protein	85471	111.00±5.00	0.17±0.05	4.50±0.50	33.00±0.00	0.04±0.00	5.00±0.00
Q08211	DHX9	ATP-dependent RNA helicase A	142181	611.50±28.50	0.19±0.02	16.00±3.00	135.00±0.00	0.04±0.02	4.00±2.00
Q6P2H3	CEP85	Centrosomal protein of 85 kDa	86270				34.00±0.00	0.04±0.00	4.00±0.00
Q9Y2Q0	ATP8A1	Probable phospholipid-transporting ATPase IA	132597	533.50±21.50	0.25±0.06	22.50±3.50	46.50±0.50	0.04±0.02	3.50±1.50
P12882	MYH1	Myosin-1	223976	42.00±6.00	0.01±0.00	3.50±0.50	79.50±15.50	0.04±0.01	3.50±0.50
Q9Y623	MYH4	Myosin-4	223902	42.00±6.00	0.65±0.64	3.00±1.00	79.50±15.50	0.04±0.01	3.50±0.50
Q9UKX2	MYH2	Myosin-2	223932	42.00±6.00	1.35±0.07	2.50±0.50	79.50±15.50	0.04±0.01	3.50±0.50
Q8TBA6	GOLGA5	Golgin subfamily A member 5	83031				33.50±0.50	0.04±0.00	3.50±0.50
Q14315	FLNC	Filamin-C	293407	958.50±22.50	0.24±0.02	28.50±1.50	152.00±34.00	0.04±0.02	3.00±1.00
Q86UP2	KTN1	Kinectin	156464	473.50±19.50	0.23±0.03	17.00±3.00	81.00±25.00	0.04±0.00	3.00±1.00
Q14980-2	NUMA1	Isoform 2 of Nuclear mitotic apparatus protein 1	237456	440.50±44.50	0.15±0.04	15.50±0.50	94.50±2.50	0.04±0.01	3.00±0.00
Q6U841	SLC4A10	Sodium-driven chloride bicarbonate exchanger	127063	271.00±5.00	0.13±0.02	9.50±0.50	47.50±0.50	0.04±0.01	3.00±1.00
F8W8P5	CADPS2	Calcium-dependent secretion activator 2	144722	209.00±2.00	0.06±0.01	9.00±2.00	82.00±3.00	0.04±0.02	3.00±0.00
Q13616	CUL1	Cullin-1	90306	72.50±12.50	0.09±0.02	3.00±0.00	37.00±17.00	0.04±0.00	3.00±1.00
B4DPI2	SARDH	Sarcosine dehydrogenase, mitochondrial	83764				72.00±0.00	0.04±0.00	3.00±0.00
Q92922	SMARCC1	SWI/SNF complex subunit SMARCC1	123303				72.00±0.00	0.04±0.00	3.00±0.00
Q9NVU0	POLR3E	DNA-directed RNA polymerase III subunit RPC5	80532				31.00±0.00	0.04±0.00	3.00±0.00
Q96PV0	SYNGAP1	Ras/Rap GTPase-activating protein SynGAP	149160	579.00±93.00	0.27±0.03	21.00±3.00	79.00±19.00	0.04±0.02	2.50±0.50
Q13367	AP3B2	AP-3 complex subunit beta-2	119612	585.50±30.50	0.43±0.07	20.50±1.50	30.00±8.00	0.04±0.01	2.50±0.50
P42704	LRPPRC	Leucine-rich PPR motif-containing protein, mitochondrial	159003	507.00±28.00	0.32±0.02	18.00±0.00	85.00±7.00	0.04±0.00	2.50±0.50
Q5TH69	ARFGEF3	Brefeldin A-inhibited guanine nucleotide-exchange protein 3	243862	472.50±76.50	0.14±0.01	14.00±0.00	143.00±46.00	0.04±0.01	2.50±0.50
Q9H2M9	RAB3GAP2	Rab3 GTPase-activating protein non-catalytic subunit	157482	188.50±36.50	0.13±0.02	11.50±0.50	67.00±1.00	0.04±0.00	2.50±0.50
Q70J99	UNC13D	Protein unc-13 homolog D	124288	49.00±0.00	0.05±0.00	10.00±0.00	56.50±1.50	0.04±0.01	2.50±0.50
Q9NZB2	FAM120A	Constitutive coactivator of PPAR-gamma-like protein 1	123008	127.00±29.00	0.11±0.03	5.00±2.00	92.00±18.00	0.04±0.01	2.50±1.50
Q8WWI5	SLC44A1	Choline transporter-like protein 1	74793	457.00±13.00	0.32±0.03	13.50±0.50	94.50±4.50	0.04±0.00	2.00±0.00
Q9P265	DIP2B	Disco-interacting protein 2 homolog B	173606	281.00±23.00	0.22±0.02	12.50±1.50	40.50±9.50	0.04±0.02	2.00±1.00
Q8N4C8	MINK1	Misshapen-like kinase 1	150413	190.00±26.00	0.13±0.02	9.50±1.50	56.00±0.00	0.04±0.00	2.00±0.00
Q93034	CUL5	Cullin-5	91468	262.00±49.00	0.28±0.00	9.00±0.00	31.00±0.00	0.04±0.00	2.00±0.00
Q14166	TTLL12	Tubulin--tyrosine ligase-like protein 12	75154	154.50±6.50	0.22±0.02	8.00±1.00	50.00±0.00	0.04±0.00	2.00±0.00
Q9P2R3	ANKFY1	Ankyrin repeat and FYVE domain-containing protein 1	129915	199.00±8.00	0.09±0.01	6.00±0.00	61.00±12.00	0.04±0.01	2.00±0.00
Q2M389	KIAA1033	WASH complex subunit 7	137343	143.50±4.50	0.09±0.02	5.00±1.00	41.50±9.50	0.04±0.02	2.00±0.00
A6NI56	CCDC154	Coiled-coil domain-containing protein 154	76422	34.50±1.50	0.18±0.14	3.50±0.50	34.00±0.00	0.04±0.00	2.00±0.00
G3XAI2	LAMB1	Laminin subunit beta-1	207703	73.00±8.00	0.02±0.00	2.00±0.00	59.50±31.50	0.04±0.02	2.00±1.00
P12757	SKIL	Ski-like protein	78181				42.00±0.00	0.04±0.00	2.00±0.00
P29590-13	PML	Isoform PML-13 of Protein PML	87334				31.00±0.00	0.04±0.00	2.00±0.00
Q8N309	LRRC43	Leucine-rich repeat-containing protein 43	73489				30.00±0.00	0.04±0.00	2.00±0.00
P13010	XRCC5	X-ray repair cross-complementing protein 5	83222	154.00±3.00	0.29±0.07	14.00±0.00	42.50±18.50	0.04±0.00	2.00±0.50
O43143	DHX15	Putative pre-mRNA-splicing factor ATP-dependent RNA helicase DHX15	91673	169.00±20.00	0.11±0.04	6.00±1.00	80.50±16.50	0.04±0.00	2.00±0.50
Q96GP6	SCARF2	Scavenger receptor class F member 2	96980				31.00±0.00	0.03±0.00	13.00±0.00
Q8N283	ANKRD35	Ankyrin repeat domain-containing protein 35	110811	85.50±5.50	0.06±0.00	56.00±2.00	38.00±3.00	0.03±0.00	12.50±0.50
Q8N9C0	IGSF22	Immunoglobulin superfamily member 22	100907				74.00±15.00	0.03±0.00	12.50±3.50
E7ERU0	DST	Dystonin	618237	1041.50±132.50	0.13±0.01	54.00±6.00	123.00±1.00	0.03±0.01	10.00±0.00
Q9NRM1	ENAM	Enamelin	129104				36.00±0.00	0.03±0.00	9.00±0.00
B7WPM2	TDRD1	Tudor domain-containing protein 1	122088	70.50±7.50	0.03±0.00	12.00±0.00	43.00±0.00	0.03±0.00	8.00±0.00
E7ERI2	IQCA1	IQ and AAA domain-containing protein 1	95291	43.00±0.00	0.03±0.00	5.00±0.00	46.50±10.50	0.03±0.00	7.50±2.50
E9PD98	ITSN1	Intersectin-1	196171	247.50±4.50	0.10±0.00	15.00±1.00	70.00±16.00	0.03±0.01	6.00±1.00
P02549	SPTA1	Spectrin alpha chain, erythrocytic 1	281039	72.50±28.50	0.06±0.02	12.00±1.00	35.50±18.50	0.03±0.02	6.00±2.00
Q8IVF2	AHNAK2	Protein AHNAK2	617383	537.50±36.50	0.10±0.01	23.00±2.00	113.00±54.00	0.03±0.01	5.00±2.00
J3KP06	LMO7	LIM domain only protein 7	191723	168.50±57.50	0.06±0.01	13.50±2.50	32.00±3.00	0.03±0.00	5.00±1.00
Q86Z14	KLB	Beta-klotho	120473				40.00±0.00	0.03±0.00	5.00±0.00
P11277-2	SPTB	Isoform 2 of Spectrin beta chain, erythrocytic	268630	438.50±28.50	0.15±0.02	18.50±3.50	110.50±13.50	0.03±0.02	3.50±2.50
Q93008	USP9X	Probable ubiquitin carboxyl-terminal hydrolase FAF-X	295515	479.00±15.00	0.13±0.00	15.50±1.50	126.00±0.00	0.03±0.00	3.00±0.00
Q8TCU6-2	PREX1	Isoform 2 of Phosphatidylinositol 3,4,5-trisphosphate-dependent Rac exchanger 1 protein	107736	175.00±9.00	0.13±0.00	11.50±3.50	30.00±0.00	0.03±0.00	3.00±0.00
Q9Y4D1	DAAM1	Disheveled-associated activator of morphogenesis 1	123966	191.00±4.00	0.14±0.00	7.50±0.50	32.00±0.00	0.03±0.00	3.00±0.00
Q9H7D0	DOCK5	Dedicator of cytokinesis protein 5	216198	75.00±48.00	0.05±0.03	3.00±2.00	42.50±11.50	0.03±0.01	3.00±1.00
H7C1F9	RALGAPA2	Ral GTPase-activating protein subunit alpha-2 (Fragment)	197257	41.00±0.00	0.02±0.00	3.00±0.00	41.50±0.50	0.03±0.01	3.00±1.00
P10721	KIT	Mast/stem cell growth factor receptor Kit	111163	30.50±5.50	0.59±0.56	1.50±0.50	35.00±1.00	0.03±0.00	3.00±2.00
D6RGG3	COL12A1	Collagen alpha-1(XII) chain	334193				117.50±2.50	0.03±0.01	3.00±1.00
Q8WUH2	TGFBRAP1	Transforming growth factor-beta receptor-associated protein 1	98236				68.00±8.00	0.03±0.00	3.00±0.00
Q8IWJ2	GCC2	GRIP and coiled-coil domain-containing protein 2	196872				35.00±0.00	0.03±0.00	3.00±0.00
O95477	ABCA1	ATP-binding cassette sub-family A member 1	256363				30.00±0.00	0.03±0.00	3.00±0.00
Q4L180-3	FILIP1L	Isoform 3 of Filamin A-interacting protein 1-like	102626				30.00±0.00	0.03±0.00	3.00±0.00
G3V1L9	TJP1	Tight junction protein 1 (Zona occludens 1), isoform CRA	197681	594.50±91.50	0.18±0.02	22.00±2.00	65.50±22.50	0.03±0.00	2.50±0.50
Q9UPP5	KIAA1107	Uncharacterized protein KIAA1107	157239	293.00±3.00	0.20±0.01	9.00±0.00	37.50±14.50	0.03±0.01	2.50±0.50
Q8IZJ1	UNC5B	Netrin receptor UNC5B	105567	70.00±1.00	0.06±0.00	5.00±0.00	40.50±11.50	0.03±0.00	2.50±1.50
Q9UKX3	MYH13	Myosin-13	224605	42.00±6.00	1.35±0.07	2.50±0.50	40.50±9.50	0.03±0.02	2.50±0.50
J3KN10	PI4KA	Phosphatidylinositol 4-kinase alpha	239244	345.00±109.00	0.11±0.01	18.50±4.50	81.00±28.00	0.03±0.02	2.00±1.00
Q96M69	LRGUK	Leucine-rich repeat and guanylate kinase domain-containing protein	94415	115.00±1.00	0.07±0.00	16.00±3.00	39.00±0.00	0.03±0.00	2.00±0.00
B2RNG4	TRIM6-TRIM34	Protein TRIM6-TRIM34	99833	44.00±4.00	0.05±0.02	12.50±3.50	54.00±0.00	0.03±0.00	2.00±0.00
A0AVT1	UBA6	Ubiquitin-like modifier-activating enzyme 6	119207	139.50±26.50	0.10±0.01	7.00±0.00	35.00±6.00	0.03±0.00	2.00±0.00
Q8NCM2	KCNH5	Potassium voltage-gated channel subfamily H member 5	112946	90.00±22.00	0.03±0.00	6.50±3.50	49.00±0.00	0.03±0.00	2.00±0.00
Q86T65	DAAM2	Disheveled-associated activator of morphogenesis 2	124276	162.50±29.50	0.14±0.00	6.50±0.50	36.00±0.00	0.03±0.00	2.00±0.00
Q96BY7	ATG2B	Autophagy-related protein 2 homolog B	234497	114.00±28.00	0.03±0.00	6.50±2.50	31.00±0.00	0.03±0.00	2.00±0.00
Q96Q05	TRAPPC9	Trafficking protein particle complex subunit 9	129817	74.00±6.00	0.08±0.00	4.00±0.00	30.00±0.00	0.03±0.00	2.00±0.00
Q9Y5I4	PCDHAC2	Protocadherin alpha-C2	110010	32.00±13.00	0.05±0.02	1.50±0.50	41.50±3.50	0.03±0.00	2.00±0.00
Q96JQ2	CLMN	Calmin	112038	68.00±16.00	0.05±0.02	1.50±0.50	33.00±0.00	0.03±0.00	2.00±0.00
H0YGQ3	MPDZ	Multiple PDZ domain protein (Fragment)	107320				42.00±0.00	0.03±0.00	2.00±0.00
B7ZLZ0	GMIP	GEM-interacting protein	104865				38.50±14.50	0.03±0.00	2.00±1.00
Q8IYB3	SRRM1	Serine/arginine repetitive matrix protein 1	102331				53.00±0.00	0.03±0.00	2.00±0.00
M0R0P8	MYO9B	Unconventional myosin-IXb	244845				51.00±0.00	0.03±0.00	2.00±0.00
P12109	COL6A1	Collagen alpha-1(VI) chain	109602				36.50±10.50	0.03±0.00	2.00±1.00
G5E9Q2	CSDE1	Cold shock domain containing E1, RNA-binding, isoform CRA	94539	454.50±33.50	0.34±0.11	16.50±1.50	45.00±15.00	0.03±0.00	2.00±0.50
Q8WXD9	CASKIN1	Caskin-1	150292	385.00±16.00	0.22±0.02	13.00±1.00	42.50±16.50	0.03±0.01	2.00±0.50
Q8NEM0	MCPH1	Microcephalin	94301	33.00±0.00	0.03±0.00	7.00±2.00	31.00±0.00	0.03±0.00	2.00±0.50
F5GYC7	NRXN1	Neurexin-1-beta	166888	156.00±11.00	0.06±0.00	5.50±1.50	43.50±11.50	0.03±0.01	2.00±0.50
E9PMR6	ARHGEF12	Rho guanine nucleotide exchange factor 12	162721	79.00±28.00	0.06±0.00	4.00±0.00	46.50±4.50	0.03±0.01	2.00±0.50
G5E9G7	NRXN2	Neurexin 2, isoform CRA	186108	56.50±12.50	0.06±0.00	1.50±0.50	59.50±27.50	0.03±0.01	2.00±0.50
Q9UFH2	DNAH17	Dynein heavy chain 17, axonemal	515280				98.50±20.50	0.02±0.01	19.50±3.50
E7EP17	DNAH9	Dynein heavy chain 9, axonemal	507074	60.50±8.50	0.02±0.01	6.50±1.50	50.50±0.50	0.02±0.00	15.00±0.00
O94964	SOGA1	Protein SOGA1	161201	110.00±5.00	0.05±0.01	56.50±4.50	38.00±3.00	0.02±0.00	13.00±0.00
Q8NF91	SYNE1	Nesprin-1	1017127	457.50±4.50	0.06±0.01	98.00±0.00	155.50±11.50	0.02±0.01	11.00±1.00
G3V5X4	SYNE2	Nesprin-2	793672				62.00±0.00	0.02±0.00	7.00±0.00
E7EUY0	PRKDC	DNA-dependent protein kinase catalytic subunit	470050	775.00±23.00	0.09±0.00	30.50±0.50	129.50±39.50	0.02±0.00	5.00±0.00
P12270	TPR	Nucleoprotein TPR	267530	123.50±6.50	0.06±0.01	23.50±2.50	45.00±0.00	0.02±0.00	5.00±0.00
P19174	PLCG1	1-phosphatidylinositol 4,5-bisphosphate phosphodiesterase gamma-1	149749	90.50±1.50	0.09±0.02	4.50±0.50	33.00±0.00	0.02±0.00	5.00±0.00
Q14789	GOLGB1	Golgin subfamily B member 1	377215	66.50±36.50	0.02±0.01	5.00±2.00	37.00±0.00	0.02±0.00	4.00±0.00
Q9BV73	CEP250	Centrosome-associated protein CEP250	281880	59.50±34.50	0.02±0.01	3.50±1.50	42.00±0.00	0.02±0.00	4.00±0.00
Q9ULM3	YEATS2	YEATS domain-containing protein 2	151601				31.00±0.00	0.02±0.00	4.00±0.00
Q9BXL7	CARD11	Caspase recruitment domain-containing protein 11	134512	87.00±1.00	0.02±0.00	19.00±2.00	51.50±11.50	0.02±0.00	3.50±0.50
Q5SXM2	SNAPC4	snRNA-activating protein complex subunit 4	160134				32.50±2.50	0.02±0.00	3.50±0.50
Q9H257	CARD9	Caspase recruitment domain-containing protein 9	62715	87.00±1.00	0.02±0.00	19.00±2.00	51.50±11.50	0.02±0.00	3.00±0.00
O14727	APAF1	Apoptotic protease-activating factor 1	144087	50.00±5.00	0.04±0.02	13.50±0.50	32.00±0.00	0.02±0.00	3.00±0.00
Q9Y5S2	CDC42BPB	Serine/threonine-protein kinase MRCK beta	196189	132.50±18.50	0.09±0.02	6.00±1.00	57.00±0.00	0.02±0.00	3.00±0.00
E9PER1	DIP2A	Disco-interacting protein 2 homolog A	172442	57.50±12.50	0.08±0.02	5.50±0.50	40.50±9.50	0.02±0.00	3.00±0.00
F5H5M9	TNIK	TRAF2 and NCK-interacting protein kinase	150042	71.00±1.00	0.03±0.01	4.50±0.50	35.00±0.00	0.02±0.00	3.00±0.00
O60437	PPL	Periplakin	205193	31.50±6.50	0.02±0.00	3.50±0.50	45.00±7.00	0.02±0.00	3.00±0.00
Q7KZ85	SUPT6H	Transcription elongation factor SPT6	200203	53.50±30.50	0.04±0.01	3.00±0.00	33.50±6.50	0.02±0.00	3.00±1.00
Q86UK5	EVC2	Limbin	148825				32.00±0.00	0.02±0.00	3.00±0.00
Q9HD20	ATP13A1	Probable cation-transporting ATPase 13A1	134523	141.50±22.50	0.09±0.02	12.00±3.00	36.50±6.50	0.02±0.00	2.50±0.50
A6NHR9	SMCHD1	Structural maintenance of chromosomes flexible hinge domain-containing protein 1	227942	63.50±17.50	0.04±0.01	6.00±0.00	56.50±5.50	0.02±0.00	2.50±0.50
Q9NZM3	ITSN2	Intersectin-2	194423	102.50±25.50	0.04±0.01	5.00±1.00	60.50±6.50	0.02±0.00	2.50±0.50
Q9Y2K7	KDM2A	Lysine-specific demethylase 2A	135159				62.00±8.00	0.02±0.00	2.50±0.50
Q8TDJ6	DMXL2	DmX-like protein 2	342962	665.00±27.00	0.16±0.01	24.50±2.50	78.00±0.00	0.02±0.00	2.00±0.00
Q9H2G2	SLK	STE20-like serine/threonine-protein kinase	143234	226.00±7.00	0.16±0.01	11.50±1.50	46.00±0.00	0.02±0.00	2.00±0.00
O60271	SPAG9	C-Jun-amino-terminal kinase-interacting protein 4	146913	226.50±28.50	0.19±0.00	10.00±0.00	52.00±20.00	0.02±0.00	2.00±1.00
P35573	AGL	Glycogen debranching enzyme	176819	163.50±16.50	0.14±0.02	7.50±1.50	65.00±0.00	0.02±0.00	2.00±0.00
Q9Y6R7	FCGBP	IgGFc-binding protein	596443	216.50±20.50	0.04±0.01	6.50±0.50	68.00±27.00	0.02±0.01	2.00±1.00
Q9NQX4	MYO5C	Unconventional myosin-Vc	203994	168.50±10.50	0.26±0.21	5.00±1.00	68.50±0.50	0.02±0.00	2.00±0.00
Q7Z7B0	FILIP1	Filamin-A-interacting protein 1	138537	34.00±1.00	0.02±0.00	3.00±1.00	53.00±0.00	0.02±0.00	2.00±0.00
Q9HC10-2	OTOF	Isoform 2 of Otoferlin	141289				39.00±0.00	0.02±0.00	2.00±0.00
Q8IWK6	GPR125	Probable G-protein coupled receptor 125	148111				35.00±0.00	0.02±0.00	2.00±0.00
Q8WWL7	CCNB3	G2/mitotic-specific cyclin-B3	159013				34.00±6.00	0.02±0.00	2.00±0.00
H7BYJ3	CIT	Citron Rho-interacting kinase (Fragment)	189009	666.50±61.50	0.18±0.03	21.00±2.00	34.00±14.00	0.02±0.01	2.00±0.50
Q5SW79	CEP170	Centrosomal protein of 170 kDa	175586	203.50±47.50	0.16±0.02	13.00±1.00	62.50±7.50	0.02±0.00	2.00±0.50
Q5T5U3	ARHGAP21	Rho GTPase-activating protein 21	218567	242.00±16.00	0.09±0.00	6.00±0.00	52.50±14.50	0.02±0.01	2.00±0.50
E7EW20	MYO6	Unconventional myosin-VI	150111	190.00±6.00	0.06±0.02	4.00±0.00	47.50±7.50	0.02±0.00	2.00±0.50
P25940	COL5A3	Collagen alpha-3(V) chain	172700				53.00±5.00	0.02±0.00	2.00±0.50
Q9BXP8	PAPPA2	Pappalysin-2	203486				36.50±2.50	0.02±0.00	2.00±0.50
P02458	COL2A1	Collagen alpha-1(II) chain	142782				34.00±16.00	0.02±0.00	2.00±0.50
O95613	PCNT	Pericentrin	380600				34.00±0.00	0.01±0.00	8.00±0.00
P49454	CENPF	Centromere protein F	370844	34.00±11.00	0.02±0.01	18.00±1.00	59.00±9.00	0.01±0.00	4.50±0.50
H7BY35	RYR2	Ryanodine receptor 2	570311	411.50±38.50	0.08±0.00	22.00±1.00	58.00±1.00	0.01±0.00	3.50±2.50
Q8NCM8	DYNC2H1	Cytoplasmic dynein 2 heavy chain 1	495790				43.00±0.00	0.01±0.00	3.00±0.00
P46939	UTRN	Utrophin	396444	276.00±38.00	0.06±0.01	9.00±1.00	61.50±8.50	0.01±0.00	2.00±0.00
F5H1D6	POLE	DNA polymerase	260870	37.00±1.00	0.01±0.00	6.50±3.50	34.00±0.00	0.01±0.00	2.00±0.00
Q96BY6	DOCK10	Dedicator of cytokinesis protein 10	251825	81.50±29.50	0.04±0.01	5.50±1.50	34.00±0.00	0.01±0.00	2.00±0.00
Q9P2D3	HEATR5B	HEAT repeat-containing protein 5B	226839	117.00±0.00	0.01±0.00	2.00±0.00	64.00±0.00	0.01±0.00	2.00±0.00
E7EPZ9	TNXB	Tenascin-X	465114				76.00±8.00	0.01±0.00	2.00±0.00
Q5T4S7	UBR4	E3 ubiquitin-protein ligase UBR4	580547	354.50±24.50	0.06±0.01	12.50±1.50	37.50±14.50	0.01±0.00	2.00±0.50
G5E9P1	ITPR1	Inositol 1,4,5-triphosphate receptor, type 1, isoform CRA	311832	328.50±57.50	0.07±0.01	10.50±2.50	51.50±17.50	0.01±0.00	2.00±0.50
O43157	PLXNB1	Plexin-B1	235401	114.50±21.50	0.05±0.01	3.50±0.50	42.00±7.00	0.01±0.00	2.00±0.50
O94826	TOMM70A	Mitochondrial import receptor subunit TOM70	68096	805.50±20.50	0.81±0.04	36.00±1.00
B4E220	AQP1	Aquaporin-1	36009	1067.50±97.50	0.70±0.00	30.50±0.50
K7N7A8	K7N7A8	Uncharacterized protein (Fragment)	49052	1067.50±97.50	0.70±0.00	30.50±0.50
P05787	KRT8	Keratin, type II cytoskeletal 8	53671	333.00±171.00	0.31±0.04	28.50±7.50
D6RI11	CPLX1	Complexin-1	12574	608.00±46.00	10.20±0.00	28.00±4.00
P08729	KRT7	Keratin, type II cytoskeletal 7	51411	333.00±171.00	0.31±0.04	26.00±8.00
Q5T7Y6	S100A1	Protein S100-A1	16056	835.50±57.50	0.96±0.19	25.50±2.50
P62714	PPP2CB	Serine/threonine-protein phosphatase 2A catalytic subunit beta isoform	36123	541.00±3.00	1.72±0.70	25.00±1.00
K7EIG7	MYO1D	Unconventional myosin-Id	106738	425.50±39.50	0.42±0.02	24.50±0.50
Q9BUB1	PRKAR2A	PRKAR2A protein	43382	706.00±36.00	1.33±0.09	23.50±1.50
P21283	ATP6V1C1	V-type proton ATPase subunit C 1	44085	486.50±94.50	1.48±0.27	23.00±3.00
P06748	NPM1	Nucleophosmin	32726	699.50±110.50	1.17±0.00	22.50±2.50
P51148	RAB5C	Ras-related protein Rab-5C	23696	519.00±19.00	2.53±0.24	20.50±0.50
O60361	NME2P1	Putative nucleoside diphosphate kinase	15690	562.00±20.00	2.80±1.18	20.00±1.00
Q9NSD9	FARSB	Phenylalanine--tRNA ligase beta subunit	66701	809.50±19.50	0.44±0.04	20.00±1.00
P51178	PLCD1	1-phosphatidylinositol 4,5-bisphosphate phosphodiesterase delta-1	86352	438.00±30.00	0.33±0.03	19.00±1.00
Q9Y2J8	PADI2	Protein-arginine deiminase type-2	76257	487.50±49.50	0.73±0.00	18.50±2.50
E9PH29	PRDX3	Thioredoxin-dependent peroxide reductase, mitochondrial	26107	356.00±9.00	1.96±0.00	18.50±0.50
Q00535	CDK5	Cyclin-dependent kinase 5	33739	347.50±53.50	1.24±0.31	18.50±5.50
B1ALY0	PALM2-AKAP2	Protein PALM2-AKAP2 (Fragment)	47712	421.50±58.50	0.41±0.19	18.00±3.00
D3YTA4	PALM2	HCG28765, isoform CRA	45955	421.50±58.50	0.41±0.19	18.00±3.00
Q9GZP4	PITHD1	PITH domain-containing protein 1	24391	409.00±46.00	1.46±0.00	17.50±0.50
Q12906	ILF3	Interleukin enhancer-binding factor 3	95678	526.50±0.50	0.40±0.00	17.00±1.00
Q8IW45	CARKD	ATP-dependent (S)-NAD(P)H-hydrate dehydratase	36895	453.50±27.50	0.83±0.00	17.00±0.00
O95831	AIFM1	Apoptosis-inducing factor 1, mitochondrial	67144	523.50±16.50	0.65±0.04	17.00±0.00
A0MZ66	KIAA1598	Shootin-1	72109	390.50±23.50	0.34±0.03	17.00±0.00
P14868	DARS	Aspartate--tRNA ligase, cytoplasmic	57499	505.50±25.50	0.65±0.00	16.50±1.50
O43295	SRGAP3	SLIT-ROBO Rho GTPase-activating protein 3	125395	519.00±25.00	0.26±0.03	16.00±1.00
J3KQR7	CEP170B	Centrosomal protein of 170 kDa protein B	172225	437.50±84.50	0.21±0.05	16.00±2.00
Q15056	EIF4H	Eukaryotic translation initiation factor 4H	27425	274.00±13.00	1.23±0.00	16.00±1.00
O00401	WASL	Neural Wiskott-Aldrich syndrome protein	55192	125.50±4.50	0.19±0.00	16.00±4.00
O15079	SNPH	Syntaphilin	54302	433.00±33.00	0.75±0.05	15.50±1.50
Q86XD5-2	FAM131B	Isoform 2 of Protein FAM131B	37552	446.00±22.00	0.60±0.07	15.50±0.50
P50213	IDH3A	Isocitrate dehydrogenase [NAD] subunit alpha, mitochondrial	40022	302.50±19.50	1.30±0.09	15.50±2.50
Q9Y2A7	NCKAP1	Nck-associated protein 1	130018	400.50±35.50	0.35±0.10	15.00±2.00
P10599	TXN	Thioredoxin	12015	636.50±71.50	0.66±0.00	14.50±2.50
F5GWT4	WNK1	Serine/threonine-protein kinase WNK1	226220	395.50±16.50	0.13±0.01	14.50±0.50
H0Y3K7	ABLIM1	Actin-binding LIM protein 1	74839	432.50±39.50	0.54±0.00	14.50±0.50
E7ESZ7	NDUFA10	NADH dehydrogenase [ubiquinone] 1 alpha subcomplex subunit 10, mitochondrial	45052	338.50±87.50	0.65±0.12	14.50±1.50
O60749	SNX2	Sorting nexin-2	58549	354.00±51.00	0.69±0.04	14.50±1.50
O00231	PSMD11	26S proteasome non-ATPase regulatory subunit 11	47719	391.00±16.00	0.77±0.05	14.00±2.00
G5E933	SBF1	Myotubularin-related protein 5	210422	317.50±13.50	0.19±0.06	14.00±3.00
Q68CR9	DKFZp781B11202	Aspartate--tRNA ligase, cytoplasmic	46084	441.00±6.00	0.65±0.00	14.00±1.00
B7Z238	BCL2L13	Bcl-2-like protein 13	39017	411.00±64.00	0.38±0.00	13.50±1.50
P16157	ANK1	Ankyrin-1	207334	90.50±8.50	0.06±0.00	13.50±4.50
A8MXP9	MATR3	Matrin-3	100419	387.50±2.50	0.31±0.02	13.50±0.50
P22694-5	PRKACB	Isoform 5 of cAMP-dependent protein kinase catalytic subunit beta	41092	437.00±36.00	0.53±0.06	13.50±1.50
P05165	PCCA	Propionyl-CoA carboxylase alpha chain, mitochondrial	80635	480.50±33.50	0.35±0.03	13.00±0.00
P09110	ACAA1	3-ketoacyl-CoA thiolase, peroxisomal	44834	699.00±83.00	0.92±0.14	13.00±2.00
Q9H254	SPTBN4	Spectrin beta chain, non-erythrocytic 4	290005	231.00±28.00	0.08±0.01	13.00±1.00
Q8IVD9	NUDCD3	NudC domain-containing protein 3	40854	540.50±31.50	0.54±0.06	12.50±0.50
G3V1U3	METAP2	Methionine aminopeptidase	36596	415.50±28.50	0.48±0.07	12.50±0.50
O14617	AP3D1	AP-3 complex subunit delta-1	131159	331.00±46.00	0.18±0.02	12.50±3.50
Q13451	FKBP5	Peptidyl-prolyl cis-trans isomerase FKBP5	51693	269.00±42.00	0.92±0.18	12.50±3.50
O95671	ASMTL	N-acetylserotonin O-methyltransferase-like protein	69554	397.00±23.00	0.48±0.03	12.00±1.00
F8WD04	ATL1	Atlastin-1	63863	305.00±17.00	0.53±0.04	12.00±1.00
Q969E4	TCEAL3	Transcription elongation factor A protein-like 3	22603	354.50±29.50	1.29±0.00	12.00±2.00
Q8N0X7	SPG20	Spartin	73358	546.50±262.50	0.12±0.02	12.00±6.00
K7EJE8	LONP1	Lon protease homolog, mitochondrial	93637	247.50±22.50	0.46±0.01	12.00±0.00
Q16836-2	HADH	Isoform 2 of Hydroxyacyl-coenzyme A dehydrogenase, mitochondrial	42455	279.50±2.50	0.51±0.05	12.00±0.00
Q86YQ8	CPNE8	Copine-8	63638	265.50±83.50	0.32±0.03	11.50±1.50
Q9H1V8	SLC6A17	Sodium-dependent neutral amino acid transporter SLC6A17	81747	403.50±33.50	0.22±0.00	11.50±0.50
P15090	FABP4	Fatty acid-binding protein, adipocyte	14824	236.50±23.50	3.79±2.94	11.50±2.50
F5GWE5	PITPNA	Phosphatidylinositol transfer protein alpha isoform	32010	353.50±38.50	1.30±0.66	11.50±2.50
Q13442	PDAP1	28 kDa heat- and acid-stable phosphoprotein	20618	406.50±39.50	1.74±0.60	11.50±1.50
Q07954	LRP1	Prolow-density lipoprotein receptor-related protein 1	523150	376.00±54.00	0.06±0.00	11.50±0.50
Q6NZI2	PTRF	Polymerase I and transcript release factor	43450	217.00±33.00	0.62±0.18	11.50±1.50
Q05469	LIPE	Hormone-sensitive lipase	117323	338.00±45.00	0.18±0.00	11.00±0.00
P41250	GARS	Glycine--tRNA ligase	83854	322.00±52.00	0.24±0.03	11.00±1.00
Q9UKG1	APPL1	DCC-interacting protein 13-alpha	80298	229.50±29.50	0.20±0.03	11.00±2.00
Q16795	NDUFA9	NADH dehydrogenase [ubiquinone] 1 alpha subcomplex subunit 9, mitochondrial	42654	286.50±4.50	0.45±0.00	11.00±0.00
H7C3T4	PRDX4	Peroxiredoxin-4 (Fragment)	18485	169.00±1.00	1.31±0.00	11.00±2.00
C9JFE4	GPS1	COP9 signalosome complex subunit 1	53908	282.50±11.50	0.27±0.00	10.50±0.50
Q4G0N4	NADK2	NAD kinase 2, mitochondrial	49972	316.50±29.50	0.43±0.05	10.50±0.50
O00170	AIP	AH receptor-interacting protein	38068	288.00±17.00	0.68±0.03	10.50±0.50
G5E945	MOBP	Myelin-associated oligodendrocyte basic protein	23822	226.50±7.50	0.39±0.09	10.50±0.50
F5H355	RABEP1	Rab GTPase-binding effector protein 1	94456	199.50±17.50	0.17±0.02	10.50±0.50
Q6YN16	HSDL2	Hydroxysteroid dehydrogenase-like protein 2	45651	232.00±5.00	0.42±0.10	10.00±1.00
G3V1D4	LIN7C	Lin-7 homolog C (C. elegans), isoform CRA	19288	323.50±35.50	1.23±0.00	10.00±1.00
P04181	OAT	Ornithine aminotransferase, mitochondrial	48846	253.00±28.00	0.26±0.04	10.00±0.00
Q92499	DDX1	ATP-dependent RNA helicase DDX1	83349	199.50±15.50	0.19±0.02	10.00±0.00
C9JNW5	RPL24	60S ribosomal protein L24	17646	374.00±17.00	0.69±0.00	9.50±0.50
J3KN69	NCEH1	Arylacetamide deacetylase-like 1	49431	326.00±15.00	0.25±0.04	9.50±0.50
P46781	RPS9	40S ribosomal protein S9	22635	167.50±5.50	0.75±0.24	9.50±0.50
B4E132	DDX3Y	Uncharacterized protein	44985	149.00±39.00	0.53±0.00	9.50±2.50
H3BRC0	COQ9	Ubiquinone biosynthesis protein COQ9, mitochondrial	23026	335.00±8.00	0.61±0.11	9.50±0.50
Q1KMD3	HNRNPUL2	Heterogeneous nuclear ribonucleoprotein U-like protein 2	85622	212.50±44.50	0.35±0.00	9.50±1.50
H3BQZ7	hCG_2044799	HCG2044799	85209	212.50±44.50	0.35±0.00	9.50±1.50
Q5SSJ5	HP1BP3	Heterochromatin protein 1-binding protein 3	61454	181.50±1.50	0.84±0.32	9.50±0.50
B7Z590	CDH13	Cadherin-13	74197	440.50±40.50	0.17±0.03	9.00±0.00
P35613	BSG	Basigin	42573	227.00±6.00	0.70±0.13	9.00±1.00
Q9P2P5	HECW2	E3 ubiquitin-protein ligase HECW2	176630	192.50±24.50	0.14±0.00	9.00±0.00
P43121	MCAM	Cell surface glycoprotein MUC18	72532	334.00±19.00	0.20±0.06	9.00±0.00
S4R418	BIN2	Bridging integrator 2	58680	168.00±54.00	2.99±0.20	9.00±3.00
Q5H9L2	TCEAL5	Transcription elongation factor A protein-like 5	23407	258.50±9.50	0.83±0.12	9.00±2.00
P51153	RAB13	Ras-related protein Rab-13	22988	230.00±75.00	1.27±0.07	9.00±3.00
Q9Y305	ACOT9	Acyl-coenzyme A thioesterase 9, mitochondrial	50269	150.50±68.50	0.63±0.26	9.00±3.00
Q9Y2X7	GIT1	ARF GTPase-activating protein GIT1	85030	273.00±73.00	0.20±0.04	9.00±3.00
P23434	GCSH	Glycine cleavage system H protein, mitochondrial	19101	387.50±29.50	0.38±0.00	8.50±1.50
Q6NXS1	PPP1R2P3	Protein phosphatase inhibitor 2-like protein 3	23091	341.00±64.00	1.28±0.31	8.50±2.50
E7EMN6	PPP1R2	Protein phosphatase inhibitor 2 (Fragment)	19233	341.00±64.00	1.28±0.31	8.50±2.50
Q6F5E8	RLTPR	Leucine-rich repeat-containing protein 16C	156133	245.50±25.50	0.10±0.01	8.50±0.50
O75396	SEC22B	Vesicle-trafficking protein SEC22b	24806	333.50±102.50	0.66±0.00	8.50±1.50
Q8NE71	ABCF1	ATP-binding cassette sub-family F member 1	96323	279.00±6.00	0.16±0.02	8.50±1.50
Q8NI08	NCOA7	Nuclear receptor coactivator 7	106722	234.50±40.50	0.18±0.02	8.50±0.50
J3KPC5	RAP1GAP	RAP1, GTPase activating protein 1, isoform CRA	77185	213.00±5.00	0.26±0.03	8.50±0.50
Q16566	CAMK4	Calcium/calmodulin-dependent protein kinase type IV	52349	337.50±5.50	0.21±0.08	8.50±1.50
Q6IBS0	TWF2	Twinfilin-2	39751	253.50±10.50	0.27±0.00	8.50±0.50
H3BUA5	H3BUA5	Uncharacterized protein (Fragment)	15942	202.00±9.00	3.47±0.00	8.50±0.50
H3BRV0	EIF3C	Eukaryotic translation initiation factor 3 subunit C	104720	301.50±51.50	0.19±0.02	8.00±2.00
G3V153	CAPRIN1	Caprin-1	70481	187.50±28.50	0.23±0.03	8.00±1.00
P13693	TPT1	Translationally-controlled tumor protein	19697	250.00±8.00	0.30±0.11	8.00±0.00
Q12805	EFEMP1	EGF-containing fibulin-like extracellular matrix protein 1	56885	255.50±0.50	0.41±0.07	8.00±1.00
Q5QNZ2	ATP5F1	ATP synthase F(0) complex subunit B1, mitochondrial	22318	299.50±75.50	0.42±0.10	8.00±1.00
Q12905	ILF2	Interleukin enhancer-binding factor 2	43263	215.50±3.50	0.56±0.12	8.00±0.00
Q6ZMI0	PPP1R21	Protein phosphatase 1 regulatory subunit 21	88773	204.50±21.50	0.20±0.00	8.00±0.00
B3KRI2	NDUFS7	NADH dehydrogenase [ubiquinone] iron-sulfur protein 7, mitochondrial	22416	224.00±23.00	0.52±0.00	8.00±0.00
O00571	DDX3X	ATP-dependent RNA helicase DDX3X	73597	121.50±9.50	0.24±0.00	8.00±2.00
Q9H1K4	SLC25A18	Mitochondrial glutamate carrier 2	34340	149.00±65.00	1.50±0.22	8.00±4.00
G3XAA2	MAP4K4	Mitogen-activated protein kinase kinase kinase kinase 4	134173	179.00±7.00	0.07±0.00	8.00±1.00
Q01064	PDE1B	Calcium/calmodulin-dependent 3~,5~-cyclic nucleotide phosphodiesterase 1B	61854	286.00±79.00	0.37±0.07	8.00±0.00
H0Y360	AMPD2	AMP deaminase 2 (Fragment)	99192	207.00±7.00	0.20±0.06	8.00±0.00
Q86UX6	STK32C	Serine/threonine-protein kinase 32C	55359	179.00±3.00	0.12±0.00	7.50±0.50
Q9ULH1	ASAP1	Arf-GAP with SH3 domain, ANK repeat and PH domain-containing protein 1	126390	226.50±60.50	0.15±0.02	7.50±1.50
Q9UPU7	TBC1D2B	TBC1 domain family member 2B	110496	50.00±9.00	0.03±0.00	7.50±2.50
P62140	PPP1CB	Serine/threonine-protein phosphatase PP1-beta catalytic subunit	37961	143.50±33.50	0.41±0.12	7.50±1.50
P23515	OMG	Oligodendrocyte-myelin glycoprotein	50032	154.50±47.50	0.58±0.20	7.50±2.50
F5H365	SEC23A	Protein transport protein Sec23A	83828	267.50±24.50	0.15±0.02	7.50±0.50
Q02878	RPL6	60S ribosomal protein L6	32765	153.00±24.00	0.55±0.07	7.50±1.50
F8VR82	PPP1CC	Serine/threonine-protein phosphatase	31765	168.00±24.00	0.35±0.00	7.50±0.50
J3KNQ4	PARVA	Alpha-parvin	46618	301.50±11.50	0.23±0.00	7.50±0.50
F8VWM7	SCN8A	Sodium channel protein type 8 subunit alpha	179130	271.00±17.00	0.09±0.00	7.50±0.50
Q9Y2T3	GDA	Guanine deaminase	51484	237.50±16.50	0.41±0.05	7.50±0.50
B4DDY8	HARS2	Histidyl-tRNA synthetase-like, isoform CRA	54821	182.00±11.00	0.42±0.00	7.50±0.50
Q9HC56	PCDH9	Protocadherin-9	136722	279.50±20.50	0.14±0.01	7.00±0.00
Q9GZZ9	UBA5	Ubiquitin-like modifier-activating enzyme 5	45290	250.50±42.50	0.20±0.05	7.00±1.00
F5H3B6	SHROOM2	Protein Shroom2	51250	196.50±4.50	0.06±0.00	7.00±0.00
J3KQ73	FKBP8	Peptidyl-prolyl cis-trans isomerase FKBP8	47627	242.50±14.50	0.22±0.00	7.00±0.00
O60307	MAST3	Microtubule-associated serine/threonine-protein kinase 3	143847	66.00±0.00	0.05±0.00	7.00±0.00
Q01105	SET	Protein SET	33469	217.00±20.00	0.40±0.07	7.00±1.00
F5H0B0	TPD52	Tumor protein D52	31379	203.50±27.50	0.58±0.08	7.00±2.00
O95721	SNAP29	Synaptosomal-associated protein 29	28953	246.50±0.50	0.47±0.08	7.00±0.00
[truncated: 2,341 more rows]

## Sheet: Table S3 Deamidated peptides
Table S3. Unique deamidated peptides identified in pellet fraction and sites of modifications
Pep	prot_acc	prot_desc	prot_score	prot_mass	pep_query	pep_rank	pep_isbold	pep_isunique	pep_exp_mz	pep_exp_mr	pep_exp_z	pep_calc_mr	pep_delta	pep_start	pep_end	pep_miss	pep_score	pep_homol	pep_ident	pep_expect	pep_res_before	pep_seq	pep_res_after	pep_frame	pep_var_mod	pep_var_mod_pos	pep_num_match	pep_scan_title
-.EIVLTQ#SPGTLSLSPGER.A	P01620	sp|P01620|KV302_HUMAN Ig kappa chain V-III region SIE OS=Homo sapiens PE=1 SV=1	39	11882	5972	1	1	1	943.008	1884	2	1883.98	0.0174	1	18	0	39		35	0.022	-	EIVLTQSPGTLSLSPGER	A		Deamidated (NQ)	0.000002000000000000.0	7	131113_Sunil_PPT_Brain_A_25Spectrum8869_scans__10437
-.EQFLLN#YLK.E	A0A087WT32	tr|A0A087WT32|A0A087WT32_HUMAN TELO2-interacting protein 1 homolog (Fragment) OS=Homo sapiens GN=TTI1 PE=1 SV=1	106	3641	1322	1	1	1	584.822	1167.63	2	1167.62	0.0116	1	9	0	43.67		33	0.0053	-	EQFLLNYLK	E		Deamidated (NQ)	0.000002000.0	5	131117_Sunil_PPT_BrainRP_B_22Spectrum5792_scans__6908
-.GPLN#Q#ESAR.K	H0YII6	tr|H0YII6|H0YII6_HUMAN Nuclear receptor ROR-alpha (Fragment) OS=Homo sapiens GN=RORA PE=1 SV=1	36	7019	394	1	1	1	488.232	974.45	2	972.451	1.9986	1	9	0	35.72	23	32	0.024	-	GPLNQESAR	K		2 Deamidated (NQ)	0.000220000.0	5	131117_Sunil_PPT_BrainRP_B_11Spectrum7265_scans__8564
-.IDLQ#GELDR.F	H0Y9C0	tr|H0Y9C0|H0Y9C0_HUMAN Nucleoside diphosphate-linked moiety X motif 6 (Fragment) OS=Homo sapiens GN=NUDT6 PE=1 SV=1	39	5607	797	2	0	1	530.269	1058.52	2	1058.52	-0.0007	1	9	0	36.91		34	0.027	-	IDLQGELDR	F		Deamidated (NQ)	0.000200000.0	5	131023_Sunil_PPT_Brain_A_11Spectrum6998_scans__9122
-.MQ#LVLK.M	E9PBB9	tr|E9PBB9|E9PBB9_HUMAN C-Jun-amino-terminal kinase-interacting protein 1 OS=Homo sapiens GN=MAPK8IP1 PE=1 SV=1	37	78020	15	1	1	1	366.72	731.425	2	731.425	0	1	6	0	36.92		35	0.036	-	MQLVLK	M		Deamidated (NQ)	0.020000.0	5	131023_Sunil_PPT_Brain_A_23Spectrum6844_scans__8442
-.Q#VQLVQ#SGGGLVKPGGSLR.L	P01762	sp|P01762|HV301_HUMAN Ig heavy chain V-III region TRO OS=Homo sapiens PE=1 SV=1	239	13578	5960	1	1	1	628.018	1881.03	3	1881.03	0	1	19	0	45.53	15	33	0.0029	-	QVQLVQSGGGLVKPGGSLR	L		2 Deamidated (NQ)	0.2000020000000000000.0	17	131113_Sunil_PPT_Brain_A_02Spectrum5505_scans__7458
-.Q#VQLVQSGAEVK.K	P01742	sp|P01742|HV101_HUMAN Ig heavy chain V-I region EU OS=Homo sapiens PE=1 SV=1	113	12578	2311	1	1	1	643.851	1285.69	2	1285.69	0.0002	1	12	0	50.38		35	0.0016	-	QVQLVQSGAEVK	K		Deamidated (NQ)	0.200000000000.0	8	131023_Sunil_PPT_Brain_A_07Spectrum9200_scans__10690
-.QSLLLQ#VR.G	H0Y4J2	tr|H0Y4J2|H0Y4J2_HUMAN 39S ribosomal protein L37, mitochondrial (Fragment) OS=Homo sapiens GN=MRPL37 PE=1 SV=1	53	29806	387	1	0	1	479.29	956.565	2	956.566	-0.0001	1	8	0	47.41		33	0.0018	-	QSLLLQVR	G		Deamidated (NQ)	0.00000200.0	5	131023_Sunil_PPT_Brain_A_23Spectrum8443_scans__10243
-.QVQ#LVQ#SGGGLVKPGGSLR.L	P01762	sp|P01762|HV301_HUMAN Ig heavy chain V-III region TRO OS=Homo sapiens PE=1 SV=1	239	13578	5961	1	1	1	628.018	1881.03	3	1881.03	0.0002	1	19	0	54.63	16	33	0.00036	-	QVQLVQSGGGLVKPGGSLR	L		2 Deamidated (NQ)	0.0020020000000000000.0	11	131113_Sunil_PPT_Brain_A_18Spectrum6787_scans__8001
-.QVQ#LVQSGAEVK.K	P01742	sp|P01742|HV101_HUMAN Ig heavy chain V-I region EU OS=Homo sapiens PE=1 SV=1	113	12578	2308	1	1	1	643.851	1285.69	2	1285.69	-0.0007	1	12	0	60.88	34	35	0.00014	-	QVQLVQSGAEVK	K		Deamidated (NQ)	0.002000000000.0	9	131113_Sunil_PPT_Brain_A_02Spectrum2839_scans__4464
-.QVQLVQ#SGGGLVKPGGSLR.L	P01762	sp|P01762|HV301_HUMAN Ig heavy chain V-III region TRO OS=Homo sapiens PE=1 SV=1	239	13578	5964	1	1	1	628.018	1881.03	3	1880.05	0.9846	1	19	0	34.37	15	33	0.039	-	QVQLVQSGGGLVKPGGSLR	L		Deamidated (NQ)	0.0000020000000000000.0	15	131113_Sunil_PPT_Brain_A_17Spectrum6694_scans__7991
-.QVQLVQ#SGGGVVQPGR.S	P01770	sp|P01770|HV309_HUMAN Ig heavy chain V-III region NIE OS=Homo sapiens PE=1 SV=1	331	13348	4198	1	1	1	805.437	1608.86	2	1608.86	0.0018	1	16	0	89.7	21	35	1.9e-07	-	QVQLVQSGGGVVQPGR	S		Deamidated (NQ)	0.0000020000000000.0	12	131113_Sunil_PPT_Brain_A_09Spectrum10253_scans__11862
-.RDAQ#MARK.V	H0Y8H7	tr|H0Y8H7|H0Y8H7_HUMAN Rap guanine nucleotide exchange factor 2 (Fragment) OS=Homo sapiens GN=RAPGEF2 PE=1 SV=4	41	28644	505	2	0	1	488.75	975.486	2	975.492	-0.0058	1	8	2	40.57		36	0.019	-	RDAQMARK	V		Deamidated (NQ)	0.00020000.0	5	131023_Sunil_PPT_Brain_A_05Spectrum4355_scans__6452
-.SDLQ#GELDR.F	H0Y9C0	tr|H0Y9C0|H0Y9C0_HUMAN Nucleoside diphosphate-linked moiety X motif 6 (Fragment) OS=Homo sapiens GN=NUDT6 PE=1 SV=1	39	5607	711	1	1	1	517.244	1032.47	2	1032.47	0.0006	1	9	0	35.07		32	0.03	-	SDLQGELDR	F		Deamidated (NQ)	0.000200000.0	5	131113_Sunil_PPT_Brain_A_13Spectrum2833_scans__3778
-.VQGVQ#LLR.A	H0Y4D2	tr|H0Y4D2|H0Y4D2_HUMAN ATP-binding cassette sub-family A member 13 (Fragment) OS=Homo sapiens GN=ABCA13 PE=4 SV=2	36	94637	171	1	1	1	457.276	912.537	2	912.539	-0.0022	1	8	0	36.42		31	0.017	-	VQGVQLLR	A		Deamidated (NQ)	0.00002000.0	5	131117_Sunil_PPT_BrainRP_B_21Spectrum8804_scans__10201
K.AAFTECCQ#AADK.A	P02768	sp|P02768|ALBU_HUMAN Serum albumin OS=Homo sapiens GN=ALB PE=1 SV=2	15354	71317	2977	1	1	1	686.779	1371.54	2	1371.54	-0.0008	187	198	0	79.79	17	25	1.9e-07	K	AAFTECCQAADK	A		Deamidated (NQ)	0.000000020000.0	9	131113_Sunil_PPT_Brain_A_12Spectrum1731_scans__2623
K.AASDLMSYCEQ#HAR.N	O60262	sp|O60262|GBG7_HUMAN Guanine nucleotide-binding protein G(I)/G(S)/G(O) subunit gamma-7 OS=Homo sapiens GN=GNG7 PE=1 SV=1	373	7631	4391	1	1	1	547.233	1638.68	3	1638.68	0.0008	31	44	0	52.1	16	28	0.00023	K	AASDLMSYCEQHAR	N		Deamidated (NQ)	0.00000000002000.0	7	131023_Sunil_PPT_Brain_A_06Spectrum6218_scans__7470
K.AAVN#GYSGSDTVGAGFTQAK.E	O43301	sp|O43301|HS12A_HUMAN Heat shock 70 kDa protein 12A OS=Homo sapiens GN=HSPA12A PE=1 SV=2	224	75217	6004	1	1	1	951.447	1900.88	2	1900.88	-0.0003	261	280	0	87.57	18	35	2.9e-07	K	AAVNGYSGSDTVGAGFTQAK	E		Deamidated (NQ)	0.00020000000000000000.0	15	131023_Sunil_PPT_Brain_A_09Spectrum7424_scans__9339
K.ACADATLSQITN#NIDPVGR.I	B1AKQ8	tr|B1AKQ8|B1AKQ8_HUMAN Guanine nucleotide-binding protein G(I)/G(S)/G(T) subunit beta-1 (Fragment) OS=Homo sapiens GN=GNB1 PE=1 SV=4	137	12304	6287	1	1	1	1008.99	2015.96	2	2015.96	-0.0022	24	42	0	71.34	26	36	1.6e-05	K	ACADATLSQITNNIDPVGR	I		Deamidated (NQ)	0.0000000000020000000.0	11	131023_Sunil_PPT_Brain_A_14Spectrum8617_scans__10102
K.ACAN#PAPGSVILLENLR.F	P07205	sp|P07205|PGK2_HUMAN Phosphoglycerate kinase 2 OS=Homo sapiens GN=PGK2 PE=1 SV=3	51	45166	5666	1	1	1	898.969	1795.92	2	1794.93	0.9939	107	123	0	36.29	15	36	0.049	K	ACANPAPGSVILLENLR	F		Deamidated (NQ)	0.00020000000000000.0	7	131115_Sunil_PPT_BrainRP_A_21Spectrum17497_scans__19810
K.AEDGATPSPSN#ETPK.K	A0A087WZH7	tr|A0A087WZH7|A0A087WZH7_HUMAN Myristoylated alanine-rich C-kinase substrate OS=Homo sapiens GN=MARCKS PE=1 SV=1	800	31691	3716	1	1	1	751.336	1500.66	2	1500.66	-0.0008	138	152	0	68.99	17	31	9.6e-06	K	AEDGATPSPSNETPK	K		Deamidated (NQ)	0.000000000020000.0	13	131023_Sunil_PPT_Brain_A_16Spectrum1492_scans__2226
K.AENLVLSTN#LR.N	P49454	sp|P49454|CENPF_HUMAN Centromere protein F OS=Homo sapiens GN=CENPF PE=1 SV=2	99	370844	1629	1	1	1	615.838	1229.66	2	1229.66	-0.0005	1444	1454	0	42.92	19	36	0.01	K	AENLVLSTNLR	N		Deamidated (NQ)	0.00000000200.0	5	131115_Sunil_PPT_BrainRP_A_11Spectrum8317_scans__9693
K.AFLASPEYVNLPIN#GN#GKQ.-	A8MX94	tr|A8MX94|A8MX94_HUMAN Glutathione S-transferase P OS=Homo sapiens GN=GSTP1 PE=1 SV=1	286	19696	6351	1	1	1	1017.51	2033.01	2	2033.01	-0.0012	156	174	1	57.56	16	37	0.00049	K	AFLASPEYVNLPINGNGKQ	-		2 Deamidated (NQ)	0.0000000000000202000.0	10	131023_Sunil_PPT_Brain_A_14Spectrum11734_scans__13531
K.AFLASPEYVNLPINGN#GKQ.-	P09211	sp|P09211|GSTP1_HUMAN Glutathione S-transferase P OS=Homo sapiens GN=GSTP1 PE=1 SV=2	77	23569	7188	1	1	1	1017.02	2032.02	2	2032.03	-0.0035	192	210	1	38.08	15	37	0.042	K	AFLASPEYVNLPINGNGKQ	-		Deamidated (NQ)	0.0000000000000002000.0	7	131117_Sunil_PPT_BrainRP_B_19Spectrum14008_scans__15831
K.AGALN#SN#DAFVLK.T	A0A0A0MS51	tr|A0A0A0MS51|A0A0A0MS51_HUMAN Gelsolin OS=Homo sapiens GN=GSN PE=1 SV=1	212	82759	2599	1	1	1	661.336	1320.66	2	1320.66	0.0005	551	563	0	48.52	16	36	0.0033	K	AGALNSNDAFVLK	T		2 Deamidated (NQ)	0.0000202000000.0	10	131113_Sunil_PPT_Brain_A_14Spectrum8194_scans__9650
K.AGALN#SNDAFVLK.T	A0A0A0MS51	tr|A0A0A0MS51|A0A0A0MS51_HUMAN Gelsolin OS=Homo sapiens GN=GSN PE=1 SV=1	212	82759	2585	1	1	1	660.843	1319.67	2	1319.67	-0.0004	551	563	0	63.56	16	37	0.00011	K	AGALNSNDAFVLK	T		Deamidated (NQ)	0.0000200000000.0	11	131113_Sunil_PPT_Brain_A_06Spectrum10314_scans__11945
K.AGIALN#DNFVK.L	O14556	sp|O14556|G3PT_HUMAN Glyceraldehyde-3-phosphate dehydrogenase, testis-specific OS=Homo sapiens GN=GAPDHS PE=1 SV=2	362	44815	1422	1	1	1	581.809	1161.6	2	1161.6	0.0005	371	381	0	63.34	35	36	0.0001	K	AGIALNDNFVK	L		Deamidated (NQ)	0.00000200000.0	9	131023_Sunil_PPT_Brain_A_07Spectrum17488_scans__19807
K.AGIALNDN#FVK.L	O14556	sp|O14556|G3PT_HUMAN Glyceraldehyde-3-phosphate dehydrogenase, testis-specific OS=Homo sapiens GN=GAPDHS PE=1 SV=2	362	44815	1441	1	1	1	581.81	1161.61	2	1161.6	0.0027	371	381	0	49.8	33	36	0.0023	K	AGIALNDNFVK	L		Deamidated (NQ)	0.00000002000.0	6	131113_Sunil_PPT_Brain_A_07Spectrum10726_scans__12301
K.AGN#Q#AIQ#SQ#R.E	Q68CJ6	sp|Q68CJ6|SLIP_HUMAN Nuclear GTPase SLIP-GC OS=Homo sapiens GN=NUGGC PE=2 SV=3	34	91930	886	1	1	1	539.246	1076.48	2	1075.48	0.9994	370	379	0	33.88	21	31	0.027	K	AGNQAIQSQR	E		4 Deamidated (NQ)	0.0022002020.0	5	131113_Sunil_PPT_Brain_A_11Spectrum4907_scans__6013
K.AGQVFLEELGN#HK.A	P09543	sp|P09543|CN37_HUMAN 2~,3~-cyclic-nucleotide 3~-phosphodiesterase OS=Homo sapiens GN=CNP PE=1 SV=2	2400	47948	3124	1	1	1	481.584	1441.73	3	1441.72	0.0087	205	217	0	63.61		35	8.1e-05	K	AGQVFLEELGNHK	A		Deamidated (NQ)	0.0000000000200.0	8	131115_Sunil_PPT_BrainRP_A_23Spectrum8200_scans__9515
K.AGQVFLEELGN#HKAFK.K	P09543	sp|P09543|CN37_HUMAN 2~,3~-cyclic-nucleotide 3~-phosphodiesterase OS=Homo sapiens GN=CNP PE=1 SV=2	2400	47948	5610	1	1	1	596.983	1787.93	3	1787.92	0.0054	205	220	1	50.2	21	37	0.0025	K	AGQVFLEELGNHKAFK	K		Deamidated (NQ)	0.0000000000200000.0	7	131117_Sunil_PPT_BrainRP_B_26Spectrum9227_scans__10838
K.AGQVFLEELGN#HKAFKK.E	P09543	sp|P09543|CN37_HUMAN 2~,3~-cyclic-nucleotide 3~-phosphodiesterase OS=Homo sapiens GN=CNP PE=1 SV=2	2400	47948	6654	1	1	1	639.68	1916.02	3	1916.02	0.002	205	221	2	58.21	19	35	0.00029	K	AGQVFLEELGNHKAFKK	E		Deamidated (NQ)	0.00000000002000000.0	10	131117_Sunil_PPT_BrainRP_B_24Spectrum7393_scans__8628
K.AHN#QDLGLAGSCLAR.F	P08572	sp|P08572|CO4A2_HUMAN Collagen alpha-2(IV) chain OS=Homo sapiens GN=COL4A2 PE=1 SV=4	4429	168646	4094	1	1	1	792.384	1582.75	2	1582.75	0.0012	1526	1540	0	70.84	17	35	1.5e-05	K	AHNQDLGLAGSCLAR	F		Deamidated (NQ)	0.002000000000000.0	8	131113_Sunil_PPT_Brain_A_06Spectrum6927_scans__8219
K.AHNQ#DLGLAGSCLAR.F	P08572	sp|P08572|CO4A2_HUMAN Collagen alpha-2(IV) chain OS=Homo sapiens GN=COL4A2 PE=1 SV=4	4429	168646	4097	1	1	1	792.386	1582.76	2	1582.75	0.0062	1526	1540	0	76.26		35	4.2e-06	K	AHNQDLGLAGSCLAR	F		Deamidated (NQ)	0.000200000000000.0	8	131023_Sunil_PPT_Brain_A_04Spectrum2339_scans__3893
K.AIEEN#N#NFSK.M	P16949	sp|P16949|STMN1_HUMAN Stathmin OS=Homo sapiens GN=STMN1 PE=1 SV=3	162	17292	1484	1	0	1	584.262	1166.51	2	1166.51	0.0007	86	95	0	60.38	16	32	8.3e-05	K	AIEENNNFSK	M		2 Deamidated (NQ)	0.0000220000.0	7	131113_Sunil_PPT_Brain_A_13Spectrum1979_scans__2839
K.AIEENN#N#FSK.M	P16949	sp|P16949|STMN1_HUMAN Stathmin OS=Homo sapiens GN=STMN1 PE=1 SV=3	162	17292	1485	1	0	1	584.262	1166.51	2	1166.51	0.0008	86	95	0	51.52	20	32	0.00064	K	AIEENNNFSK	M		2 Deamidated (NQ)	0.0000022000.0	6	131113_Sunil_PPT_Brain_A_17Spectrum2044_scans__2876
K.AIEQ#ADLLQEEDESPR.-	H7C1E4	tr|H7C1E4|H7C1E4_HUMAN AP-1 complex subunit sigma-1A (Fragment) OS=Homo sapiens GN=AP1S1 PE=1 SV=1	46	22447	5819	1	1	1	922.438	1842.86	2	1842.85	0.014	176	191	0	45.91	16	35	0.0048	K	AIEQADLLQEEDESPR	-		Deamidated (NQ)	0.0002000000000000.0	9	131113_Sunil_PPT_Brain_A_15Spectrum6689_scans__7986
K.AIEQSIEQEEGLN#R.S	P61266	sp|P61266|STX1B_HUMAN Syntaxin-1B OS=Homo sapiens GN=STX1B PE=1 SV=1	869	33452	4237	1	1	1	808.892	1615.77	2	1615.77	-0.0002	94	107	0	116.66		35	4.1e-10	K	AIEQSIEQEEGLNR	S		Deamidated (NQ)	0.00000000000020.0	11	131023_Sunil_PPT_Brain_A_15Spectrum6901_scans__8691
K.AIKELGDHVTN#LRK.M	P02794	sp|P02794|FRIH_HUMAN Ferritin heavy chain OS=Homo sapiens GN=FTH1 PE=1 SV=2	8067	21383	4089	1	1	1	399.479	1593.89	4	1593.88	0.0015	145	158	2	40.42	15	33	0.01	K	AIKELGDHVTNLRK	M		Deamidated (NQ)	0.00000000002000.0	9	131117_Sunil_PPT_BrainRP_B_27Spectrum5459_scans__6727
K.ALAAELN#QLR.A	P14136	sp|P14136|GFAP_HUMAN Glial fibrillary acidic protein OS=Homo sapiens GN=GFAP PE=1 SV=1	3229	49907	1027	1	1	1	550.31	1098.6	2	1098.6	0.0016	96	105	0	56.94	27	33	0.00023	K	ALAAELNQLR	A		Deamidated (NQ)	0.0000002000.0	6	131113_Sunil_PPT_Brain_A_06Spectrum7641_scans__9004
K.ALAAELNQ#LR.A	P14136	sp|P14136|GFAP_HUMAN Glial fibrillary acidic protein OS=Homo sapiens GN=GFAP PE=1 SV=1	3229	49907	1025	1	1	1	550.308	1098.6	2	1098.6	-0.0025	96	105	0	35.45		33	0.032	K	ALAAELNQLR	A		Deamidated (NQ)	0.0000000200.0	4	131023_Sunil_PPT_Brain_A_23Spectrum8191_scans__9962
K.ALEEN#N#NFSK.M	E5RGX5	tr|E5RGX5|E5RGX5_HUMAN Stathmin OS=Homo sapiens GN=STMN2 PE=1 SV=1	162	19676	1484	1	1	1	584.262	1166.51	2	1166.51	0.0007	109	118	0	60.38	16	32	8.3e-05	K	ALEENNNFSK	M		2 Deamidated (NQ)	0.0000220000.0	7	131113_Sunil_PPT_Brain_A_13Spectrum1979_scans__2839
K.ALEENN#N#FSK.M	E5RGX5	tr|E5RGX5|E5RGX5_HUMAN Stathmin OS=Homo sapiens GN=STMN2 PE=1 SV=1	162	19676	1485	1	1	1	584.262	1166.51	2	1166.51	0.0008	109	118	0	51.52	20	32	0.00064	K	ALEENNNFSK	M		2 Deamidated (NQ)	0.0000022000.0	6	131113_Sunil_PPT_Brain_A_17Spectrum2044_scans__2876
K.ALN#SIIDVYHK.Y	P05109	sp|P05109|S10A8_HUMAN Protein S100-A8 OS=Homo sapiens GN=S100A8 PE=1 SV=1	998	10885	1917	1	1	1	637.343	1272.67	2	1272.67	0.0011	8	18	0	72.29	17	36	1.2e-05	K	ALNSIIDVYHK	Y		Deamidated (NQ)	0.00200000000.0	8	131115_Sunil_PPT_BrainRP_A_21Spectrum7843_scans__9190
K.AMGIMN#SFVNDIFER.I	U3KQK0	tr|U3KQK0|U3KQK0_HUMAN Histone 1, H2bn, isoform CRA_b OS=Homo sapiens GN=HIST1H2BN PE=1 SV=1	2371	18792	5301	1	1	1	872.904	1743.79	2	1743.8	-0.0017	59	73	0	37.37	15	33	0.023	K	AMGIMNSFVNDIFER	I		Deamidated (NQ)	0.000002000000000.0	8	131117_Sunil_PPT_BrainRP_B_23Spectrum17440_scans__19615
K.AMGIMNSFVN#DIFER.I	U3KQK0	tr|U3KQK0|U3KQK0_HUMAN Histone 1, H2bn, isoform CRA_b OS=Homo sapiens GN=HIST1H2BN PE=1 SV=1	2371	18792	5302	1	1	1	872.91	1743.81	2	1743.8	0.0091	59	73	0	53.14		34	0.00072	K	AMGIMNSFVNDIFER	I		Deamidated (NQ)	0.000000000200000.0	10	131117_Sunil_PPT_BrainRP_B_25Spectrum19153_scans__21596
K.AN#LNVLDR.Y	A0A087X1W7	tr|A0A087X1W7|A0A087X1W7_HUMAN POTE ankyrin domain family member D OS=Homo sapiens GN=POTED PE=4 SV=1	36	44064	325	1	1	1	458.248	914.482	2	914.482	-0.0005	296	303	0	35.83		33	0.031	K	ANLNVLDR	Y		Deamidated (NQ)	0.02000000.0	5	131113_Sunil_PPT_Brain_A_05Spectrum3511_scans__4750
K.APGAEEYAQ#QDVLKK.S	P09543-2	sp|P09543-2|CN37_HUMAN Isoform CNPI of 2~,3~-cyclic-nucleotide 3~-phosphodiesterase OS=Homo sapiens GN=CNP	1085	45469	4558	1	1	1	549.946	1646.82	3	1646.82	0.0014	242	256	1	39.44	15	37	0.029	K	APGAEEYAQQDVLKK	S		Deamidated (NQ)	0.000000002000000.0	10	131113_Sunil_PPT_Brain_A_07Spectrum6700_scans__7873
K.AQ#ALRDNSTMGYMAAK.K	P07900	sp|P07900|HS90A_HUMAN Heat shock protein HSP 90-alpha OS=Homo sapiens GN=HSP90AA1 PE=1 SV=5	465	85006	5104	1	1	1	864.905	1727.8	2	1727.8	-0.0019	616	631	1	51.67	16	35	0.0011	K	AQALRDNSTMGYMAAK	K		Deamidated (NQ)	0.0200000000000000.0	8	131113_Sunil_PPT_Brain_A_06Spectrum7197_scans__8516
K.AQ#GPAASAEEPKPVEAPAAN#SDQTVTVKE.-	P80723	sp|P80723|BASP1_HUMAN Brain acid soluble protein 1 OS=Homo sapiens GN=BASP1 PE=1 SV=2	398	22680	7404	1	1	1	965.47	2893.39	3	2893.38	0.0063	199	227	1	52.88		37	0.0015	K	AQGPAASAEEPKPVEAPAANSDQTVTVKE	-		2 Deamidated (NQ)	0.02000000000000000002000000000.0	20	131023_Sunil_PPT_Brain_A_14Spectrum5228_scans__6374
K.AQALRDN#STMGYMAAK.K	P07900	sp|P07900|HS90A_HUMAN Heat shock protein HSP 90-alpha OS=Homo sapiens GN=HSP90AA1 PE=1 SV=5	465	85006	5105	1	1	1	864.905	1727.8	2	1727.8	-0.0014	616	631	1	59.37	16	35	0.00019	K	AQALRDNSTMGYMAAK	K		Deamidated (NQ)	0.0000002000000000.0	11	131023_Sunil_PPT_Brain_A_06Spectrum7282_scans__8640
K.AQGPAASAEEPKPVEAPAAN#SDQTVTVK.E	P80723	sp|P80723|BASP1_HUMAN Brain acid soluble protein 1 OS=Homo sapiens GN=BASP1 PE=1 SV=2	372	22680	8648	1	1	1	922.129	2763.37	3	2763.36	0.0094	199	226	0	59.05	16	37	0.00033	K	AQGPAASAEEPKPVEAPAANSDQTVTVK	E		Deamidated (NQ)	0.0000000000000000000200000000.0	23	131115_Sunil_PPT_BrainRP_A_15Spectrum4827_scans__5812
K.AQGPAASAEEPKPVEAPAAN#SDQTVTVKE.-	P80723	sp|P80723|BASP1_HUMAN Brain acid soluble protein 1 OS=Homo sapiens GN=BASP1 PE=1 SV=2	398	22680	7392	1	1	1	965.14	2892.4	3	2892.4	-0.0019	199	227	1	59.13	31	37	0.00035	K	AQGPAASAEEPKPVEAPAANSDQTVTVKE	-		Deamidated (NQ)	0.00000000000000000002000000000.0	23	131023_Sunil_PPT_Brain_A_13Spectrum5263_scans__7024
K.AQLQ#DLNDR.F	P07196	sp|P07196|NFL_HUMAN Neurofilament light polypeptide OS=Homo sapiens GN=NEFL PE=1 SV=3	740	61536	850	1	1	1	537.263	1072.51	2	1072.51	-0.0039	92	100	0	52.54		32	0.00051	K	AQLQDLNDR	F		Deamidated (NQ)	0.000200000.0	6	131113_Sunil_PPT_Brain_A_11Spectrum2440_scans__3299
K.AQLQDLN#DR.F	P07196	sp|P07196|NFL_HUMAN Neurofilament light polypeptide OS=Homo sapiens GN=NEFL PE=1 SV=3	740	61536	857	1	1	1	537.265	1072.52	2	1072.51	0.0013	92	100	0	63.42	25	32	4.5e-05	K	AQLQDLNDR	F		Deamidated (NQ)	0.000000200.0	6	131113_Sunil_PPT_Brain_A_16Spectrum2042_scans__2924
K.ASETEEN#GSDSFMHSMDPQLER.Q	Q05193	sp|Q05193|DYN1_HUMAN Dynamin-1 OS=Homo sapiens GN=DNM1 PE=1 SV=2	530	97746	7078	1	1	1	833.341	2497	3	2497	-0.0005	636	657	0	45.78		25	0.00048	K	ASETEENGSDSFMHSMDPQLER	Q		Deamidated (NQ)	0.0000002000000000000000.0	16	131023_Sunil_PPT_Brain_A_15Spectrum8351_scans__10286
K.ASLPSIQ#EELR.H	A0A087WUE6	tr|A0A087WUE6|A0A087WUE6_HUMAN GON-4-like protein OS=Homo sapiens GN=GON4L PE=1 SV=1	38	171956	1755	2	0	1	623.338	1244.66	2	1242.65	2.0153	922	932	0	36.87		36	0.048	K	ASLPSIQEELR	H		Deamidated (NQ)	0.00000020000.0	6	131117_Sunil_PPT_BrainRP_B_19Spectrum5144_scans__6080
K.ASSDVM#LN#GFGGDAPTLR.L	E9PCH6	tr|E9PCH6|E9PCH6_HUMAN Ankyrin-2 OS=Homo sapiens GN=ANK2 PE=1 SV=1	69	118798	5684	1	1	1	912.924	1823.83	2	1823.84	-0.0022	418	435	0	42.32	15	35	0.011	K	ASSDVMLNGFGGDAPTLR	L		Oxidation (M); Deamidated (NQ)	0.000001020000000000.0	10	131113_Sunil_PPT_Brain_A_10Spectrum9220_scans__10832
K.ATAPFKYESPEN#GK.S	P41218	sp|P41218|MNDA_HUMAN Myeloid cell nuclear differentiation antigen OS=Homo sapiens GN=MNDA PE=1 SV=1	134	46092	3943	1	1	1	513.916	1538.73	3	1538.73	0.0013	219	232	1	47.3	15	35	0.0035	K	ATAPFKYESPENGK	S		Deamidated (NQ)	0.00000000000200.0	7	131113_Sunil_PPT_Brain_A_09Spectrum3251_scans__4158
K.AVGKDNFTLIPEGTN#GTEER.M	Q16555	sp|Q16555|DPYL2_HUMAN Dihydropyrimidinase-related protein 2 OS=Homo sapiens GN=DPYSL2 PE=1 SV=1	2970	62711	6706	1	1	1	717.347	2149.02	3	2148.03	0.9858	342	361	1	52.85	29	36	0.0013	K	AVGKDNFTLIPEGTNGTEER	M		Deamidated (NQ)	0.00000000000000200000.0	7	131113_Sunil_PPT_Brain_A_17Spectrum7838_scans__9249
K.AVTEQ#GHELSNEER.N	P31946	sp|P31946|1433B_HUMAN 14-3-3 protein beta/alpha OS=Homo sapiens GN=YWHAB PE=1 SV=3	178	28179	4159	1	1	1	533.913	1598.72	3	1598.72	0.001	30	43	0	44.98	15	33	0.0037	K	AVTEQGHELSNEER	N		Deamidated (NQ)	0.00002000000000.0	10	131113_Sunil_PPT_Brain_A_10Spectrum1095_scans__1895
K.AWGN#NQDGVVASQPAR.V	P60880	sp|P60880|SNP25_HUMAN Synaptosomal-associated protein 25 OS=Homo sapiens GN=SNAP25 PE=1 SV=1	840	23528	4708	1	1	1	835.897	1669.78	2	1669.78	-0.0012	104	119	0	77.22	17	35	3.2e-06	K	AWGNNQDGVVASQPAR	V		Deamidated (NQ)	0.0002000000000000.0	9	131113_Sunil_PPT_Brain_A_12Spectrum4336_scans__5489
K.AWGNN#QDGVVASQPAR.V	P60880	sp|P60880|SNP25_HUMAN Synaptosomal-associated protein 25 OS=Homo sapiens GN=SNAP25 PE=1 SV=1	840	23528	4709	1	1	1	835.898	1669.78	2	1669.78	-0.0004	104	119	0	115.41	21	35	4.9e-10	K	AWGNNQDGVVASQPAR	V		Deamidated (NQ)	0.0000200000000000.0	11	131023_Sunil_PPT_Brain_A_11Spectrum5439_scans__7407
K.AWGNNQ#DGVVASQPAR.V	P60880	sp|P60880|SNP25_HUMAN Synaptosomal-associated protein 25 OS=Homo sapiens GN=SNAP25 PE=1 SV=1	840	23528	4711	1	1	1	835.9	1669.79	2	1669.78	0.0042	104	119	0	72.5		35	9.9e-06	K	AWGNNQDGVVASQPAR	V		Deamidated (NQ)	0.0000020000000000.0	9	131023_Sunil_PPT_Brain_A_09Spectrum5783_scans__7534
K.AYLTVLADQATPTN#R.L	X6RKN2	tr|X6RKN2|X6RKN2_HUMAN Neurofascin (Fragment) OS=Homo sapiens GN=NFASC PE=1 SV=1	90	131848	4370	1	1	1	817.923	1633.83	2	1633.83	0.0004	592	606	0	64.82	17	37	8.4e-05	K	AYLTVLADQATPTNR	L		Deamidated (NQ)	0.000000000000020.0	10	131115_Sunil_PPT_BrainRP_A_18Spectrum9615_scans__11079
K.CPN#PPVQENFDVNK.Y	C9JF17	tr|C9JF17|C9JF17_HUMAN Apolipoprotein D (Fragment) OS=Homo sapiens GN=APOD PE=1 SV=1	736	24541	4663	1	1	1	829.876	1657.74	2	1657.74	-0.0031	56	69	0	63.68	16	33	4.5e-05	K	CPNPPVQENFDVNK	Y		Deamidated (NQ)	0.00200000000000.0	11	131113_Sunil_PPT_Brain_A_13Spectrum5805_scans__7048
K.DAEAWFN#EK.S	P13645	sp|P13645|K1C10_HUMAN Keratin, type I cytoskeletal 10 OS=Homo sapiens GN=KRT10 PE=1 SV=6	1117	59020	1078	1	1	0	555.74	1109.47	2	1109.47	-0.0002	335	343	0	35.99	15	30	0.013	K	DAEAWFNEK	S		Deamidated (NQ)	0.000000200.0	6	131113_Sunil_PPT_Brain_A_13Spectrum7462_scans__8870
K.DATNVGDEGGFAPN#ILENK.E	P06733	sp|P06733|ENOA_HUMAN Alpha-enolase OS=Homo sapiens GN=ENO1 PE=1 SV=2	993	47481	6137	1	1	1	981.459	1960.9	2	1960.9	0.0018	203	221	0	48.87		35	0.0022	K	DATNVGDEGGFAPNILENK	E		Deamidated (NQ)	0.0000000000000200000.0	10	131023_Sunil_PPT_Brain_A_17Spectrum10771_scans__12991
K.DDN#GVPFVR.T	J3KSV6	tr|J3KSV6|J3KSV6_HUMAN Fructose-bisphosphate aldolase (Fragment) OS=Homo sapiens GN=ALDOC PE=1 SV=1	481	19298	673	1	1	1	510.244	1018.47	2	1018.47	0.0012	88	96	0	45.06	16	33	0.0036	K	DDNGVPFVR	T		Deamidated (NQ)	0.002000000.0	6	131113_Sunil_PPT_Brain_A_17Spectrum6204_scans__7452
K.DDVQ#AAEAEAN#KK.D	P17677	sp|P17677|NEUM_HUMAN Neuromodulin OS=Homo sapiens GN=GAP43 PE=1 SV=1	40	24902	2893	1	1	1	695.82	1389.63	2	1389.63	0	57	69	1	35.49	23	32	0.027	K	DDVQAAEAEANKK	D		2 Deamidated (NQ)	0.0002000000200.0	5	131117_Sunil_PPT_BrainRP_B_10Spectrum6947_scans__8198
K.DEN#ILIDLR.R	C9J8V9	tr|C9J8V9|C9J8V9_HUMAN Serine/threonine-protein kinase pim-2 (Fragment) OS=Homo sapiens GN=PIM2 PE=1 SV=1	53	16627	1047	1	1	1	551.293	1100.57	2	1100.57	0.0012	54	62	0	52.68		35	0.00087	K	DENILIDLR	R		Deamidated (NQ)	0.002000000.0	6	131023_Sunil_PPT_Brain_A_11Spectrum13525_scans__16301
K.DGEAGAQ#GPPGPAGPAGER.G	P02452	sp|P02452|CO1A1_HUMAN Collagen alpha-1(I) chain OS=Homo sapiens GN=COL1A1 PE=1 SV=5	493	139883	4795	1	1	1	846.386	1690.76	2	1690.75	0.0022	613	631	0	72.41	17	33	6.7e-06	K	DGEAGAQGPPGPAGPAGER	G		Deamidated (NQ)	0.0000002000000000000.0	10	131023_Sunil_PPT_Brain_A_16Spectrum2824_scans__3691
K.DGN#GTTSGIGSSVEK.Y	Q99250	sp|Q99250|SCN2A_HUMAN Sodium channel protein type 2 subunit alpha OS=Homo sapiens GN=SCN2A PE=1 SV=3	41	229994	3177	1	0	1	705.325	1408.63	2	1408.63	0.003	1070	1084	0	41.39	24	34	0.0096	K	DGNGTTSGIGSSVEK	Y		Deamidated (NQ)	0.002000000000000.0	7	131113_Sunil_PPT_Brain_A_16Spectrum1967_scans__2841
K.DGN#GYISAAELR.H	H0Y7A7	tr|H0Y7A7|H0Y7A7_HUMAN Calmodulin (Fragment) OS=Homo sapiens GN=CALM2 PE=1 SV=1	280	20863	2187	1	1	1	633.803	1265.59	2	1265.59	0.003	134	145	0	76.81	18	35	3.4e-06	K	DGNGYISAAELR	H		Deamidated (NQ)	0.002000000000.0	10	131023_Sunil_PPT_Brain_A_17Spectrum9209_scans__11272
K.DGPGETDAFGN#SEGK.E	O94925	sp|O94925|GLSK_HUMAN Glutaminase kidney isoform, mitochondrial OS=Homo sapiens GN=GLS PE=1 SV=1	220	74269	3592	1	1	1	741.304	1480.59	2	1480.6	-0.0014	107	121	0	67.26	17	26	4.3e-06	K	DGPGETDAFGNSEGK	E		Deamidated (NQ)	0.000000000020000.0	10	131113_Sunil_PPT_Brain_A_19Spectrum4018_scans__4769
K.DGPGETDAFGN#SEGKELVASGENK.I	O94925	sp|O94925|GLSK_HUMAN Glutaminase kidney isoform, mitochondrial OS=Homo sapiens GN=GLS PE=1 SV=1	220	74269	7038	1	1	1	803.695	2408.06	3	2408.06	0.002	107	130	1	36.02		33	0.029	K	DGPGETDAFGNSEGKELVASGENK	I		Deamidated (NQ)	0.000000000020000000000000.0	13	131023_Sunil_PPT_Brain_A_17Spectrum7555_scans__9453
K.DGVM#FQ#IDQATK.Q	Q9UM22	sp|Q9UM22|EPDR1_HUMAN Mammalian ependymin-related protein 1 OS=Homo sapiens GN=EPDR1 PE=1 SV=2	293	25877	2953	1	1	1	685.323	1368.63	2	1368.62	0.0078	100	111	0	40.74		34	0.011	K	DGVMFQIDQATK	Q		Oxidation (M); Deamidated (NQ)	0.000102000000.0	9	131023_Sunil_PPT_Brain_A_12Spectrum7019_scans__8369
K.DINAYN#CEEPTEK.L	P30041	sp|P30041|PRDX6_HUMAN Peroxiredoxin-6 OS=Homo sapiens GN=PRDX6 PE=1 SV=3	173	25133	4092	1	1	1	792.33	1582.65	2	1582.65	0.0001	85	97	0	36.39	15	28	0.0073	K	DINAYNCEEPTEK	L		Deamidated (NQ)	0.0000020000000.0	5	131023_Sunil_PPT_Brain_A_19Spectrum6002_scans__7174
K.DKDISWFSPN#GEK.L	A0A087WTF6	tr|A0A087WTF6|A0A087WTF6_HUMAN Neural cell adhesion molecule 1 OS=Homo sapiens GN=NCAM1 PE=1 SV=1	78	94127	3886	1	1	1	762.356	1522.7	2	1522.69	0.0044	49	61	1	36.66	15	34	0.032	K	DKDISWFSPNGEK	L		Deamidated (NQ)	0.0000000002000.0	8	131113_Sunil_PPT_Brain_A_13Spectrum7132_scans__8507
K.DKPELQFPFLQ#DEDTVATLLECK.T	P09543	sp|P09543|CN37_HUMAN 2~,3~-cyclic-nucleotide 3~-phosphodiesterase OS=Homo sapiens GN=CNP PE=1 SV=2	2400	47948	8625	1	1	1	913.115	2736.32	3	2736.32	0.002	28	50	0	66.98		37	5.3e-05	K	DKPELQFPFLQDEDTVATLLECK	T		Deamidated (NQ)	0.00000000002000000000000.0	13	131115_Sunil_PPT_BrainRP_A_25Spectrum19638_scans__22197
K.DLGEIGGIIGTN#DVK.T	O60282	sp|O60282|KIF5C_HUMAN Kinesin heavy chain isoform 5C OS=Homo sapiens GN=KIF5C PE=1 SV=1	128	109997	3735	1	1	1	751.391	1500.77	2	1500.77	0.0005	557	571	0	72.09	20	36	1.3e-05	K	DLGEIGGIIGTNDVK	T		Deamidated (NQ)	0.000000000002000.0	12	131113_Sunil_PPT_Brain_A_14Spectrum10854_scans__12576
K.DLKETTVLVAQN#GNIK.I	E9PF17	tr|E9PF17|E9PF17_HUMAN Versican core protein OS=Homo sapiens GN=VCAN PE=1 SV=2	806	178487	5181	1	1	1	872.478	1742.94	2	1742.94	0.0006	29	44	1	58.49	20	35	0.00024	K	DLKETTVLVAQNGNIK	I		Deamidated (NQ)	0.0000000000020000.0	8	131113_Sunil_PPT_Brain_A_09Spectrum6708_scans__7961
K.DLYAN#TVLSGGTTM#YPGIADR.M	P60709	sp|P60709|ACTB_HUMAN Actin, cytoplasmic 1 OS=Homo sapiens GN=ACTB PE=1 SV=1	4001	42052	6908	1	1	1	1116.53	2231.04	2	2231.04	-0.0027	292	312	0	46.51		35	0.0042	K	DLYANTVLSGGTTMYPGIADR	M		Oxidation (M); Deamidated (NQ)	0.000020000000010000000.0	12	131023_Sunil_PPT_Brain_A_11Spectrum11159_scans__13699
K.DLYAN#TVLSGGTTMYPGIADR.M	P60709	sp|P60709|ACTB_HUMAN Actin, cytoplasmic 1 OS=Homo sapiens GN=ACTB PE=1 SV=1	4001	42052	6852	1	1	1	1108.53	2215.05	2	2215.05	-0.0002	292	312	0	86.04		36	5.6e-07	K	DLYANTVLSGGTTMYPGIADR	M		Deamidated (NQ)	0.000020000000000000000.0	13	131023_Sunil_PPT_Brain_A_12Spectrum11763_scans__13588
K.DNEN#VVNEYSSELEK.H	P02675	sp|P02675|FIBB_HUMAN Fibrinogen beta chain OS=Homo sapiens GN=FGB PE=1 SV=2	902	56577	5407	1	1	1	885.389	1768.76	2	1768.76	-0.0007	164	178	0	46.69	16	32	0.0018	K	DNENVVNEYSSELEK	H		Deamidated (NQ)	0.000200000000000.0	9	131113_Sunil_PPT_Brain_A_18Spectrum8524_scans__9912
K.DNENVVN#EYSSELEK.H	P02675	sp|P02675|FIBB_HUMAN Fibrinogen beta chain OS=Homo sapiens GN=FGB PE=1 SV=2	902	56577	5410	1	1	1	885.389	1768.76	2	1768.76	0	164	178	0	65.97	17	32	2.1e-05	K	DNENVVNEYSSELEK	H		Deamidated (NQ)	0.000000200000000.0	11	131023_Sunil_PPT_Brain_A_18Spectrum9053_scans__10479
K.DNFTLIPEGTN#GTEER.M	Q16555	sp|Q16555|DPYL2_HUMAN Dihydropyrimidinase-related protein 2 OS=Homo sapiens GN=DPYSL2 PE=1 SV=1	2970	62711	5558	1	1	1	897.413	1792.81	2	1792.81	-0.001	346	361	0	106.37	23	34	3.3e-09	K	DNFTLIPEGTNGTEER	M		Deamidated (NQ)	0.0000000000200000.0	10	131023_Sunil_PPT_Brain_A_19Spectrum11122_scans__12806
K.DNGN#GTYSCSYVPR.K	Q5HY54	tr|Q5HY54|Q5HY54_HUMAN Filamin-A OS=Homo sapiens GN=FLNA PE=1 SV=1	254	279115	4133	1	1	1	795.826	1589.64	2	1589.64	-0.0037	725	738	0	98.31	19	25	2.6e-09	K	DNGNGTYSCSYVPR	K		Deamidated (NQ)	0.00020000000000.0	12	131023_Sunil_PPT_Brain_A_15Spectrum5846_scans__7531
K.DQ#GIN#IRQ#K.V	Q14677	sp|Q14677|EPN4_HUMAN Clathrin interactor 1 OS=Homo sapiens GN=CLINT1 PE=1 SV=1	86	68273	868	1	1	1	537.775	1073.54	2	1073.54	0.0004	123	131	1	35.67	24	35	0.044	K	DQGINIRQK	V		3 Deamidated (NQ)	0.020020020.0	5	131113_Sunil_PPT_Brain_A_12Spectrum10628_scans__12410
K.DQVAN#SAFVER.L	P07900	sp|P07900|HS90A_HUMAN Heat shock protein HSP 90-alpha OS=Homo sapiens GN=HSP90AA1 PE=1 SV=5	465	85006	1918	1	1	1	618.797	1235.58	2	1235.58	0.0006	500	510	0	77.77		34	2.6e-06	K	DQVANSAFVER	L		Deamidated (NQ)	0.00002000000.0	9	131113_Sunil_PPT_Brain_A_14Spectrum3904_scans__4931
K.DRSSFYVN#GLTLGGQK.C	K7EJ44	tr|K7EJ44|K7EJ44_HUMAN Profilin 1, isoform CRA_b OS=Homo sapiens GN=PFN1 PE=1 SV=1	320	11497	5299	1	1	1	871.939	1741.86	2	1741.86	-0.0004	19	34	1	55.18	16	36	0.00069	K	DRSSFYVNGLTLGGQK	C		Deamidated (NQ)	0.0000000200000000.0	12	131117_Sunil_PPT_BrainRP_B_15Spectrum12238_scans__13956
K.DSGFQMN#QLR.G	P02787	sp|P02787|TRFE_HUMAN Serotransferrin OS=Homo sapiens GN=TF PE=1 SV=3	1719	79294	1454	1	1	1	598.773	1195.53	2	1195.53	0.003	123	132	0	39.46	30	33	0.011	K	DSGFQMNQLR	G		Deamidated (NQ)	0.0000002000.0	6	131115_Sunil_PPT_BrainRP_A_05Spectrum6260_scans__7404
K.DTEEEDFHVDQ#VTTVK.V	P01009	sp|P01009|A1AT_HUMAN Alpha-1-antitrypsin OS=Homo sapiens GN=SERPINA1 PE=1 SV=3	2583	46878	5984	1	1	1	631.618	1891.83	3	1891.83	0.0009	226	241	0	49.9	23	33	0.0011	K	DTEEEDFHVDQVTTVK	V		Deamidated (NQ)	0.0000000000200000.0	16	131023_Sunil_PPT_Brain_A_16Spectrum6573_scans__7815
K.DTN#GSQFFITTVK.T	P23284	sp|P23284|PPIB_HUMAN Peptidyl-prolyl cis-trans isomerase B OS=Homo sapiens GN=PPIB PE=1 SV=2	91	23785	3499	1	1	1	729.861	1457.71	2	1457.7	0.0036	146	158	0	66.24	17	35	4e-05	K	DTNGSQFFITTVK	T		Deamidated (NQ)	0.0020000000000.0	11	131023_Sunil_PPT_Brain_A_11Spectrum10363_scans__12823
K.DVN#AAIATIK.T	P68363	sp|P68363|TBA1B_HUMAN Tubulin alpha-1B chain OS=Homo sapiens GN=TUBA1B PE=1 SV=1	4729	50804	535	1	1	1	508.785	1015.55	2	1015.55	-0.0003	327	336	0	40.41	23	35	0.017	K	DVNAAIATIK	T		Deamidated (NQ)	0.0020000000.0	8	131115_Sunil_PPT_BrainRP_A_12Spectrum7099_scans__8337
K.EAAEN#SLVAYK.A	P62258	sp|P62258|1433E_HUMAN 14-3-3 protein epsilon OS=Homo sapiens GN=YWHAE PE=1 SV=1	285	29326	1613	1	1	1	598.297	1194.58	2	1194.58	0.0019	143	153	0	56.17	16	35	0.00043	K	EAAENSLVAYK	A		Deamidated (NQ)	0.00002000000.0	8	131023_Sunil_PPT_Brain_A_11Spectrum4908_scans__6823
K.EAN#LQ#RGGMGFR.K	E7ESF5	tr|E7ESF5|E7ESF5_HUMAN Calcitonin gene-related peptide 2 OS=Homo sapiens GN=CALCB PE=4 SV=1	35	15024	2723	1	1	1	669.817	1337.62	2	1336.62	1.001	4	15	1	35.16		34	0.047	K	EANLQRGGMGFR	K		2 Deamidated (NQ)	0.002020000000.0	6	131023_Sunil_PPT_Brain_A_07Spectrum8930_scans__10393
K.EDIAVN#GEVEGK.E	E7ESP9	tr|E7ESP9|E7ESP9_HUMAN Neurofilament medium polypeptide OS=Homo sapiens GN=NEFM PE=1 SV=1	1738	98379	2083	1	1	1	630.803	1259.59	2	1259.59	0.0034	759	770	0	50.35	26	33	0.0011	K	EDIAVNGEVEGK	E		Deamidated (NQ)	0.000002000000.0	7	131023_Sunil_PPT_Brain_A_16Spectrum3565_scans__4506
K.EDQ#TEYLEER.R	P07900	sp|P07900|HS90A_HUMAN Heat shock protein HSP 90-alpha OS=Homo sapiens GN=HSP90AA1 PE=1 SV=5	465	85006	2503	1	1	0	656.782	1311.55	2	1311.55	0.0029	192	201	0	30.46	14	29	0.04	K	EDQTEYLEER	R		Deamidated (NQ)	0.0020000000.0	5	131023_Sunil_PPT_Brain_A_18Spectrum6113_scans__7245
K.EELQAN#GSAPAADK.E	A0A087WZH7	tr|A0A087WZH7|A0A087WZH7_HUMAN Myristoylated alanine-rich C-kinase substrate OS=Homo sapiens GN=MARCKS PE=1 SV=1	800	31691	3143	1	1	1	701.329	1400.64	2	1400.64	0.0016	56	69	0	58.79	16	33	0.00015	K	EELQANGSAPAADK	E		Deamidated (NQ)	0.00000200000000.0	9	131113_Sunil_PPT_Brain_A_16Spectrum1329_scans__2136
K.EELQAN#GSAPAADKEEPAAAGSGAASPSAAEK.G	A0A087WZH7	tr|A0A087WZH7|A0A087WZH7_HUMAN Myristoylated alanine-rich C-kinase substrate OS=Homo sapiens GN=MARCKS PE=1 SV=1	800	31691	7408	1	1	1	995.13	2982.37	3	2982.37	-0.001	56	87	1	58.67		35	0.00025	K	EELQANGSAPAADKEEPAAAGSGAASPSAAEK	G		Deamidated (NQ)	0.00000200000000000000000000000000.0	22	131113_Sunil_PPT_Brain_A_15Spectrum3607_scans__4596
K.EFTPPVQ#AAYQK.V	P68871	sp|P68871|HBB_HUMAN Hemoglobin subunit beta OS=Homo sapiens GN=HBB PE=1 SV=2	5573	16102	3025	1	1	1	690.345	1378.67	2	1378.68	-0.0018	122	133	0	36.85	27	36	0.047	K	EFTPPVQAAYQK	V		Deamidated (NQ)	0.000000200000.0	10	131023_Sunil_PPT_Brain_A_05Spectrum8451_scans__10958
K.EGN#GTVMGAEIR.H	G3V1V0	tr|G3V1V0|G3V1V0_HUMAN Myosin light polypeptide 6 OS=Homo sapiens GN=MYL6 PE=1 SV=1	391	18311	1911	1	1	1	617.79	1233.57	2	1233.57	0	99	110	0	75.19	20	34	3.8e-06	K	EGNGTVMGAEIR	H		Deamidated (NQ)	0.002000000000.0	8	131023_Sunil_PPT_Brain_A_11Spectrum5877_scans__7889
K.EGN#GTVMGAELR.H	P05976	sp|P05976|MYL1_HUMAN Myosin light chain 1/3, skeletal muscle isoform OS=Homo sapiens GN=MYL1 PE=1 SV=3	188	21189	1911	1	0	1	617.79	1233.57	2	1233.57	0	142	153	0	75.19	20	34	3.8e-06	K	EGNGTVMGAELR	H		Deamidated (NQ)	0.002000000000.0	8	131023_Sunil_PPT_Brain_A_11Spectrum5877_scans__7889
K.EHAVEGDCDFQ#LLK.L	C9JV77	tr|C9JV77|C9JV77_HUMAN Alpha-2-HS-glycoprotein OS=Homo sapiens GN=AHSG PE=1 SV=1	81	40185	4822	1	1	1	555.262	1662.76	3	1660.74	2.0227	107	120	0	38.97	15	34	0.019	K	EHAVEGDCDFQLLK	L		Deamidated (NQ)	0.00000000002000.0	10	131115_Sunil_PPT_BrainRP_A_07Spectrum6940_scans__8261
K.EIISEVQ#R.M	O43150	sp|O43150|ASAP2_HUMAN Arf-GAP with SH3 domain, ANK repeat and PH domain-containing protein 2 OS=Homo sapiens GN=ASAP2 PE=1 SV=3	75	112835	495	1	0	1	487.762	973.509	2	973.508	0.0008	422	429	0	73.28		35	9.1e-06	K	EIISEVQR	M		Deamidated (NQ)	0.00000020.0	7	131023_Sunil_PPT_Brain_A_07Spectrum9842_scans__11396
K.ELADASQ#QLER.L	Q9BV73	sp|Q9BV73|CP250_HUMAN Centrosome-associated protein CEP250 OS=Homo sapiens GN=CEP250 PE=1 SV=2	41	281880	2084	1	0	1	630.807	1259.6	2	1259.6	0.0006	940	950	0	44.4	31	34	0.0048	K	ELADASQQLER	L		Deamidated (NQ)	0.00000020000.0	6	131023_Sunil_PPT_Brain_A_14Spectrum3061_scans__3990
K.ELGDHVTN#LRK.M	P02794	sp|P02794|FRIH_HUMAN Ferritin heavy chain OS=Homo sapiens GN=FTH1 PE=1 SV=2	8067	21383	1975	1	1	1	641.841	1281.67	2	1281.67	-0.0001	148	158	1	47.1	20	35	0.0032	K	ELGDHVTNLRK	M		Deamidated (NQ)	0.00000002000.0	8	131117_Sunil_PPT_BrainRP_B_25Spectrum3570_scans__4455
K.ELGEVPIN#EK.K	O60658	sp|O60658|PDE8A_HUMAN High affinity cAMP-specific and IBMX-insensitive 3~,5~-cyclic phosphodiesterase 8A OS=Homo sapiens GN=PDE8A PE=1 SV=2	68	94385	1162	1	1	1	565.791	1129.57	2	1127.57	1.9972	259	268	0	42.04	19	34	0.009	K	ELGEVPINEK	K		Deamidated (NQ)	0.0000000200.0	6	131023_Sunil_PPT_Brain_A_07Spectrum11592_scans__13321
K.ELIFQ#ETAR.F	B3KR49	tr|B3KR49|B3KR49_HUMAN Mitogen-activated protein kinase 3 OS=Homo sapiens GN=MAPK3 PE=1 SV=1	37	30906	1073	1	1	1	554.287	1106.56	2	1106.56	-0.001	248	256	0	36.83	15	35	0.039	K	ELIFQETAR	F		Deamidated (NQ)	0.000020000.0	6	131113_Sunil_PPT_Brain_A_06Spectrum9032_scans__10534
K.ELQ#TQR.G	K7EKI9	tr|K7EKI9|K7EKI9_HUMAN Zinc finger protein 235 OS=Homo sapiens GN=ZNF235 PE=1 SV=1	39	9543	44	1	0	1	388.201	774.388	2	774.387	0.0004	70	75	0	36.98		35	0.037	K	ELQTQR	G		Deamidated (NQ)	0.002000.0	4	131023_Sunil_PPT_Brain_A_08Spectrum6337_scans__10042
K.ELTTEIDN#NIEQISSYK.S	P13645	sp|P13645|K1C10_HUMAN Keratin, type I cytoskeletal 10 OS=Homo sapiens GN=KRT10 PE=1 SV=6	1117	59020	6241	1	1	1	999.48	1996.95	2	1996.95	-0.002	346	362	0	70.9	17	36	1.9e-05	K	ELTTEIDNNIEQISSYK	S		Deamidated (NQ)	0.00000002000000000.0	11	131023_Sunil_PPT_Brain_A_12Spectrum11196_scans__12964
K.ELTTEIDNN#IEQISSYK.S	P13645	sp|P13645|K1C10_HUMAN Keratin, type I cytoskeletal 10 OS=Homo sapiens GN=KRT10 PE=1 SV=6	1117	59020	6243	1	1	1	999.48	1996.95	2	1996.95	-0.0016	346	362	0	39.55	15	36	0.025	K	ELTTEIDNNIEQISSYK	S		Deamidated (NQ)	0.00000000200000000.0	8	131113_Sunil_PPT_Brain_A_13Spectrum11323_scans__13117
K.ELTVSN#NDINEAGVR.V	E9PIM9	tr|E9PIM9|E9PIM9_HUMAN Ribonuclease inhibitor (Fragment) OS=Homo sapiens GN=RNH1 PE=1 SV=1	180	22362	4317	1	1	1	816.398	1630.78	2	1630.78	0.0014	174	188	0	65.21	17	35	5.9e-05	K	ELTVSNNDINEAGVR	V		Deamidated (NQ)	0.000002000000000.0	9	131113_Sunil_PPT_Brain_A_15Spectrum5530_scans__6711
K.ELTVSNN#DINEAGVR.V	E9PIM9	tr|E9PIM9|E9PIM9_HUMAN Ribonuclease inhibitor (Fragment) OS=Homo sapiens GN=RNH1 PE=1 SV=1	180	22362	4316	1	1	1	816.397	1630.78	2	1630.78	0.0003	174	188	0	66.8	17	35	4e-05	K	ELTVSNNDINEAGVR	V		Deamidated (NQ)	0.000000200000000.0	9	131023_Sunil_PPT_Brain_A_15Spectrum6136_scans__7850
K.ELTVSNNDIN#EAGVR.V	E9PIM9	tr|E9PIM9|E9PIM9_HUMAN Ribonuclease inhibitor (Fragment) OS=Homo sapiens GN=RNH1 PE=1 SV=1	180	22362	4318	1	1	1	816.398	1630.78	2	1630.78	0.0024	174	188	0	54.47	16	35	0.00071	K	ELTVSNNDINEAGVR	V		Deamidated (NQ)	0.000000000200000.0	10	131023_Sunil_PPT_Brain_A_12Spectrum5600_scans__6808
K.EM#DN#MSPR.L	Q9H503-2	sp|Q9H503-2|BAFL_HUMAN Isoform 2 of Barrier-to-autointegration factor-like protein OS=Homo sapiens GN=BANF2	37	11517	574	2	0	1	499.698	997.381	2	995.369	2.0125	7	14	0	29.7	15	23	0.012	K	EMDNMSPR	L		Oxidation (M); Deamidated (NQ)	0.01020000.0	6	131113_Sunil_PPT_Brain_A_16Spectrum2121_scans__3011
K.EQ#NLELR.N	P49454	sp|P49454|CENPF_HUMAN Centromere protein F OS=Homo sapiens GN=CENPF PE=1 SV=2	99	370844	156	3	1	1	451.732	901.45	2	901.451	-0.0005	2649	2655	0	35.11		33	0.036	K	EQNLELR	N		Deamidated (NQ)	0.0200000.0	6	131117_Sunil_PPT_BrainRP_B_12Spectrum7739_scans__9036
K.EQAPHCICAN#GR.Q	P01023	sp|P01023|A2MG_HUMAN Alpha-2-macroglobulin OS=Homo sapiens GN=A2M PE=1 SV=3	55	164613	3204	1	1	1	471.872	1412.59	3	1412.59	0.0003	842	853	0	31.28	15	29	0.034	K	EQAPHCICANGR	Q		Deamidated (NQ)	0.000000000200.0	6	131113_Sunil_PPT_Brain_A_01Spectrum970_scans__2015
K.EQLQGLN#DR.F	E7ESP9	tr|E7ESP9|E7ESP9_HUMAN Neurofilament medium polypeptide OS=Homo sapiens GN=NEFM PE=1 SV=1	1738	98379	856	1	1	0	537.265	1072.52	2	1072.51	0.0013	103	111	0	38.85	30	32	0.013	K	EQLQGLNDR	F		Deamidated (NQ)	0.000000200.0	7	131113_Sunil_PPT_Brain_A_12Spectrum2132_scans__3064
K.EQVAN#SAFVER.V	P08238	sp|P08238|HS90B_HUMAN Heat shock protein HSP 90-beta OS=Homo sapiens GN=HSP90AB1 PE=1 SV=4	188	83554	2021	1	1	1	625.805	1249.6	2	1249.59	0.0024	492	502	0	62.32	16	35	0.00011	K	EQVANSAFVER	V		Deamidated (NQ)	0.00002000000.0	8	131023_Sunil_PPT_Brain_A_11Spectrum4812_scans__6717
K.ESEPQ#AAAEPAEAK.E	P80723	sp|P80723|BASP1_HUMAN Brain acid soluble protein 1 OS=Homo sapiens GN=BASP1 PE=1 SV=2	398	22680	3246	1	1	1	714.827	1427.64	2	1427.64	-0.0014	39	52	0	49.18	16	33	0.0013	K	ESEPQAAAEPAEAK	E		Deamidated (NQ)	0.00002000000000.0	10	131113_Sunil_PPT_Brain_A_15Spectrum1360_scans__2124
K.ESSESTN#TTIEDEDTKVR.K	Q9UQM7	sp|Q9UQM7|KCC2A_HUMAN Calcium/calmodulin-dependent protein kinase type II subunit alpha OS=Homo sapiens GN=CAMK2A PE=1 SV=2	255	54624	7230	1	1	1	681.304	2040.89	3	2040.9	-0.0078	329	346	1	45.29		32	0.0026	K	ESSESTNTTIEDEDTKVR	K		Deamidated (NQ)	0.000000200000000000.0	7	131115_Sunil_PPT_BrainRP_A_14Spectrum2216_scans__3005
K.ETIPLQ#ETSLYTQ#DR.L	P50897	sp|P50897|PPT1_HUMAN Palmitoyl-protein thioesterase 1 OS=Homo sapiens GN=PPT1 PE=1 SV=1	625	34627	5582	1	1	1	898.435	1794.85	2	1794.85	0.0023	254	268	0	63.08		36	0.00011	K	ETIPLQETSLYTQDR	L		2 Deamidated (NQ)	0.000002000000200.0	12	131023_Sunil_PPT_Brain_A_11Spectrum9333_scans__11690
K.ETIPLQ#ETSLYTQDR.L	P50897	sp|P50897|PPT1_HUMAN Palmitoyl-protein thioesterase 1 OS=Homo sapiens GN=PPT1 PE=1 SV=1	625	34627	5570	1	1	1	897.939	1793.86	2	1793.87	-0.0052	254	268	0	68.7	17	36	3.3e-05	K	ETIPLQETSLYTQDR	L		Deamidated (NQ)	0.000002000000000.0	11	131023_Sunil_PPT_Brain_A_10Spectrum8984_scans__10527
K.ETIPLQETSLYTQ#DR.L	P50897	sp|P50897|PPT1_HUMAN Palmitoyl-protein thioesterase 1 OS=Homo sapiens GN=PPT1 PE=1 SV=1	625	34627	5576	1	1	1	897.941	1793.87	2	1793.87	-0.0005	254	268	0	68.47	17	37	3.6e-05	K	ETIPLQETSLYTQDR	L		Deamidated (NQ)	0.000000000000200.0	12	131023_Sunil_PPT_Brain_A_10Spectrum8727_scans__10244
K.ETTVLVAQN#GN#IK.I	E9PF17	tr|E9PF17|E9PF17_HUMAN Versican core protein OS=Homo sapiens GN=VCAN PE=1 SV=2	806	178487	3102	1	1	1	694.867	1387.72	2	1387.72	-0.0002	32	44	0	64.64	17	36	8.4e-05	K	ETTVLVAQNGNIK	I		2 Deamidated (NQ)	0.0000000020200.0	10	131023_Sunil_PPT_Brain_A_13Spectrum5830_scans__7647
K.ETTVLVAQN#GNIK.I	E9PF17	tr|E9PF17|E9PF17_HUMAN Versican core protein OS=Homo sapiens GN=VCAN PE=1 SV=2	806	178487	3082	1	1	1	694.375	1386.74	2	1386.74	0.0002	32	44	0	54.38	16	36	0.00081	K	ETTVLVAQNGNIK	I		Deamidated (NQ)	0.0000000020000.0	9	131113_Sunil_PPT_Brain_A_07Spectrum6466_scans__7615
K.EVDEQ#MLSVQSK.N	P04350	sp|P04350|TBB4A_HUMAN Tubulin beta-4A chain OS=Homo sapiens GN=TUBB4A PE=1 SV=2	3436	50010	3116	1	1	1	697.332	1392.65	2	1392.64	0.0051	325	336	0	49.2	16	34	0.0018	K	EVDEQMLSVQSK	N		Deamidated (NQ)	0.000020000000.0	9	131113_Sunil_PPT_Brain_A_12Spectrum5104_scans__6333
K.EVDEQM#LNVQ#NK.N	P68371	sp|P68371|TBB4B_HUMAN Tubulin beta-4B chain OS=Homo sapiens GN=TUBB4B PE=1 SV=1	3860	50255	3525	1	1	0	732.34	1462.67	2	1462.66	0.0046	325	336	0	36.81	15	33	0.024	K	EVDEQMLNVQNK	N		Oxidation (M); Deamidated (NQ)	0.000001000200.0	8	131113_Sunil_PPT_Brain_A_13Spectrum2839_scans__3785
K.EVDEQMLNVQN#K.N	P68371	sp|P68371|TBB4B_HUMAN Tubulin beta-4B chain OS=Homo sapiens GN=TUBB4B PE=1 SV=1	3860	50255	3428	1	1	0	724.34	1446.67	2	1446.67	-0.0004	325	336	0	39.61	15	33	0.013	K	EVDEQMLNVQNK	N		Deamidated (NQ)	0.000000000020.0	9	131023_Sunil_PPT_Brain_A_13Spectrum6050_scans__7889
K.EVDEQMLSVQ#SK.N	P04350	sp|P04350|TBB4A_HUMAN Tubulin beta-4A chain OS=Homo sapiens GN=TUBB4A PE=1 SV=2	3436	50010	3115	1	1	1	697.328	1392.64	2	1392.64	-0.0021	325	336	0	34.53	17	34	0.05	K	EVDEQMLSVQSK	N		Deamidated (NQ)	0.000000000200.0	10	131023_Sunil_PPT_Brain_A_11Spectrum6375_scans__8436
K.EYGGLN#VLVNNAAVAFK.S	O75828	sp|O75828|CBR3_HUMAN Carbonyl reductase [NADPH] 3 OS=Homo sapiens GN=CBR3 PE=1 SV=3	129	31230	5452	1	0	1	890.471	1778.93	2	1778.92	0.0068	80	96	0	61.85		36	0.00014	K	EYGGLNVLVNNAAVAFK	S		Deamidated (NQ)	0.00000200000000000.0	12	131113_Sunil_PPT_Brain_A_04Spectrum15669_scans__18511
K.FADLSEAAN#RNNDALRQ#AK.Q	B0YJC4	tr|B0YJC4|B0YJC4_HUMAN Vimentin OS=Homo sapiens GN=VIM PE=1 SV=1	1142	49680	6644	1	1	1	702.678	2105.01	3	2105.01	0.0001	295	313	2	37.62	15	37	0.044	K	FADLSEAANRNNDALRQAK	Q		2 Deamidated (NQ)	0.0000000020000000200.0	16	131023_Sunil_PPT_Brain_A_11Spectrum7184_scans__9326
K.FADLSEAANRNN#DALRQ#AK.Q	B0YJC4	tr|B0YJC4|B0YJC4_HUMAN Vimentin OS=Homo sapiens GN=VIM PE=1 SV=1	1142	49680	6645	1	1	1	702.679	2105.01	3	2105.01	0.0004	295	313	2	38.54	15	37	0.036	K	FADLSEAANRNNDALRQAK	Q		2 Deamidated (NQ)	0.0000000000020000200.0	12	131113_Sunil_PPT_Brain_A_11Spectrum6941_scans__8250
K.FANLN#EQAAR.S	Q16352	sp|Q16352|AINX_HUMAN Alpha-internexin OS=Homo sapiens GN=INA PE=1 SV=2	752	55528	1005	1	1	1	567.781	1133.55	2	1133.55	0.0012	291	300	0	39.95	16	36	0.021	K	FANLNEQAAR	S		Deamidated (NQ)	0.0000200000.0	8	131115_Sunil_PPT_BrainRP_A_13Spectrum3065_scans__3904
K.FANSLVGVQ#QQLQAFNTYR.T	Q01082	sp|Q01082|SPTB2_HUMAN Spectrin beta chain, non-erythrocytic 1 OS=Homo sapiens GN=SPTBN1 PE=1 SV=2	1203	275237	6793	1	1	1	1093.06	2184.11	2	2184.1	0.0155	330	348	0	47.49		37	0.0045	K	FANSLVGVQQQLQAFNTYR	T		Deamidated (NQ)	0.0000000020000000000.0	13	131113_Sunil_PPT_Brain_A_04Spectrum14748_scans__17498
K.FLIPN#ASQAESK.V	E7EX29	tr|E7EX29|E7EX29_HUMAN 14-3-3 protein zeta/delta (Fragment) OS=Homo sapiens GN=YWHAZ PE=1 SV=1	342	28190	2454	1	1	1	653.339	1304.66	2	1304.66	0.0014	104	115	0	41.3	21	36	0.018	K	FLIPNASQAESK	V		Deamidated (NQ)	0.000020000000.0	9	131023_Sunil_PPT_Brain_A_09Spectrum8531_scans__10557
K.FNISN#GGPAPEAITDK.I	P36871	sp|P36871|PGM1_HUMAN Phosphoglucomutase-1 OS=Homo sapiens GN=PGM1 PE=1 SV=3	71	61696	4319	1	1	1	816.4	1630.79	2	1630.78	0.0021	131	146	0	70.91	17	36	1.7e-05	K	FNISNGGPAPEAITDK	I		Deamidated (NQ)	0.0000200000000000.0	11	131023_Sunil_PPT_Brain_A_13Spectrum7521_scans__9507
K.FQ#N#ALLVR.Y	P02768	sp|P02768|ALBU_HUMAN Serum albumin OS=Homo sapiens GN=ALB PE=1 SV=2	26360	71317	372	1	1	1	481.768	961.521	2	961.523	-0.0019	427	434	0	50.88	28	35	0.0014	K	FQNALLVR	Y		2 Deamidated (NQ)	0.02200000.0	7	131117_Sunil_PPT_BrainRP_B_02Spectrum7206_scans__8192
K.FQ#NALLVR.Y	P02768	sp|P02768|ALBU_HUMAN Serum albumin OS=Homo sapiens GN=ALB PE=1 SV=2	26360	71317	306	1	1	1	481.277	960.539	2	960.539	-0.0001	427	434	0	46.24	30	35	0.0041	K	FQNALLVR	Y		Deamidated (NQ)	0.02000000.0	7	131115_Sunil_PPT_BrainRP_A_02Spectrum6815_scans__7742
K.FQN#ALLVR.Y	P02768	sp|P02768|ALBU_HUMAN Serum albumin OS=Homo sapiens GN=ALB PE=1 SV=2	26360	71317	305	1	1	1	481.277	960.539	2	960.539	-0.0002	427	434	0	56.77	27	35	0.00036	K	FQNALLVR	Y		Deamidated (NQ)	0.00200000.0	6	131117_Sunil_PPT_BrainRP_B_10Spectrum7044_scans__8304
K.FSTM#PFLFCNIN#NVCNFASR.N	P02462	sp|P02462|CO4A1_HUMAN Collagen alpha-1(IV) chain OS=Homo sapiens GN=COL4A1 PE=1 SV=3	2402	161654	8179	1	1	1	1228.54	2455.07	2	2455.08	-0.0018	1497	1516	0	45.54		33	0.0029	K	FSTMPFLFCNINNVCNFASR	N		Oxidation (M); Deamidated (NQ)	0.00010000000200000000.0	10	131115_Sunil_PPT_BrainRP_A_23Spectrum16826_scans__19004
K.FSTMPFLFCN#INNVCNFASR.N	P02462	sp|P02462|CO4A1_HUMAN Collagen alpha-1(IV) chain OS=Homo sapiens GN=COL4A1 PE=1 SV=3	2402	161654	8127	1	1	1	1220.55	2439.09	2	2439.08	0.0046	1497	1516	0	45.4		34	0.0037	K	FSTMPFLFCNINNVCNFASR	N		Deamidated (NQ)	0.00000000020000000000.0	13	131117_Sunil_PPT_BrainRP_B_25Spectrum18909_scans__21328
K.FSTMPFLFCNINN#VCNFASR.N	P02462	sp|P02462|CO4A1_HUMAN Collagen alpha-1(IV) chain OS=Homo sapiens GN=COL4A1 PE=1 SV=3	2402	161654	8126	1	1	1	1220.55	2439.09	2	2439.08	0.0046	1497	1516	0	70.18		34	1.2e-05	K	FSTMPFLFCNINNVCNFASR	N		Deamidated (NQ)	0.00000000000020000000.0	10	131117_Sunil_PPT_BrainRP_B_26Spectrum18242_scans__20755
K.GADFLVTEVEN#GGSLGSK.K	B4DNK4	tr|B4DNK4|B4DNK4_HUMAN Pyruvate kinase PKM OS=Homo sapiens GN=PKM PE=1 SV=1	806	50436	5462	1	1	1	890.933	1779.85	2	1779.85	-0.0014	115	132	0	86.68	18	36	4.7e-07	K	GADFLVTEVENGGSLGSK	K		Deamidated (NQ)	0.000000000020000000.0	13	131113_Sunil_PPT_Brain_A_13Spectrum10192_scans__11873
K.GADFLVTEVEN#GGSLGSKK.G	B4DNK4	tr|B4DNK4|B4DNK4_HUMAN Pyruvate kinase PKM OS=Homo sapiens GN=PKM PE=1 SV=1	806	50436	6029	1	1	1	636.991	1907.95	3	1907.95	0.0023	115	133	1	59.27	29	37	0.00031	K	GADFLVTEVENGGSLGSKK	G		Deamidated (NQ)	0.0000000000200000000.0	8	131023_Sunil_PPT_Brain_A_09Spectrum9028_scans__11103
K.GAEGQ#RPGFGYGGR.A	P02686-6	sp|P02686-6|MBP_HUMAN Isoform 6 of Myelin basic protein OS=Homo sapiens GN=MBP	3341	17333	2981	1	1	1	705.332	1408.65	2	1408.65	0	107	120	0	57.46	16	35	0.00028	K	GAEGQRPGFGYGGR	A		Deamidated (NQ)	0.00002000000000.0	11	131117_Sunil_PPT_BrainRP_B_20Spectrum2703_scans__3485
K.GAGTN#EDALIEILTTR.T	D6RA82	tr|D6RA82|D6RA82_HUMAN Annexin A3 OS=Homo sapiens GN=ANXA3 PE=1 SV=1	65	32270	4744	1	1	1	837.931	1673.85	2	1673.85	0.0001	66	81	0	44.98	15	37	0.0082	K	GAGTNEDALIEILTTR	T		Deamidated (NQ)	0.0000200000000000.0	9	131113_Sunil_PPT_Brain_A_11Spectrum14712_scans__16798
K.GCN#PSGHTQSVTTPEPAK.E	A0A0A0MRP7	tr|A0A0A0MRP7|A0A0A0MRP7_HUMAN Breast carcinoma-amplified sequence 1 OS=Homo sapiens GN=BCAS1 PE=1 SV=1	53	41566	5897	1	1	1	623.96	1868.86	3	1867.84	1.0205	220	237	0	36.35	15	35	0.038	K	GCNPSGHTQSVTTPEPAK	E		Deamidated (NQ)	0.002000000000000000.0	10	131113_Sunil_PPT_Brain_A_07Spectrum2287_scans__3018
K.GCSFLPDPYQ#K.Q	C9JIZ6	tr|C9JIZ6|C9JIZ6_HUMAN Prosaposin OS=Homo sapiens GN=PSAP PE=1 SV=2	203	60227	2512	1	1	1	656.797	1311.58	2	1311.58	-0.0007	442	452	0	40.61	15	32	0.0078	K	GCSFLPDPYQK	Q		Deamidated (NQ)	0.00000000020.0	9	131113_Sunil_PPT_Brain_A_05Spectrum9473_scans__11309
K.GEIGAVGN#AGPAGPAGPR.G	A0A087WTA8	tr|A0A087WTA8|A0A087WTA8_HUMAN Collagen alpha-2(I) chain OS=Homo sapiens GN=COL1A2 PE=1 SV=1	789	129586	3821	1	1	1	774.892	1547.77	2	1547.77	-0.0006	263	280	0	77.71	17	36	4.1e-06	K	GEIGAVGNAGPAGPAGPR	G		Deamidated (NQ)	0.000000020000000000.0	13	131115_Sunil_PPT_BrainRP_A_09Spectrum5114_scans__6193
K.GEN#FTETDVK.M	A2A2V1	tr|A2A2V1|A2A2V1_HUMAN Major prion protein (Fragment) OS=Homo sapiens GN=PRNP PE=1 SV=1	189	27489	1195	1	1	1	570.756	1139.5	2	1139.5	-0.0003	195	204	0	40.52	15	31	0.006	K	GENFTETDVK	M		Deamidated (NQ)	0.0020000000.0	7	131113_Sunil_PPT_Brain_A_15Spectrum2872_scans__3787
K.GEQVSQN#GLPAEQGSPR.M	Q01082	sp|Q01082|SPTB2_HUMAN Spectrin beta chain, non-erythrocytic 1 OS=Homo sapiens GN=SPTBN1 PE=1 SV=2	1203	275237	5213	1	1	1	877.917	1753.82	2	1753.82	-0.0045	2124	2140	0	80.47	18	35	1.6e-06	K	GEQVSQNGLPAEQGSPR	M		Deamidated (NQ)	0.00000020000000000.0	9	131113_Sunil_PPT_Brain_A_11Spectrum3070_scans__3992
K.GETPVN#STM#SIGQAR.K	P63215	sp|P63215|GBG3_HUMAN Guanine nucleotide-binding protein G(I)/G(S)/G(O) subunit gamma-3 OS=Homo sapiens GN=GNG3 PE=2 SV=1	112	8527	4022	1	1	1	782.866	1563.72	2	1563.72	-0.0029	3	17	0	60.46	16	34	0.00013	K	GETPVNSTMSIGQAR	K		Oxidation (M); Deamidated (NQ)	0.000002001000000.0	10	131113_Sunil_PPT_Brain_A_09Spectrum3286_scans__4197
K.GFKGVDAQ#GTLSK.I	H7BYR8	tr|H7BYR8|H7BYR8_HUMAN Myelin basic protein OS=Homo sapiens GN=MBP PE=1 SV=1	713	25783	2471	1	1	0	654.843	1307.67	2	1307.67	-0.0004	206	218	1	58.64	20	36	0.00028	K	GFKGVDAQGTLSK	I		Deamidated (NQ)	0.0000000200000.0	11	131113_Sunil_PPT_Brain_A_07Spectrum4371_scans__5311
K.GFYPSDIAVEWESN#GQPENNYK.T	A0A087WV47	tr|A0A087WV47|A0A087WV47_HUMAN Ig gamma-1 chain C region OS=Homo sapiens GN=IGHG1 PE=1 SV=1	1034	51863	8305	1	1	1	1273.06	2544.11	2	2544.11	0.0009	390	411	0	37.74	31	32	0.016	K	GFYPSDIAVEWESNGQPENNYK	T		Deamidated (NQ)	0.0000000000000200000000.0	11	131115_Sunil_PPT_BrainRP_A_20Spectrum13971_scans__15922
K.GFYPSDIAVEWESNGQ#PENNYK.T	A0A087WV47	tr|A0A087WV47|A0A087WV47_HUMAN Ig gamma-1 chain C region OS=Homo sapiens GN=IGHG1 PE=1 SV=1	1034	51863	8303	1	1	1	1273.06	2544.11	2	2544.11	-0.001	390	411	0	44.71	24	32	0.0031	K	GFYPSDIAVEWESNGQPENNYK	T		Deamidated (NQ)	0.0000000000000002000000.0	12	131115_Sunil_PPT_BrainRP_A_20Spectrum14078_scans__16040
K.GFYPSDIAVEWESNGQPEN#NYK.T	A0A087WV47	tr|A0A087WV47|A0A087WV47_HUMAN Ig gamma-1 chain C region OS=Homo sapiens GN=IGHG1 PE=1 SV=1	1034	51863	8301	1	1	1	1273.06	2544.1	2	2544.11	-0.0047	390	411	0	34.7	15	32	0.029	K	GFYPSDIAVEWESNGQPENNYK	T		Deamidated (NQ)	0.0000000000000000002000.0	11	131117_Sunil_PPT_BrainRP_B_20Spectrum14360_scans__16308
K.GGQ#THLGLPVFNTVK.E	P53597	sp|P53597|SUCA_HUMAN Succinyl-CoA ligase [ADP/GDP-forming] subunit alpha, mitochondrial OS=Homo sapiens GN=SUCLG1 PE=1 SV=4	844	36626	3880	1	1	1	784.923	1567.83	2	1567.84	-0.0034	91	105	0	62.02	32	35	0.00011	K	GGQTHLGLPVFNTVK	E		Deamidated (NQ)	0.002000000000000.0	12	131115_Sunil_PPT_BrainRP_A_23Spectrum9590_scans__11044
K.GHAYSVTGAEEVESN#GSLQK.L	P17655	sp|P17655|CAN2_HUMAN Calpain-2 catalytic subunit OS=Homo sapiens GN=CAPN2 PE=1 SV=6	45	80800	6427	1	1	1	688.653	2062.94	3	2062.94	-0.0064	261	280	0	44.64	15	34	0.0053	K	GHAYSVTGAEEVESNGSLQK	L		Deamidated (NQ)	0.00000000000000200000.0	16	131023_Sunil_PPT_Brain_A_11Spectrum4845_scans__6753
K.GLIDEVN#QDFTNR.I	P02671	sp|P02671|FIBA_HUMAN Fibrinogen alpha chain OS=Homo sapiens GN=FGA PE=1 SV=2	1856	95656	3876	1	1	1	761.363	1520.71	2	1520.71	0.0013	72	84	0	61.74	16	35	0.00012	K	GLIDEVNQDFTNR	I		Deamidated (NQ)	0.0000002000000.0	10	131023_Sunil_PPT_Brain_A_16Spectrum8299_scans__9713
K.GLIDEVNQ#DFTNR.I	P02671	sp|P02671|FIBA_HUMAN Fibrinogen alpha chain OS=Homo sapiens GN=FGA PE=1 SV=2	1856	95656	3868	1	1	1	761.362	1520.71	2	1520.71	-0.0014	72	84	0	74.61	17	35	5.8e-06	K	GLIDEVNQDFTNR	I		Deamidated (NQ)	0.0000000200000.0	9	131023_Sunil_PPT_Brain_A_11Spectrum10448_scans__12917
K.GLIDEVNQDFTN#R.I	P02671	sp|P02671|FIBA_HUMAN Fibrinogen alpha chain OS=Homo sapiens GN=FGA PE=1 SV=2	1856	95656	3867	1	1	1	761.362	1520.71	2	1520.71	-0.0015	72	84	0	80.08	18	35	1.7e-06	K	GLIDEVNQDFTNR	I		Deamidated (NQ)	0.0000000000020.0	9	131113_Sunil_PPT_Brain_A_13Spectrum10185_scans__11866
K.GLSATVTGGQ#K.G	P60201	sp|P60201|MYPR_HUMAN Myelin proteolipid protein OS=Homo sapiens GN=PLP1 PE=1 SV=2	602	30855	675	1	1	1	510.272	1018.53	2	1018.53	-0.0004	112	122	0	52.01	16	36	0.0016	K	GLSATVTGGQK	G		Deamidated (NQ)	0.00000000020.0	7	131113_Sunil_PPT_Brain_A_05Spectrum2407_scans__3535
K.GLSATVTGGQ#KGR.G	P60201	sp|P60201|MYPR_HUMAN Myelin proteolipid protein OS=Homo sapiens GN=PLP1 PE=1 SV=2	602	30855	1901	1	1	1	616.832	1231.65	2	1231.65	-0.0028	112	124	1	57.72	18	36	0.00042	K	GLSATVTGGQKGR	G		Deamidated (NQ)	0.0000000002000.0	11	131113_Sunil_PPT_Brain_A_05Spectrum1958_scans__3041
K.GN#DISSGTVLSDYVGSGPPK.G	P30086	sp|P30086|PEBP1_HUMAN Phosphatidylethanolamine-binding protein 1 OS=Homo sapiens GN=PEBP1 PE=1 SV=3	206	21158	6111	1	1	1	975.969	1949.92	2	1949.92	0.0019	94	113	0	79.28		36	2.7e-06	K	GNDISSGTVLSDYVGSGPPK	G		Deamidated (NQ)	0.02000000000000000000.0	8	131023_Sunil_PPT_Brain_A_17Spectrum9225_scans__11290
K.GTFAQ#LSELHCDK.L	P69891	sp|P69891|HBG1_HUMAN Hemoglobin subunit gamma-1 OS=Homo sapiens GN=HBG1 PE=1 SV=2	192	16187	3766	1	1	1	753.847	1505.68	2	1505.68	-0.0015	84	96	0	38.01	15	33	0.018	K	GTFAQLSELHCDK	L		Deamidated (NQ)	0.0000200000000.0	8	131113_Sunil_PPT_Brain_A_06Spectrum13008_scans__14908
K.GVDAQ#GTLSK.I	H7BYR8	tr|H7BYR8|H7BYR8_HUMAN Myelin basic protein OS=Homo sapiens GN=MBP PE=1 SV=1	713	25783	505	1	1	0	488.75	975.486	2	975.487	-0.0011	209	218	0	56.59		36	0.00049	K	GVDAQGTLSK	I		Deamidated (NQ)	0.0000200000.0	6	131023_Sunil_PPT_Brain_A_05Spectrum4355_scans__6452
K.GVGIISEGN#ETVEDIAAR.L	P05023	sp|P05023|AT1A1_HUMAN Sodium/potassium-transporting ATPase subunit alpha-1 OS=Homo sapiens GN=ATP1A1 PE=1 SV=1	447	114135	5706	1	1	0	915.962	1829.91	2	1829.9	0.0098	630	647	0	54.04		37	0.001	K	GVGIISEGNETVEDIAAR	L		Deamidated (NQ)	0.000000002000000000.0	10	131113_Sunil_PPT_Brain_A_16Spectrum9036_scans__10617
K.GVVPLAGTN#GETTTQGLDGLSER.C	P04075-2	sp|P04075-2|ALDOA_HUMAN Isoform 2 of Fructose-bisphosphate aldolase A OS=Homo sapiens GN=ALDOA	554	45688	6946	1	1	1	1137.07	2272.12	2	2272.12	-0.0013	166	188	0	64.24		37	0.0001	K	GVVPLAGTNGETTTQGLDGLSER	C		Deamidated (NQ)	0.00000000200000000000000.0	13	131023_Sunil_PPT_Brain_A_14Spectrum9653_scans__11242
K.GVVTN#GLDLSPADEK.K	E7ESP9	tr|E7ESP9|E7ESP9_HUMAN Neurofilament medium polypeptide OS=Homo sapiens GN=NEFM PE=1 SV=1	1738	98379	3826	1	1	1	758.38	1514.75	2	1514.75	-0.0001	789	803	0	69.91	24	35	1.8e-05	K	GVVTNGLDLSPADEK	K		Deamidated (NQ)	0.000020000000000.0	9	131113_Sunil_PPT_Brain_A_16Spectrum7821_scans__9281
K.GVVTN#GLDLSPADEKK.G	E7ESP9	tr|E7ESP9|E7ESP9_HUMAN Neurofilament medium polypeptide OS=Homo sapiens GN=NEFM PE=1 SV=1	1738	98379	4523	1	1	1	548.622	1642.84	3	1642.84	0.0015	789	804	1	47.35	15	36	0.0038	K	GVVTNGLDLSPADEKK	G		Deamidated (NQ)	0.0000200000000000.0	11	131113_Sunil_PPT_Brain_A_10Spectrum6313_scans__7635
K.HGN#RGETGPSGPVGPAGAVGPR.G	A0A087WTA8	tr|A0A087WTA8|A0A087WTA8_HUMAN Collagen alpha-2(I) chain OS=Homo sapiens GN=COL1A2 PE=1 SV=1	789	129586	7105	1	1	1	676.672	2026.99	3	2026.99	-0.0004	973	994	1	64.25		37	9.6e-05	K	HGNRGETGPSGPVGPAGAVGPR	G		Deamidated (NQ)	0.0020000000000000000000.0	14	131117_Sunil_PPT_BrainRP_B_24Spectrum3241_scans__4061
K.HHAAYVNNLN#VTEEKYQEALAK.G	A0A0C4DFU1	tr|A0A0C4DFU1|A0A0C4DFU1_HUMAN Superoxide dismutase [Mn], mitochondrial OS=Homo sapiens GN=SOD2 PE=4 SV=1	41	20882	8298	1	1	1	636.573	2542.26	4	2542.25	0.0192	54	75	1	40.53	15	37	0.025	K	HHAAYVNNLNVTEEKYQEALAK	G		Deamidated (NQ)	0.0000000002000000000000.0	14	131115_Sunil_PPT_BrainRP_A_27Spectrum16452_scans__18910
K.HNN#CMASHLTPAVYAR.L	P12532	sp|P12532|KCRU_HUMAN Creatine kinase U-type, mitochondrial OS=Homo sapiens GN=CKMT1A PE=1 SV=1	3343	47406	6166	1	1	1	614.948	1841.82	3	1841.83	-0.0066	59	74	0	44.63	15	33	0.0042	K	HNNCMASHLTPAVYAR	L		Deamidated (NQ)	0.0020000000000000.0	12	131117_Sunil_PPT_BrainRP_B_25Spectrum6061_scans__7195
K.HSQTDQ#EPM#CPVGMNK.L	P08572	sp|P08572|CO4A2_HUMAN Collagen alpha-2(IV) chain OS=Homo sapiens GN=COL4A2 PE=1 SV=4	4429	168646	5918	1	1	1	625.927	1874.76	3	1874.76	-0.0004	1495	1510	0	52.49	16	26	0.00014	K	HSQTDQEPMCPVGMNK	L		Oxidation (M); Deamidated (NQ)	0.0000020010000000.0	14	131023_Sunil_PPT_Brain_A_09Spectrum3690_scans__5232
K.HSQTDQEPM#CPVGMN#K.L	P08572	sp|P08572|CO4A2_HUMAN Collagen alpha-2(IV) chain OS=Homo sapiens GN=COL4A2 PE=1 SV=4	4429	168646	5919	1	1	1	625.928	1874.76	3	1874.76	0.0022	1495	1510	0	35.6		27	0.0071	K	HSQTDQEPMCPVGMNK	L		Oxidation (M); Deamidated (NQ)	0.0000000010000020.0	14	131113_Sunil_PPT_Brain_A_10Spectrum1515_scans__2357
K.HTGPGILSMANAGPNTN#GSQFFICTAK.T	P62937	sp|P62937|PPIA_HUMAN Peptidyl-prolyl cis-trans isomerase A OS=Homo sapiens GN=PPIA PE=1 SV=2	1592	18229	8688	1	1	1	931.444	2791.31	3	2791.31	0.0052	92	118	0	63.37		36	0.00011	K	HTGPGILSMANAGPNTNGSQFFICTAK	T		Deamidated (NQ)	0.000000000000000020000000000.0	23	131115_Sunil_PPT_BrainRP_A_23Spectrum13337_scans__15166
K.IAVAAQN#CYK.V	P60174	sp|P60174|TPIS_HUMAN Triosephosphate isomerase OS=Homo sapiens GN=TPI1 PE=1 SV=3	145	31057	1182	1	1	1	569.782	1137.55	2	1137.55	0.0005	97	106	0	68.38	17	35	2.3e-05	K	IAVAAQNCYK	V		Deamidated (NQ)	0.0000002000.0	7	131113_Sunil_PPT_Brain_A_07Spectrum3476_scans__4326
K.IAVQ#PGTVGPQ#GR.R	P08572	sp|P08572|CO4A2_HUMAN Collagen alpha-2(IV) chain OS=Homo sapiens GN=COL4A2 PE=1 SV=4	4429	168646	2284	1	1	1	641.343	1280.67	2	1280.67	-0.0012	1397	1409	0	63.42	16	35	7.8e-05	K	IAVQPGTVGPQGR	R		2 Deamidated (NQ)	0.0002000000200.0	11	131023_Sunil_PPT_Brain_A_06Spectrum5391_scans__6560
K.IAVQ#PGTVGPQGR.R	P08572	sp|P08572|CO4A2_HUMAN Collagen alpha-2(IV) chain OS=Homo sapiens GN=COL4A2 PE=1 SV=4	7611	168646	1939	1	1	1	640.851	1279.69	2	1279.69	-0.0004	1397	1409	0	66.97	27	34	3e-05	K	IAVQPGTVGPQGR	R		Deamidated (NQ)	0.0002000000000.0	7	131115_Sunil_PPT_BrainRP_A_08Spectrum4025_scans__4953
K.IAVQPGTVGPQ#GR.R	P08572	sp|P08572|CO4A2_HUMAN Collagen alpha-2(IV) chain OS=Homo sapiens GN=COL4A2 PE=1 SV=4	7611	168646	1943	1	1	1	640.851	1279.69	2	1279.69	-0.0001	1397	1409	0	61.44	20	34	0.00011	K	IAVQPGTVGPQGR	R		Deamidated (NQ)	0.0000000000200.0	7	131117_Sunil_PPT_BrainRP_B_08Spectrum3861_scans__4813
K.IEISELN#R.V	P04264	sp|P04264|K2C1_HUMAN Keratin, type II cytoskeletal 1 OS=Homo sapiens GN=KRT1 PE=1 SV=6	1484	66170	495	5	1	0	487.762	973.509	2	973.508	0.0008	396	403	0	37.75		35	0.032	K	IEISELNR	V		Deamidated (NQ)	0.00000020.0	5	131023_Sunil_PPT_Brain_A_07Spectrum9842_scans__11396
K.IGN#FSIVR.R	M0QZS0	tr|M0QZS0|M0QZS0_HUMAN Rho guanine nucleotide exchange factor 18 (Fragment) OS=Homo sapiens GN=ARHGEF18 PE=1 SV=1	36	91751	311	1	1	0	453.758	905.501	2	905.497	0.0037	38	45	0	36.38	26	34	0.033	K	IGNFSIVR	R		Deamidated (NQ)	0.00200000.0	6	131023_Sunil_PPT_Brain_A_04Spectrum7632_scans__9715
K.IHLISTQ#SAIPYALR.V	C9JC84	tr|C9JC84|C9JC84_HUMAN Fibrinogen gamma chain OS=Homo sapiens GN=FGG PE=1 SV=1	1832	52932	4907	1	1	1	561.985	1682.93	3	1682.94	-0.0015	267	281	0	41.52	15	33	0.0076	K	IHLISTQSAIPYALR	V		Deamidated (NQ)	0.000000200000000.0	12	131117_Sunil_PPT_BrainRP_B_25Spectrum11474_scans__13149
K.IHVSDQELQSAN#ASVDDSR.L	P22314	sp|P22314|UBA1_HUMAN Ubiquitin-like modifier-activating enzyme 1 OS=Homo sapiens GN=UBA1 PE=1 SV=3	517	118858	6440	1	1	1	691.325	2070.95	3	2070.95	0.0065	807	825	0	44.48		35	0.0061	K	IHVSDQELQSANASVDDSR	L		Deamidated (NQ)	0.0000000000020000000.0	10	131023_Sunil_PPT_Brain_A_15Spectrum5773_scans__7451
K.IIPGGAAAQ#DGR.L	K7EKP9	tr|K7EKP9|K7EKP9_HUMAN Disks large homolog 4 (Fragment) OS=Homo sapiens GN=DLG4 PE=1 SV=4	47	12355	1141	1	0	1	563.796	1125.58	2	1125.58	-0.0005	39	50	0	46.67	18	34	0.0031	K	IIPGGAAAQDGR	L		Deamidated (NQ)	0.000000002000.0	10	131023_Sunil_PPT_Brain_A_07Spectrum7622_scans__8954
K.IISN#ASCTTN#CLAPLAK.V	P04406	sp|P04406|G3P_HUMAN Glyceraldehyde-3-phosphate dehydrogenase OS=Homo sapiens GN=GAPDH PE=1 SV=3	867	36201	5807	1	1	1	918.447	1834.88	2	1834.88	-0.001	146	162	0	37.76	15	37	0.042	K	IISNASCTTNCLAPLAK	V		2 Deamidated (NQ)	0.00020000020000000.0	9	131113_Sunil_PPT_Brain_A_09Spectrum8811_scans__10276
K.IISN#ASCTTNCLAPLAK.V	P04406	sp|P04406|G3P_HUMAN Glyceraldehyde-3-phosphate dehydrogenase OS=Homo sapiens GN=GAPDH PE=1 SV=3	3976	36201	6047	1	1	1	917.955	1833.9	2	1833.9	-0.0002	146	162	0	48.27	16	37	0.0039	K	IISNASCTTNCLAPLAK	V		Deamidated (NQ)	0.00020000000000000.0	11	131115_Sunil_PPT_BrainRP_A_14Spectrum7912_scans__9272
K.IISNASCTTN#CLAPLAK.V	P04406	sp|P04406|G3P_HUMAN Glyceraldehyde-3-phosphate dehydrogenase OS=Homo sapiens GN=GAPDH PE=1 SV=3	867	36201	5778	1	1	1	917.96	1833.91	2	1833.9	0.0089	146	162	0	91.47	32	37	2e-07	K	IISNASCTTNCLAPLAK	V		Deamidated (NQ)	0.00000000020000000.0	11	131023_Sunil_PPT_Brain_A_04Spectrum5329_scans__7182
K.ILEN#LR.L	P12532	sp|P12532|KCRU_HUMAN Creatine kinase U-type, mitochondrial OS=Homo sapiens GN=CKMT1A PE=1 SV=1	3343	47406	28	1	1	1	379.724	757.434	2	757.433	0.0008	344	349	0	35.1		33	0.036	K	ILENLR	L		Deamidated (NQ)	0.000200.0	5	131117_Sunil_PPT_BrainRP_B_11Spectrum3644_scans__4580
K.ILYHGYSLLYVQ#GNER.A	P02462	sp|P02462|CO4A1_HUMAN Collagen alpha-1(IV) chain OS=Homo sapiens GN=COL4A1 PE=1 SV=3	2402	161654	6708	1	1	1	963.494	1924.97	2	1924.97	0.0044	1466	1481	0	71.68	35	37	1.7e-05	K	ILYHGYSLLYVQGNER	A		Deamidated (NQ)	0.0000000000020000.0	13	131115_Sunil_PPT_BrainRP_A_23Spectrum10501_scans__12046
K.INDDDSFTTFFSETGN#GK.H	C9J2C0	tr|C9J2C0|C9J2C0_HUMAN Tubulin alpha-8 chain (Fragment) OS=Homo sapiens GN=TUBA8 PE=1 SV=1	590	52750	6238	1	1	1	998.425	1994.84	2	1994.84	-0.003	67	84	0	30.43		29	0.045	K	INDDDSFTTFFSETGNGK	H		Deamidated (NQ)	0.000000000000000200.0	4	131023_Sunil_PPT_Brain_A_17Spectrum12125_scans__14480
K.IPTTFEN#GR.C	C9JF17	tr|C9JF17|C9JF17_HUMAN Apolipoprotein D (Fragment) OS=Homo sapiens GN=APOD PE=1 SV=1	736	24541	713	1	1	1	518.26	1034.5	2	1034.5	0.0011	80	88	0	52.66	16	35	0.001	K	IPTTFENGR	C		Deamidated (NQ)	0.000000200.0	6	131113_Sunil_PPT_Brain_A_09Spectrum3834_scans__4800
K.IQ#EILTQ#VK.Q	O00425	sp|O00425|IF2B3_HUMAN Insulin-like growth factor 2 mRNA-binding protein 3 OS=Homo sapiens GN=IGF2BP3 PE=1 SV=2	50	64008	860	1	1	1	537.311	1072.61	2	1072.6	0.005	553	561	0	49.72		35	0.0017	K	IQEILTQVK	Q		2 Deamidated (NQ)	0.020000200.0	6	131023_Sunil_PPT_Brain_A_04Spectrum6766_scans__8763
K.IQ#EQ#YR.R	K7EKP7	tr|K7EKP7|K7EKP7_HUMAN Ferrochelatase, mitochondrial (Fragment) OS=Homo sapiens GN=FECH PE=1 SV=1	35	18178	200	1	0	1	419.7	837.386	2	837.387	-0.001	119	124	0	34.97		32	0.03	K	IQEQYR	R		2 Deamidated (NQ)	0.020200.0	5	131023_Sunil_PPT_Brain_A_07Spectrum6710_scans__7951
K.IQ#IVPR.Q	G3V2U4	tr|G3V2U4|G3V2U4_HUMAN Protein unc-79 homolog OS=Homo sapiens GN=UNC79 PE=4 SV=1	120	295158	15	1	0	1	363.729	725.443	2	725.444	-0.0001	1831	1836	0	42.08		27	0.0016	K	IQIVPR	Q		Deamidated (NQ)	0.020000.0	4	131115_Sunil_PPT_BrainRP_A_01Spectrum4596_scans__5178
K.IQ#Q#LLN#TLK.R	Q14689	sp|Q14689|DIP2A_HUMAN Disco-interacting protein 2 homolog A OS=Homo sapiens GN=DIP2A PE=1 SV=2	50	172371	860	1	0	0	537.311	1072.61	2	1072.6	0.005	273	281	0	49.72		35	0.0017	K	IQQLLNTLK	R		3 Deamidated (NQ)	0.022002000.0	6	131023_Sunil_PPT_Brain_A_04Spectrum6766_scans__8763
K.IQ#SLLR.A	F5H7S7	tr|F5H7S7|F5H7S7_HUMAN Ras GTPase-activating-like protein IQGAP2 OS=Homo sapiens GN=IQGAP2 PE=1 SV=2	38	174854	13	5	0	1	365.726	729.438	2	729.438	-0.0004	707	712	0	38.33		33	0.018	K	IQSLLR	A		Deamidated (NQ)	0.020000.0	5	131023_Sunil_PPT_Brain_A_06Spectrum5739_scans__6943
K.IQDKEGIPPDQQ#R.L	A0A087WV77	tr|A0A087WV77|A0A087WV77_HUMAN Ubiquitin-40S ribosomal protein S27a OS=Homo sapiens GN=RPS27A PE=4 SV=1	69	7500	3748	1	1	1	508.926	1523.76	3	1523.76	-0.0004	30	42	1	42.51	17	36	0.012	K	IQDKEGIPPDQQR	L		Deamidated (NQ)	0.0000000000020.0	6	131115_Sunil_PPT_BrainRP_A_06Spectrum1321_scans__1954
K.IQEGVFDINNEAN#GIK.I	P61019	sp|P61019|RAB2A_HUMAN Ras-related protein Rab-2A OS=Homo sapiens GN=RAB2A PE=1 SV=1	334	23702	5317	1	1	1	881.437	1760.86	2	1760.86	0.0012	171	186	0	94.55	27	37	9e-08	K	IQEGVFDINNEANGIK	I		Deamidated (NQ)	0.0000000000002000.0	10	131113_Sunil_PPT_Brain_A_13Spectrum8829_scans__10374
K.ISEKN#GGEPDDAELVR.L	O43687-2	sp|O43687-2|AKA7A_HUMAN Isoform Alpha of A-kinase anchor protein 7 isoforms alpha and beta OS=Homo sapiens GN=AKAP7	58	9077	5114	1	1	1	577.28	1728.82	3	1728.82	0.0011	16	31	1	50.45	17	35	0.0017	K	ISEKNGGEPDDAELVR	L		Deamidated (NQ)	0.0000200000000000.0	6	131023_Sunil_PPT_Brain_A_15Spectrum4381_scans__5919
K.ISLIQ#IFR.A	I3L3Z8	tr|I3L3Z8|I3L3Z8_HUMAN Pre-mRNA-processing-splicing factor 8 (Fragment) OS=Homo sapiens GN=PRPF8 PE=1 SV=1	38	29509	430	2	0	1	495.803	989.592	2	989.591	0.001	215	222	0	38.03		30	0.0085	K	ISLIQIFR	A		Deamidated (NQ)	0.00002000.0	5	131117_Sunil_PPT_BrainRP_B_25Spectrum15437_scans__17509
K.ISLVQ#R.G	X6RHX1	tr|X6RHX1|X6RHX1_HUMAN Protein-associating with the carboxyl-terminal domain of ezrin (Fragment) OS=Homo sapiens GN=SCYL3 PE=1 SV=1	36	65999	7	4	0	1	358.718	715.421	2	715.423	-0.0017	569	574	0	36.35		34	0.031	K	ISLVQR	G		Deamidated (NQ)	0.000020.0	4	131115_Sunil_PPT_BrainRP_A_13Spectrum4824_scans__5839
K.ITPN#LAEFAFSLYR.Q	P01009	sp|P01009|A1AT_HUMAN Alpha-1-antitrypsin OS=Homo sapiens GN=SERPINA1 PE=1 SV=3	3288	46878	4550	1	1	1	821.93	1641.85	2	1641.84	0.0054	50	63	0	68.67		36	2.8e-05	K	ITPNLAEFAFSLYR	Q		Deamidated (NQ)	0.00020000000000.0	9	131117_Sunil_PPT_BrainRP_B_25Spectrum18473_scans__20848
K.IVADKDYSVTAN#SK.I	P07195	sp|P07195|LDHB_HUMAN L-lactate dehydrogenase B chain OS=Homo sapiens GN=LDHB PE=1 SV=2	336	36900	3797	1	1	1	504.591	1510.75	3	1510.75	0.0013	78	91	1	56.31	16	36	0.0005	K	IVADKDYSVTANSK	I		Deamidated (NQ)	0.00000000000200.0	7	131023_Sunil_PPT_Brain_A_10Spectrum1971_scans__2813
K.IWHHTFYN#ELR.V	P60709	sp|P60709|ACTB_HUMAN Actin, cytoplasmic 1 OS=Homo sapiens GN=ACTB PE=1 SV=1	6857	42052	3684	1	1	0	506.249	1515.73	3	1515.73	0.0004	85	95	0	51.43	20	35	0.0011	K	IWHHTFYNELR	V		Deamidated (NQ)	0.00000002000.0	7	131115_Sunil_PPT_BrainRP_A_26Spectrum8364_scans__9963
K.IYIDSN#NNPER.F	A0A087WVQ6	tr|A0A087WVQ6|A0A087WVQ6_HUMAN Clathrin heavy chain 1 OS=Homo sapiens GN=CLTC PE=1 SV=1	359	193703	2691	1	1	1	668.312	1334.61	2	1334.61	-0.0012	886	896	0	67.45	29	34	2.4e-05	K	IYIDSNNNPER	F		Deamidated (NQ)	0.00000200000.0	8	131113_Sunil_PPT_Brain_A_14Spectrum2969_scans__3902
K.KAEGVALTN#ATGAVESTSQAGDR.G	F6U236	tr|F6U236|F6U236_HUMAN Protein kinase C and casein kinase substrate in neurons protein 1 OS=Homo sapiens GN=PACSIN1 PE=1 SV=1	202	46403	6920	1	1	1	745.369	2233.09	3	2233.08	0.0028	280	302	1	83.95		37	1.1e-06	K	KAEGVALTNATGAVESTSQAGDR	G		Deamidated (NQ)	0.00000000200000000000000.0	19	131113_Sunil_PPT_Brain_A_11Spectrum5767_scans__6959
K.KGEN#VEALR.N	Q6N017	tr|Q6N017|Q6N017_HUMAN ATP-binding cassette sub-family A member 5 (Fragment) OS=Homo sapiens GN=DKFZp686K07118 PE=1 SV=1	36	48516	656	1	1	1	508.773	1015.53	2	1015.53	0.0009	161	169	1	35.64	23	34	0.041	K	KGENVEALR	N		Deamidated (NQ)	0.000200000.0	7	131113_Sunil_PPT_Brain_A_07Spectrum19317_scans__21751
K.KGQ#EVQ#KGPAVEIAK.L	A0A087WWV9	tr|A0A087WWV9|A0A087WWV9_HUMAN Dynein intermediate chain 1, axonemal OS=Homo sapiens GN=DNAI1 PE=1 SV=1	68	80166	4004	1	1	1	792.44	1582.87	2	1582.86	0.0089	674	688	2	42.99	19	34	0.0068	K	KGQEVQKGPAVEIAK	L		2 Deamidated (NQ)	0.002002000000000.0	6	131117_Sunil_PPT_BrainRP_B_22Spectrum7183_scans__8438
K.KIAQDTVN#REEK.K	A0A0A0MQS0	tr|A0A0A0MQS0|A0A0A0MQS0_HUMAN PHD finger protein 20-like protein 1 OS=Homo sapiens GN=PHF20L1 PE=1 SV=1	48	113337	3071	1	1	1	716.369	1430.72	2	1430.74	-0.0124	799	810	2	37.03	25	36	0.043	K	KIAQDTVNREEK	K		Deamidated (NQ)	0.000000020000.0	7	131117_Sunil_PPT_BrainRP_B_17Spectrum2206_scans__2873
K.KIEN#LQ#EQ#LR.D	H7C4G9	tr|H7C4G9|H7C4G9_HUMAN ERC protein 2 (Fragment) OS=Homo sapiens GN=ERC2 PE=1 SV=1	61	61551	1905	1	1	1	637.336	1272.66	2	1272.66	0.0017	186	195	1	54.45		36	0.00074	K	KIENLQEQLR	D		3 Deamidated (NQ)	0.0002020200.0	8	131115_Sunil_PPT_BrainRP_A_21Spectrum5173_scans__6253
K.KKPTPIQLNPAPDGSAVN#GTSSAETNLEALQK.K	Q02750	sp|Q02750|MP2K1_HUMAN Dual specificity mitogen-activated protein kinase kinase 1 OS=Homo sapiens GN=MAP2K1 PE=1 SV=2	41	43753	7494	1	1	1	820.177	3276.68	4	3276.68	-0.0043	4	35	1	40.79	15	35	0.016	K	KKPTPIQLNPAPDGSAVNGTSSAETNLEALQK	K		Deamidated (NQ)	0.00000000000000000200000000000000.0	15	131023_Sunil_PPT_Brain_A_09Spectrum15878_scans__18638
K.KLN#Q#ALLDLHALGSAR.T	A0A087X1B9	tr|A0A087X1B9|A0A087X1B9_HUMAN Ferritin OS=Homo sapiens GN=FTL PE=1 SV=1	4127	21227	5183	1	1	1	574.653	1720.94	3	1720.95	-0.0094	106	121	1	48.86	19	34	0.0018	K	KLNQALLDLHALGSAR	T		2 Deamidated (NQ)	0.0022000000000000.0	9	131117_Sunil_PPT_BrainRP_B_24Spectrum10889_scans__12474
K.KLN#QALLDLHALGSAR.T	A0A087X1B9	tr|A0A087X1B9|A0A087X1B9_HUMAN Ferritin OS=Homo sapiens GN=FTL PE=1 SV=1	4127	21227	5146	1	1	1	574.328	1719.96	3	1719.96	0.0005	106	121	1	56.06	25	32	0.0002	K	KLNQALLDLHALGSAR	T		Deamidated (NQ)	0.0020000000000000.0	17	131115_Sunil_PPT_BrainRP_A_01Spectrum9509_scans__10618
K.KLNQ#ALLDLHALGSAR.T	A0A087X1B9	tr|A0A087X1B9|A0A087X1B9_HUMAN Ferritin OS=Homo sapiens GN=FTL PE=1 SV=1	4127	21227	5159	1	1	1	860.989	1719.96	2	1719.96	0.0011	106	121	1	103.73	29	32	3.4e-09	K	KLNQALLDLHALGSAR	T		Deamidated (NQ)	0.0002000000000000.0	11	131115_Sunil_PPT_BrainRP_A_25Spectrum10073_scans__11675
K.KLVINSGN#GAVEDR.K	H0Y2P0	tr|H0Y2P0|H0Y2P0_HUMAN CD44 antigen (Fragment) OS=Homo sapiens GN=CD44 PE=1 SV=1	777	31332	3565	1	1	1	491.596	1471.77	3	1471.76	0.0036	229	242	1	75.75	34	36	5.4e-06	K	KLVINSGNGAVEDR	K		Deamidated (NQ)	0.00000002000000.0	13	131023_Sunil_PPT_Brain_A_10Spectrum2687_scans__3600
K.KQ#TALVELVK.H	P02768	sp|P02768|ALBU_HUMAN Serum albumin OS=Homo sapiens GN=ALB PE=1 SV=2	26360	71317	978	1	1	1	377.232	1128.67	3	1128.68	-0.0007	549	558	1	63.72		32	3.8e-05	K	KQTALVELVK	H		Deamidated (NQ)	0.0200000000.0	9	131115_Sunil_PPT_BrainRP_A_05Spectrum5094_scans__6050
K.KTEAPAAPAAQ#ETKSDGAPASDSKPGSSEAAPSSK.E	P80723	sp|P80723|BASP1_HUMAN Brain acid soluble protein 1 OS=Homo sapiens GN=BASP1 PE=1 SV=2	372	22680	9463	1	1	1	832.655	3326.59	4	3326.57	0.0154	150	184	2	39.31		37	0.031	K	KTEAPAAPAAQETKSDGAPASDSKPGSSEAAPSSK	E		Deamidated (NQ)	0.00000000002000000000000000000000000.0	19	131115_Sunil_PPT_BrainRP_A_25Spectrum1998_scans__2793
K.KVADALTN#AVAHVDDM#PNALSALSDLHAHK.L	P69905	sp|P69905|HBA_HUMAN Hemoglobin subunit alpha OS=Homo sapiens GN=HBA1 PE=1 SV=2	9262	15305	9376	1	1	1	629.118	3140.56	5	3140.56	-0.0004	62	91	1	61.26		36	0.00019	K	KVADALTNAVAHVDDMPNALSALSDLHAHK	L		Oxidation (M); Deamidated (NQ)	0.000000020000000100000000000000.0	22	131117_Sunil_PPT_BrainRP_B_24Spectrum12946_scans__14736
K.KVADALTN#AVAHVDDMPNALSALSDLHAHK.L	P69905	sp|P69905|HBA_HUMAN Hemoglobin subunit alpha OS=Homo sapiens GN=HBA1 PE=1 SV=2	9262	15305	9301	1	1	1	625.92	3124.57	5	3124.56	0.0049	62	91	1	51.96		36	0.0016	K	KVADALTNAVAHVDDMPNALSALSDLHAHK	L		Deamidated (NQ)	0.000000020000000000000000000000.0	22	131117_Sunil_PPT_BrainRP_B_26Spectrum15377_scans__17603
K.KVPQ#VSTPTLVEVSR.N	P02768	sp|P02768|ALBU_HUMAN Serum albumin OS=Homo sapiens GN=ALB PE=1 SV=2	26360	71317	4530	1	1	1	547.646	1639.92	3	1639.91	0.0017	438	452	1	62.34	18	32	5.6e-05	K	KVPQVSTPTLVEVSR	N		Deamidated (NQ)	0.000200000000000.0	17	131117_Sunil_PPT_BrainRP_B_03Spectrum7379_scans__8334
K.LADVYQ#AELR.E	P14136	sp|P14136|GFAP_HUMAN Glial fibrillary acidic protein OS=Homo sapiens GN=GFAP PE=1 SV=1	3229	49907	1552	1	1	1	589.807	1177.6	2	1177.6	0.0009	112	121	0	47.26	26	36	0.0042	K	LADVYQAELR	E		Deamidated (NQ)	0.0000020000.0	6	131113_Sunil_PPT_Brain_A_05Spectrum7922_scans__9602
K.LAELEGALQ#K.A	A6NCN2	sp|A6NCN2|KR87P_HUMAN Putative keratin-87 protein OS=Homo sapiens GN=KRT87P PE=5 SV=4	45	29555	849	2	0	0	536.798	1071.58	2	1071.58	0.0002	200	209	0	44.99		35	0.0055	K	LAELEGALQK	A		Deamidated (NQ)	0.0000000020.0	6	131023_Sunil_PPT_Brain_A_06Spectrum7018_scans__8350
K.LATDKNDPHLCDFIETHYLN#EQVK.A	P02794	sp|P02794|FRIH_HUMAN Ferritin heavy chain OS=Homo sapiens GN=FTH1 PE=1 SV=2	8067	21383	8940	1	1	1	967.796	2900.37	3	2900.37	0.0003	121	144	1	45.76		37	0.0067	K	LATDKNDPHLCDFIETHYLNEQVK	A		Deamidated (NQ)	0.000000000000000000020000.0	21	131117_Sunil_PPT_BrainRP_B_25Spectrum11054_scans__12687
K.LATDKNDPHLCDFIETHYLNEQ#VK.A	P02794	sp|P02794|FRIH_HUMAN Ferritin heavy chain OS=Homo sapiens GN=FTH1 PE=1 SV=2	8067	21383	8937	1	1	1	967.795	2900.36	3	2900.37	-0.0008	121	144	1	55.14	16	36	0.00077	K	LATDKNDPHLCDFIETHYLNEQVK	A		Deamidated (NQ)	0.000000000000000000000200.0	21	131115_Sunil_PPT_BrainRP_A_24Spectrum10811_scans__12438
K.LAVN#M#VPFPR.L	P68371	sp|P68371|TBB4B_HUMAN Tubulin beta-4B chain OS=Homo sapiens GN=TUBB4B PE=1 SV=1	3860	50255	1388	1	1	0	580.814	1159.61	2	1159.61	0.0069	253	262	0	37.2	15	37	0.049	K	LAVNMVPFPR	L		Oxidation (M); Deamidated (NQ)	0.0002100000.0	7	131023_Sunil_PPT_Brain_A_04Spectrum7249_scans__9294
K.LAVN#MVPFPR.L	P68371	sp|P68371|TBB4B_HUMAN Tubulin beta-4B chain OS=Homo sapiens GN=TUBB4B PE=1 SV=1	11594	50255	1055	1	1	0	572.816	1143.62	2	1143.61	0.0061	253	262	0	56.12	18	36	0.00051	K	LAVNMVPFPR	L		Deamidated (NQ)	0.0002000000.0	6	131115_Sunil_PPT_BrainRP_A_16Spectrum11203_scans__12818
K.LDLQ#ILEK.L	Q96M89	sp|Q96M89|CC138_HUMAN Coiled-coil domain-containing protein 138 OS=Homo sapiens GN=CCDC138 PE=1 SV=1	44	76912	390	1	1	1	486.784	971.554	2	971.554	0.0003	592	599	0	42.82		34	0.0067	K	LDLQILEK	L		Deamidated (NQ)	0.00020000.0	6	131117_Sunil_PPT_BrainRP_B_21Spectrum16710_scans__18897
K.LDM#EN#QVLLRK.I	A8MYB1	sp|A8MYB1|TMC5B_HUMAN Transmembrane and coiled-coil domain-containing protein 5B OS=Homo sapiens GN=TMCO5B PE=3 SV=1	139	35969	3017	1	1	1	459.579	1375.71	3	1374.72	0.997	42	52	1	40.14	31	36	0.023	K	LDMENQVLLRK	I		Oxidation (M); Deamidated (NQ)	0.00102000000.0	6	131113_Sunil_PPT_Brain_A_10Spectrum1811_scans__2682
K.LEN#GEIETIAR.F	Q9HDC9	sp|Q9HDC9|APMAP_HUMAN Adipocyte plasma membrane-associated protein OS=Homo sapiens GN=APMAP PE=1 SV=2	127	46622	1989	1	1	0	623.319	1244.62	2	1244.62	-0.0012	124	134	0	63.31	30	35	9.2e-05	K	LENGEIETIAR	F		Deamidated (NQ)	0.00200000000.0	9	131023_Sunil_PPT_Brain_A_12Spectrum5120_scans__6280
K.LESDVSAQ#M#EYCR.T	P02675	sp|P02675|FIBB_HUMAN Fibrinogen beta chain OS=Homo sapiens GN=FGB PE=1 SV=2	902	56577	4177	1	1	1	802.83	1603.64	2	1603.65	-0.0048	212	224	0	61.81	16	26	1.4e-05	K	LESDVSAQMEYCR	T		Oxidation (M); Deamidated (NQ)	0.0000000210000.0	10	131023_Sunil_PPT_Brain_A_11Spectrum4521_scans__6397
K.LEVDQELSN#GFK.N	A0A0A0MSK5	tr|A0A0A0MSK5|A0A0A0MSK5_HUMAN Torsin-1A-interacting protein 1 OS=Homo sapiens GN=TOR1AIP1 PE=1 SV=1	65	52545	3023	1	1	1	690.339	1378.66	2	1378.66	0.0013	338	349	0	65.44	22	36	5.8e-05	K	LEVDQELSNGFK	N		Deamidated (NQ)	0.000000002000.0	7	131023_Sunil_PPT_Brain_A_13Spectrum7884_scans__9907
K.LEYN#NPR.I	Q86Z14	sp|Q86Z14|KLOTB_HUMAN Beta-klotho OS=Homo sapiens GN=KLB PE=1 SV=1	40	120473	307	1	1	1	453.719	905.424	2	905.424	-0.0001	405	411	0	41.82	32	34	0.009	K	LEYNNPR	I		Deamidated (NQ)	0.0002000.0	5	131023_Sunil_PPT_Brain_A_07Spectrum7173_scans__8461
K.LGHPDTLN#QGEFK.E	P06702	sp|P06702|S10A9_HUMAN Protein S100-A9 OS=Homo sapiens GN=S100A9 PE=1 SV=1	7202	13291	3323	1	1	1	728.857	1455.7	2	1455.7	0.001	26	38	0	50.43	16	35	0.0016	K	LGHPDTLNQGEFK	E		Deamidated (NQ)	0.0000000200000.0	7	131117_Sunil_PPT_BrainRP_B_20Spectrum4467_scans__5426
K.LGHPDTLNQ#GEFKELVR.K	P06702	sp|P06702|S10A9_HUMAN Protein S100-A9 OS=Homo sapiens GN=S100A9 PE=1 SV=1	7202	13291	6753	1	1	1	489.256	1952.99	4	1953	-0.0014	26	42	1	37.89	15	36	0.038	K	LGHPDTLNQGEFKELVR	K		Deamidated (NQ)	0.00000000200000000.0	13	131115_Sunil_PPT_BrainRP_A_19Spectrum7937_scans__9171
K.LISWYDN#EFGYSNR.V	P04406	sp|P04406|G3P_HUMAN Glyceraldehyde-3-phosphate dehydrogenase OS=Homo sapiens GN=GAPDH PE=1 SV=3	3976	36201	5465	1	1	1	882.895	1763.78	2	1763.78	-0.0035	310	323	0	60.11	16	32	9.7e-05	K	LISWYDNEFGYSNR	V		Deamidated (NQ)	0.00000020000000.0	9	131117_Sunil_PPT_BrainRP_B_20Spectrum13335_scans__15180
K.LKAFLASPEYVNLPIN#GN#GKQ.-	A8MX94	tr|A8MX94|A8MX94_HUMAN Glutathione S-transferase P OS=Homo sapiens GN=GSTP1 PE=1 SV=1	286	19696	6955	1	1	1	759.071	2274.19	3	2274.19	0.0014	154	174	2	38.23	24	36	0.033	K	LKAFLASPEYVNLPINGNGKQ	-		2 Deamidated (NQ)	0.000000000000000202000.0	12	131023_Sunil_PPT_Brain_A_10Spectrum11498_scans__13292
K.LLETECPQ#YIR.K	P05109	sp|P05109|S10A8_HUMAN Protein S100-A8 OS=Homo sapiens GN=S100A8 PE=1 SV=1	998	10885	3037	1	1	1	711.852	1421.69	2	1421.69	0.0025	37	47	0	72.83	33	36	1.1e-05	K	LLETECPQYIR	K		Deamidated (NQ)	0.00000002000.0	8	131115_Sunil_PPT_BrainRP_A_15Spectrum7206_scans__8429
K.LLETECPQ#YIRK.K	P05109	sp|P05109|S10A8_HUMAN Protein S100-A8 OS=Homo sapiens GN=S100A8 PE=1 SV=1	998	10885	3830	1	1	1	517.6	1549.78	3	1549.78	-0.0025	37	48	1	40.98	15	37	0.02	K	LLETECPQYIRK	K		Deamidated (NQ)	0.000000020000.0	6	131117_Sunil_PPT_BrainRP_B_19Spectrum5199_scans__6141
K.LLETIDQ#LYLEYAK.R	P12814	sp|P12814|ACTN1_HUMAN Alpha-actinin-1 OS=Homo sapiens GN=ACTN1 PE=1 SV=2	176	103563	5035	1	1	1	856.961	1711.91	2	1711.89	0.0155	503	516	0	38.34		35	0.026	K	LLETIDQLYLEYAK	R		Deamidated (NQ)	0.00000020000000.0	12	131117_Sunil_PPT_BrainRP_B_24Spectrum17292_scans__19517
K.LLQ#DFFNGK.E	E9PKE3	tr|E9PKE3|E9PKE3_HUMAN Heat shock cognate 71 kDa protein OS=Homo sapiens GN=HSPA8 PE=1 SV=1	566	68991	749	1	1	0	542.277	1082.54	2	1081.54	0.9955	330	338	0	39.16	15	34	0.016	K	LLQDFFNGK	E		Deamidated (NQ)	0.002000000.0	8	131115_Sunil_PPT_BrainRP_A_16Spectrum10537_scans__12086
K.LLQ#ILSK.L	Q9BS86	sp|Q9BS86|ZPBP1_HUMAN Zona pellucida-binding protein 1 OS=Homo sapiens GN=ZPBP PE=2 SV=1	54	40971	77	1	1	1	408.266	814.517	2	814.516	0.0008	194	200	0	40.18	28	32	0.0076	K	LLQILSK	L		Deamidated (NQ)	0.0020000.0	5	131115_Sunil_PPT_BrainRP_A_14Spectrum7234_scans__8526
K.LLQDFFN#GR.D	P08107	sp|P08107|HSP71_HUMAN Heat shock 70 kDa protein 1A/1B OS=Homo sapiens GN=HSPA1A PE=1 SV=5	385	70294	916	1	1	1	555.783	1109.55	2	1109.55	0.0012	349	357	0	41.58	19	35	0.012	K	LLQDFFNGR	D		Deamidated (NQ)	0.000000200.0	6	131117_Sunil_PPT_BrainRP_B_17Spectrum12224_scans__13893
K.LLVCEDIDECQN#GPVCQR.N	P35555	sp|P35555|FBN1_HUMAN Fibrillin-1 OS=Homo sapiens GN=FBN1 PE=1 SV=3	505	332664	6841	1	1	1	1103.48	2204.95	2	2204.95	0.0015	1803	1820	0	42.85	28	32	0.0041	K	LLVCEDIDECQNGPVCQR	N		Deamidated (NQ)	0.000000000002000000.0	9	131113_Sunil_PPT_Brain_A_17Spectrum7476_scans__8851
K.LLVN#IVR.A	H0Y941	tr|H0Y941|H0Y941_HUMAN Coiled-coil and C2 domain-containing protein 2A (Fragment) OS=Homo sapiens GN=CC2D2A PE=1 SV=1	44	103356	84	2	0	1	414.272	826.529	2	826.528	0.0017	486	492	0	30.3		26	0.022	K	LLVNIVR	A		Deamidated (NQ)	0.0002000.0	5	131117_Sunil_PPT_BrainRP_B_17Spectrum7728_scans__8947
K.LN#EILQAR.G	B5ME19	sp|B5ME19|EIFCL_HUMAN Eukaryotic translation initiation factor 3 subunit C-like protein OS=Homo sapiens GN=EIF3CL PE=3 SV=1	82	106091	241	1	1	1	479.271	956.527	2	956.529	-0.0023	334	341	0	53.91	26	33	0.00046	K	LNEILQAR	G		Deamidated (NQ)	0.02000000.0	6	131115_Sunil_PPT_BrainRP_A_10Spectrum3890_scans__4839
K.LN#GTDPEDVIR.N	J3KTJ1	tr|J3KTJ1|J3KTJ1_HUMAN Myosin regulatory light chain 12A (Fragment) OS=Homo sapiens GN=MYL12A PE=1 SV=1	279	13106	1851	1	1	1	615.304	1228.59	2	1228.59	-0.0003	93	103	0	89.79	34	34	1.5e-07	K	LNGTDPEDVIR	N		Deamidated (NQ)	0.02000000000.0	9	131023_Sunil_PPT_Brain_A_16Spectrum5912_scans__7088
K.LN#LENR.N	A6NGH7	sp|A6NGH7|CC160_HUMAN Coiled-coil domain-containing protein 160 OS=Homo sapiens GN=CCDC160 PE=3 SV=3	39	38367	23	1	0	1	380.203	758.391	2	758.392	-0.0007	234	239	0	39.17		32	0.012	K	LNLENR	N		Deamidated (NQ)	0.020000.0	5	131023_Sunil_PPT_Brain_A_07Spectrum7815_scans__9167
K.LN#LILQK.K	P12757	sp|P12757|SKIL_HUMAN Ski-like protein OS=Homo sapiens GN=SKIL PE=1 SV=2	42	78181	205	1	1	1	421.771	841.527	2	841.527	-0.0007	545	551	0	41.58		29	0.0033	K	LNLILQK	K		Deamidated (NQ)	0.0200000.0	5	131113_Sunil_PPT_Brain_A_04Spectrum12216_scans__14713
K.LN#LIPR.V	F5H008	tr|F5H008|F5H008_HUMAN Vacuolar protein sorting-associated protein 33B OS=Homo sapiens GN=VPS33B PE=1 SV=1	25	68247	7	1	0	1	363.729	725.443	2	725.443	-0.0002	464	469	0	27.29		27	0.047	K	LNLIPR	V		Deamidated (NQ)	0.020000.0	4	131023_Sunil_PPT_Brain_A_03Spectrum10447_scans__12546
K.LNQ#ALLDLHALGSAR.T	A0A087X1B9	tr|A0A087X1B9|A0A087X1B9_HUMAN Ferritin OS=Homo sapiens GN=FTL PE=1 SV=1	4127	21227	4074	1	1	1	796.941	1591.87	2	1591.87	0.0001	107	121	0	74.62	22	34	4.4e-06	K	LNQALLDLHALGSAR	T		Deamidated (NQ)	0.002000000000000.0	8	131117_Sunil_PPT_BrainRP_B_23Spectrum10990_scans__12520
K.LQ#ALERER.T	Q9BQS8	sp|Q9BQS8|FYCO1_HUMAN FYVE and coiled-coil domain-containing protein 1 OS=Homo sapiens GN=FYCO1 PE=1 SV=3	36	168590	651	1	1	1	508.275	1014.54	2	1014.55	-0.0101	407	414	1	36.27		34	0.034	K	LQALERER	T		Deamidated (NQ)	0.02000000.0	6	131023_Sunil_PPT_Brain_A_06Spectrum5677_scans__6875
K.LQ#ELQR.C	Q3KP66	sp|Q3KP66|CA106_HUMAN Uncharacterized protein C1orf106 OS=Homo sapiens GN=C1orf106 PE=2 SV=2	34	73440	48	1	0	1	394.219	786.423	2	786.423	-0.0006	232	237	0	34.12		33	0.04	K	LQELQR	C		Deamidated (NQ)	0.020000.0	4	131023_Sunil_PPT_Brain_A_06Spectrum5726_scans__6928
K.LQ#LLAR.R	Q6NYC8	sp|Q6NYC8|PPR18_HUMAN Phostensin OS=Homo sapiens GN=PPP1R18 PE=1 SV=1	31	68187	6	2	0	1	357.729	713.443	2	713.443	-0.0005	9	14	0	30.96		29	0.04	K	LQLLAR	R		Deamidated (NQ)	0.020000.0	4	131117_Sunil_PPT_BrainRP_B_16Spectrum4856_scans__5809
K.LQ#Q#GYNAM#GFSQGGQFLR.A	P50897	sp|P50897|PPT1_HUMAN Palmitoyl-protein thioesterase 1 OS=Homo sapiens GN=PPT1 PE=1 SV=1	975	34627	7079	1	1	1	1010.46	2018.91	2	2018.92	-0.001	105	122	0	43.42	15	34	0.0063	K	LQQGYNAMGFSQGGQFLR	A		Oxidation (M); 2 Deamidated (NQ)	0.022000010000000000.0	7	131117_Sunil_PPT_BrainRP_B_17Spectrum10587_scans__12092
K.LQ#QGYNAM#GFSQGGQFLR.A	P50897	sp|P50897|PPT1_HUMAN Palmitoyl-protein thioesterase 1 OS=Homo sapiens GN=PPT1 PE=1 SV=1	625	34627	6308	1	1	1	1009.98	2017.94	2	2017.93	0.0059	105	122	0	58.05		35	0.00028	K	LQQGYNAMGFSQGGQFLR	A		Oxidation (M); Deamidated (NQ)	0.020000010000000000.0	13	131113_Sunil_PPT_Brain_A_04Spectrum8508_scans__10634
K.LQATVQ#ELQK.R	H3BRY3	tr|H3BRY3|H3BRY3_HUMAN Coronin OS=Homo sapiens GN=CORO1A PE=1 SV=1	81	44010	1354	1	1	1	579.824	1157.63	2	1157.63	0.004	368	377	0	48.7	24	35	0.0024	K	LQATVQELQK	R		Deamidated (NQ)	0.0000020000.0	9	131113_Sunil_PPT_Brain_A_06Spectrum5310_scans__6440
K.LQQGYN#AM#GFSQGGQFLR.A	P50897	sp|P50897|PPT1_HUMAN Palmitoyl-protein thioesterase 1 OS=Homo sapiens GN=PPT1 PE=1 SV=1	975	34627	7078	1	1	1	1009.98	2017.94	2	2017.93	0.0048	105	122	0	52.73		35	0.00096	K	LQQGYNAMGFSQGGQFLR	A		Oxidation (M); Deamidated (NQ)	0.000002010000000000.0	8	131115_Sunil_PPT_BrainRP_A_18Spectrum9624_scans__11089
K.LRETVEQ#EIR.D	Q9P225	sp|Q9P225|DYH2_HUMAN Dynein heavy chain 2, axonemal OS=Homo sapiens GN=DNAH2 PE=2 SV=3	58	510796	2227	1	0	1	637.335	1272.65	2	1272.67	-0.0127	2044	2053	1	42.08		36	0.013	K	LRETVEQEIR	D		Deamidated (NQ)	0.0000002000.0	8	131023_Sunil_PPT_Brain_A_07Spectrum18871_scans__21328
K.LRQ#SLEELQ#R.L	H0YHP2	tr|H0YHP2|H0YHP2_HUMAN Bicaudal D-related protein 1 (Fragment) OS=Homo sapiens GN=CCDC64 PE=1 SV=1	104	33357	2233	1	1	1	637.335	1272.66	2	1272.67	-0.0117	141	150	1	45.38		36	0.0058	K	LRQSLEELQR	L		2 Deamidated (NQ)	0.0020000020.0	6	131113_Sunil_PPT_Brain_A_07Spectrum19230_scans__21656
K.LSDDN#TIGKEEIQQR.L	Q13813	sp|Q13813|SPTN1_HUMAN Spectrin alpha chain, non-erythrocytic 1 OS=Homo sapiens GN=SPTAN1 PE=1 SV=3	1171	285163	5192	1	1	1	582.955	1745.84	3	1745.84	-0.0003	1830	1844	1	53.24	16	36	0.0011	K	LSDDNTIGKEEIQQR	L		Deamidated (NQ)	0.000020000000000.0	16	131113_Sunil_PPT_Brain_A_12Spectrum3122_scans__4153
K.LSPTDN#LPR.G	P09543-2	sp|P09543-2|CN37_HUMAN Isoform CNPI of 2~,3~-cyclic-nucleotide 3~-phosphodiesterase OS=Homo sapiens GN=CNP	1085	45469	613	1	1	1	507.265	1012.51	2	1012.52	-0.004	297	305	0	41.47	27	34	0.009	K	LSPTDNLPR	G		Deamidated (NQ)	0.000002000.0	8	131023_Sunil_PPT_Brain_A_12Spectrum3801_scans__4829
K.LSQ#LIR.E	Q96M69	sp|Q96M69|LRGUK_HUMAN Leucine-rich repeat and guanylate kinase domain-containing protein OS=Homo sapiens GN=LRGUK PE=2 SV=1	54	94415	14	1	0	1	365.726	729.438	2	729.438	0	592	597	0	48.22		33	0.0018	K	LSQLIR	E		Deamidated (NQ)	0.002000.0	5	131113_Sunil_PPT_Brain_A_05Spectrum4678_scans__6033
K.LTEAAEQN#KEAIR.S	E7ESP9	tr|E7ESP9|E7ESP9_HUMAN Neurofilament medium polypeptide OS=Homo sapiens GN=NEFM PE=1 SV=1	1738	98379	3566	1	1	1	737.38	1472.75	2	1472.75	-0.0008	299	311	1	77.84	28	36	3.6e-06	K	LTEAAEQNKEAIR	S		Deamidated (NQ)	0.0000000200000.0	10	131113_Sunil_PPT_Brain_A_07Spectrum2832_scans__3618
K.LTQDQ#DVDVK.Y	P30153	sp|P30153|2AAA_HUMAN Serine/threonine-protein phosphatase 2A 65 kDa regulatory subunit A alpha isoform OS=Homo sapiens GN=PPP2R1A PE=1 SV=4	139	66065	1390	1	1	1	581.285	1160.56	2	1160.56	0.0003	567	576	0	72.44	21	35	9.1e-06	K	LTQDQDVDVK	Y		Deamidated (NQ)	0.0000200000.0	9	131113_Sunil_PPT_Brain_A_15Spectrum1573_scans__2358
K.LTTPTYGDLN#HLVSATMSGVTTCLR.F	P68371	sp|P68371|TBB4B_HUMAN Tubulin beta-4B chain OS=Homo sapiens GN=TUBB4B PE=1 SV=1	3860	50255	7271	1	1	0	903.782	2708.32	3	2708.32	0.0101	217	241	0	40.35	15	37	0.029	K	LTTPTYGDLNHLVSATMSGVTTCLR	F		Deamidated (NQ)	0.0000000002000000000000000.0	9	131113_Sunil_PPT_Brain_A_04Spectrum18061_scans__21142
K.LVEN#ILAK.R	Q8TCU6	sp|Q8TCU6|PREX1_HUMAN Phosphatidylinositol 3,4,5-trisphosphate-dependent Rac exchanger 1 protein OS=Homo sapiens GN=PREX1 PE=1 SV=3	33	188765	155	2	0	1	450.773	899.532	2	899.533	-0.0005	617	624	0	33.3		32	0.044	K	LVENILAK	R		Deamidated (NQ)	0.00020000.0	6	131117_Sunil_PPT_BrainRP_B_12Spectrum5766_scans__6865
K.LVIN#GNPITIFQER.D	P04406	sp|P04406|G3P_HUMAN Glyceraldehyde-3-phosphate dehydrogenase OS=Homo sapiens GN=GAPDH PE=1 SV=3	3976	36201	4244	1	1	1	807.947	1613.88	2	1613.88	0.0018	67	80	0	68.34	17	35	2.6e-05	K	LVINGNPITIFQER	D		Deamidated (NQ)	0.00020000000000.0	12	131115_Sunil_PPT_BrainRP_A_20Spectrum14820_scans__16856
K.LVIN#SGN#GAVEDR.K	H0Y2P0	tr|H0Y2P0|H0Y2P0_HUMAN CD44 antigen (Fragment) OS=Homo sapiens GN=CD44 PE=1 SV=1	777	31332	2745	1	1	1	673.333	1344.65	2	1344.65	-0.0008	230	242	0	77.04	23	35	3.4e-06	K	LVINSGNGAVEDR	K		2 Deamidated (NQ)	0.0002002000000.0	11	131113_Sunil_PPT_Brain_A_17Spectrum4678_scans__5773
K.LVINGN#PITIFQER.D	P04406	sp|P04406|G3P_HUMAN Glyceraldehyde-3-phosphate dehydrogenase OS=Homo sapiens GN=GAPDH PE=1 SV=3	3976	36201	4241	1	1	1	807.946	1613.88	2	1613.88	-0.0003	67	80	0	50.92	16	35	0.0015	K	LVINGNPITIFQER	D		Deamidated (NQ)	0.00000200000000.0	9	131117_Sunil_PPT_BrainRP_B_21Spectrum15019_scans__17037
K.LVINGN#PITIFQERDPSK.I	P04406	sp|P04406|G3P_HUMAN Glyceraldehyde-3-phosphate dehydrogenase OS=Homo sapiens GN=GAPDH PE=1 SV=3	3976	36201	7239	1	1	1	681.369	2041.09	3	2041.08	0.0012	67	84	1	45.29		35	0.0052	K	LVINGNPITIFQERDPSK	I		Deamidated (NQ)	0.000002000000000000.0	7	131117_Sunil_PPT_BrainRP_B_23Spectrum12938_scans__14663
K.LVINSGN#GAVEDR.K	H0Y2P0	tr|H0Y2P0|H0Y2P0_HUMAN CD44 antigen (Fragment) OS=Homo sapiens GN=CD44 PE=1 SV=1	777	31332	2736	1	1	1	672.842	1343.67	2	1343.67	0.0011	230	242	0	95.9	18	35	4.9e-08	K	LVINSGNGAVEDR	K		Deamidated (NQ)	0.0000002000000.0	12	131113_Sunil_PPT_Brain_A_11Spectrum3978_scans__4991
K.LVN#EVTEFAK.T	P02768	sp|P02768|ALBU_HUMAN Serum albumin OS=Homo sapiens GN=ALB PE=1 SV=2	26360	71317	1091	1	1	1	575.802	1149.59	2	1149.59	-0.0015	66	75	0	66.74	17	35	4e-05	K	LVNEVTEFAK	T		Deamidated (NQ)	0.0020000000.0	7	131117_Sunil_PPT_BrainRP_B_06Spectrum6632_scans__7927
K.LYPIAN#GN#NQSPVDIK.T	E5RFL2	tr|E5RFL2|E5RFL2_HUMAN Carbonic anhydrase 1 (Fragment) OS=Homo sapiens GN=CA1 PE=1 SV=1	169	13248	5185	1	1	1	872.941	1743.87	2	1743.87	0	20	35	0	60.92	16	36	0.0002	K	LYPIANGNNQSPVDIK	T		2 Deamidated (NQ)	0.0000020200000000.0	10	131023_Sunil_PPT_Brain_A_15Spectrum9007_scans__11008
K.LYPIAN#GNNQSPVDIK.T	E5RFL2	tr|E5RFL2|E5RFL2_HUMAN Carbonic anhydrase 1 (Fragment) OS=Homo sapiens GN=CA1 PE=1 SV=1	169	13248	5178	1	1	1	872.448	1742.88	2	1742.88	-0.0027	20	35	0	67.31	17	36	4.2e-05	K	LYPIANGNNQSPVDIK	T		Deamidated (NQ)	0.0000020000000000.0	12	131023_Sunil_PPT_Brain_A_09Spectrum9076_scans__11156
K.LYSLGN#GR.W	P09543	sp|P09543|CN37_HUMAN 2~,3~-cyclic-nucleotide 3~-phosphodiesterase OS=Homo sapiens GN=CNP PE=1 SV=2	2400	47948	135	1	1	1	440.73	879.445	2	879.445	-0.0002	372	379	0	61.48	34	35	0.00013	K	LYSLGNGR	W		Deamidated (NQ)	0.00000200.0	7	131117_Sunil_PPT_BrainRP_B_09Spectrum4005_scans__4963
K.M#DEN#RFVAVTSTNAAK.I	Q14117	sp|Q14117|DPYS_HUMAN Dihydropyrimidinase OS=Homo sapiens GN=DPYS PE=1 SV=1	50	57107	5416	1	1	1	885.919	1769.82	2	1769.83	-0.0011	369	384	1	36.64	15	35	0.042	K	MDENRFVAVTSTNAAK	I		Oxidation (M); Deamidated (NQ)	0.1002000000000000.0	8	131023_Sunil_PPT_Brain_A_11Spectrum10102_scans__12536
K.M#TVTDQ#VNCPK.-	C9JF17	tr|C9JF17|C9JF17_HUMAN Apolipoprotein D (Fragment) OS=Homo sapiens GN=APOD PE=1 SV=1	736	24541	2475	1	1	1	655.291	1308.57	2	1308.57	-0.0014	205	215	0	48.47	16	31	0.001	K	MTVTDQVNCPK	-		Oxidation (M); Deamidated (NQ)	0.10000200000.0	6	131023_Sunil_PPT_Brain_A_09Spectrum3941_scans__5508
K.M#TVTDQVN#CPK.-	C9JF17	tr|C9JF17|C9JF17_HUMAN Apolipoprotein D (Fragment) OS=Homo sapiens GN=APOD PE=1 SV=1	736	24541	2473	1	1	1	655.29	1308.57	2	1308.57	-0.0025	205	215	0	80.48	18	31	6.4e-07	K	MTVTDQVNCPK	-		Oxidation (M); Deamidated (NQ)	0.10000002000.0	8	131113_Sunil_PPT_Brain_A_10Spectrum1378_scans__2206
K.MDATAN#DVPSPYEVR.G	P30101	sp|P30101|PDIA3_HUMAN Protein disulfide-isomerase A3 OS=Homo sapiens GN=PDIA3 PE=1 SV=4	250	57146	4687	1	1	1	833.373	1664.73	2	1664.74	-0.003	434	448	0	52.78	16	32	0.00047	K	MDATANDVPSPYEVR	G		Deamidated (NQ)	0.000002000000000.0	7	131113_Sunil_PPT_Brain_A_15Spectrum6469_scans__7744
K.MDENQ#FVAVTSTNAAK.I	E9PD68	tr|E9PD68|E9PD68_HUMAN Dihydropyrimidinase-related protein 1 OS=Homo sapiens GN=CRMP1 PE=1 SV=1	793	62333	5097	1	0	0	863.902	1725.79	2	1725.79	0.0012	373	388	0	35.4	15	34	0.045	K	MDENQFVAVTSTNAAK	I		Deamidated (NQ)	0.0000200000000000.0	9	131023_Sunil_PPT_Brain_A_10Spectrum6984_scans__8327
K.MDENQ#FVAVTSTNAAK.V	Q16555	sp|Q16555|DPYL2_HUMAN Dihydropyrimidinase-related protein 2 OS=Homo sapiens GN=DPYSL2 PE=1 SV=1	2970	62711	5097	1	1	0	863.902	1725.79	2	1725.79	0.0012	375	390	0	35.4	15	34	0.045	K	MDENQFVAVTSTNAAK	V		Deamidated (NQ)	0.0000200000000000.0	9	131023_Sunil_PPT_Brain_A_10Spectrum6984_scans__8327
K.MDENQFVAVTSTN#AAK.I	E9PD68	tr|E9PD68|E9PD68_HUMAN Dihydropyrimidinase-related protein 1 OS=Homo sapiens GN=CRMP1 PE=1 SV=1	793	62333	5096	1	0	0	863.899	1725.78	2	1725.79	-0.0037	373	388	0	85.24	23	34	4.5e-07	K	MDENQFVAVTSTNAAK	I		Deamidated (NQ)	0.0000000000002000.0	11	131023_Sunil_PPT_Brain_A_13Spectrum7320_scans__9286
K.MDENQFVAVTSTN#AAK.V	Q16555	sp|Q16555|DPYL2_HUMAN Dihydropyrimidinase-related protein 2 OS=Homo sapiens GN=DPYSL2 PE=1 SV=1	2970	62711	5096	1	1	0	863.899	1725.78	2	1725.79	-0.0037	375	390	0	85.24	23	34	4.5e-07	K	MDENQFVAVTSTNAAK	V		Deamidated (NQ)	0.0000000000002000.0	11	131023_Sunil_PPT_Brain_A_13Spectrum7320_scans__9286
K.MDSTAN#EVEAVK.V	H0Y3Z3	tr|H0Y3Z3|H0Y3Z3_HUMAN Protein disulfide-isomerase (Fragment) OS=Homo sapiens GN=P4HB PE=1 SV=1	137	31752	2350	1	1	1	647.796	1293.58	2	1293.58	0.0015	191	202	0	41.63	15	32	0.0067	K	MDSTANEVEAVK	V		Deamidated (NQ)	0.000002000000.0	7	131023_Sunil_PPT_Brain_A_16Spectrum2078_scans__2870
K.MGDHLTN#LHR.L	A0A087X1B9	tr|A0A087X1B9|A0A087X1B9_HUMAN Ferritin OS=Homo sapiens GN=FTL PE=1 SV=1	4127	21227	1450	1	1	1	398.86	1193.56	3	1193.56	-0.0017	145	154	0	38.33	21	35	0.023	K	MGDHLTNLHR	L		Deamidated (NQ)	0.0000002000.0	6	131115_Sunil_PPT_BrainRP_A_26Spectrum3613_scans__4737
K.MN#EDGLTPEQR.V	P62760	sp|P62760|VISL1_HUMAN Visinin-like protein 1 OS=Homo sapiens GN=VSNL1 PE=1 SV=2	882	22299	2336	1	1	1	645.783	1289.55	2	1289.56	-0.0044	140	150	0	58.05	16	29	7e-05	K	MNEDGLTPEQR	V		Deamidated (NQ)	0.02000000000.0	7	131023_Sunil_PPT_Brain_A_14Spectrum2934_scans__3851
K.N#AGVEGSLIVEK.I	P10809	sp|P10809|CH60_HUMAN 60 kDa heat shock protein, mitochondrial OS=Homo sapiens GN=HSPD1 PE=1 SV=2	79	61187	1745	1	1	1	608.825	1215.64	2	1215.63	0.0013	482	493	0	56.43	20	36	0.00048	K	NAGVEGSLIVEK	I		Deamidated (NQ)	0.200000000000.0	10	131023_Sunil_PPT_Brain_A_11Spectrum7765_scans__9965
K.N#ATN#EQ#DLAN#R.F	P26232	sp|P26232|CTNA2_HUMAN Catenin alpha-2 OS=Homo sapiens GN=CTNNA2 PE=1 SV=5	52	106045	2022	1	1	1	626.26	1250.51	2	1248.51	1.9946	165	175	0	27.55	14	27	0.044	K	NATNEQDLANR	F		4 Deamidated (NQ)	0.20020200020.0	6	131023_Sunil_PPT_Brain_A_21Spectrum8922_scans__10165
K.N#DFTEEEEAQVR.K	E5RJR5	tr|E5RJR5|E5RJR5_HUMAN S-phase kinase-associated protein 1 OS=Homo sapiens GN=SKP1 PE=1 SV=1	38	18879	3540	1	1	1	734.316	1466.62	2	1466.62	0.0007	143	154	0	34.11	15	29	0.017	K	NDFTEEEEAQVR	K		Deamidated (NQ)	0.200000000000.0	6	131113_Sunil_PPT_Brain_A_20Spectrum6736_scans__7556
K.N#EAIQAAHDAVAQEGQCR.V	D6R956	tr|D6R956|D6R956_HUMAN Ubiquitin carboxyl-terminal hydrolase OS=Homo sapiens GN=UCHL1 PE=1 SV=1	45	27108	6148	1	1	1	656.965	1967.87	3	1967.88	-0.0024	136	153	0	36.32	15	33	0.027	K	NEAIQAAHDAVAQEGQCR	V		Deamidated (NQ)	0.200000000000000000.0	9	131113_Sunil_PPT_Brain_A_11Spectrum5960_scans__7171
K.N#GDGTIDFR.E	P62760	sp|P62760|VISL1_HUMAN Visinin-like protein 1 OS=Homo sapiens GN=VSNL1 PE=1 SV=2	342	22299	436	1	1	0	498.228	994.441	2	994.436	0.0058	75	83	0	75.21	32	32	2.5e-06	K	NGDGTIDFR	E		Deamidated (NQ)	0.200000000.0	8	131117_Sunil_PPT_BrainRP_B_10Spectrum5816_scans__6953
K.N#GDILTLK.T	S4R371	tr|S4R371|S4R371_HUMAN Fatty acid-binding protein, heart (Fragment) OS=Homo sapiens GN=FABP3 PE=1 SV=1	62	14835	267	1	1	1	437.747	873.48	2	873.481	-0.001	46	53	0	62.07	29	36	0.00014	K	NGDILTLK	T		Deamidated (NQ)	0.20000000.0	7	131113_Sunil_PPT_Brain_A_09Spectrum7736_scans__9092
K.N#GDKGHAGLAGAR.G	A0A087WTA8	tr|A0A087WTA8|A0A087WTA8_HUMAN Collagen alpha-2(I) chain OS=Homo sapiens GN=COL1A2 PE=1 SV=1	219	129586	1774	1	1	1	408.874	1223.6	3	1223.6	-0.0003	505	517	1	51.08	16	35	0.0015	K	NGDKGHAGLAGAR	G		Deamidated (NQ)	0.2000000000000.0	6	131023_Sunil_PPT_Brain_A_07Spectrum17862_scans__20218
K.N#GDLDEVKDYVAK.G	P58546	sp|P58546|MTPN_HUMAN Myotrophin OS=Homo sapiens GN=MTPN PE=1 SV=2	168	13058	3535	1	1	1	733.854	1465.69	2	1465.69	-0.0011	12	24	1	68.51	17	35	2.6e-05	K	NGDLDEVKDYVAK	G		Deamidated (NQ)	0.2000000000000.0	9	131023_Sunil_PPT_Brain_A_15Spectrum7593_scans__9453
K.N#GETGPQGPPGPTGPGGDK.G	P02461	sp|P02461|CO3A1_HUMAN Collagen alpha-1(III) chain OS=Homo sapiens GN=COL3A1 PE=1 SV=4	67	139733	5114	1	1	1	860.892	1719.77	2	1719.77	-0.0004	611	629	0	45.49	15	33	0.0033	K	NGETGPQGPPGPTGPGGDK	G		Deamidated (NQ)	0.2000000000000000000.0	9	131117_Sunil_PPT_BrainRP_B_06Spectrum3382_scans__4224
K.N#GFSITGGEFTR.Q	P14543	sp|P14543|NID1_HUMAN Nidogen-1 OS=Homo sapiens GN=NID1 PE=1 SV=3	40	139142	2303	1	1	1	643.803	1285.59	2	1285.59	-0.0019	507	518	0	39.64	15	33	0.012	K	NGFSITGGEFTR	Q		Deamidated (NQ)	0.200000000000.0	7	131023_Sunil_PPT_Brain_A_09Spectrum10921_scans__13186
K.N#GFVVLK.G	I3L397	tr|I3L397|I3L397_HUMAN Eukaryotic translation initiation factor 5A (Fragment) OS=Homo sapiens GN=EIF5A PE=1 SV=4	70	16237	30	1	1	1	389.229	776.443	2	776.443	-0.0001	28	34	0	51.12	23	33	0.00089	K	NGFVVLK	G		Deamidated (NQ)	0.2000000.0	6	131117_Sunil_PPT_BrainRP_B_13Spectrum8199_scans__9558
K.N#GITEENLNK.L	P61764-2	sp|P61764-2|STXB1_HUMAN Isoform 2 of Syntaxin-binding protein 1 OS=Homo sapiens GN=STXBP1	574	69091	1167	1	1	1	566.778	1131.54	2	1131.54	0.0015	416	425	0	51.96	33	34	0.00087	K	NGITEENLNK	L		Deamidated (NQ)	0.2000000000.0	9	131113_Sunil_PPT_Brain_A_14Spectrum2864_scans__3787
K.N#GN#GTTSGIGSSVEK.Y	F8VWM7	tr|F8VWM7|F8VWM7_HUMAN Sodium channel protein type 8 subunit alpha OS=Homo sapiens GN=SCN8A PE=1 SV=1	41	179130	3177	1	1	1	705.325	1408.63	2	1408.63	0.003	1062	1076	0	41.39	24	34	0.0096	K	NGNGTTSGIGSSVEK	Y		2 Deamidated (NQ)	0.202000000000000.0	7	131113_Sunil_PPT_Brain_A_16Spectrum1967_scans__2841
K.N#GNLPEFGDAISTASK.A	Q9Y490	sp|Q9Y490|TLN1_HUMAN Talin-1 OS=Homo sapiens GN=TLN1 PE=1 SV=3	160	271766	4283	1	1	1	811.389	1620.76	2	1620.76	-0.0003	1416	1431	0	53.03	18	36	0.001	K	NGNLPEFGDAISTASK	A		Deamidated (NQ)	0.2000000000000000.0	11	131023_Sunil_PPT_Brain_A_14Spectrum9664_scans__11254
K.N#GQDLGVAFK.I	Q5RI18	tr|Q5RI18|Q5RI18_HUMAN Heterogeneous nuclear ribonucleoprotein U (Fragment) OS=Homo sapiens GN=HNRNPU PE=1 SV=4	108	27803	767	1	1	1	525.268	1048.52	2	1048.52	0.0033	201	210	0	76.12	19	36	5.8e-06	K	NGQDLGVAFK	I		Deamidated (NQ)	0.2000000000.0	7	131023_Sunil_PPT_Brain_A_10Spectrum6679_scans__7991
K.N#GSEADIDEGLYSR.Q	P22314	sp|P22314|UBA1_HUMAN Ubiquitin-like modifier-activating enzyme 1 OS=Homo sapiens GN=UBA1 PE=1 SV=3	517	118858	3899	1	1	1	763.833	1525.65	2	1525.65	-0.0009	44	57	0	75.74	17	31	1.7e-06	K	NGSEADIDEGLYSR	Q		Deamidated (NQ)	0.20000000000000.0	10	131023_Sunil_PPT_Brain_A_18Spectrum6343_scans__7498
K.N#GVELSATR.K	Q9UFM8	tr|Q9UFM8|Q9UFM8_HUMAN Neuroplastin (Fragment) OS=Homo sapiens GN=DKFZp566H1924 PE=1 SV=2	44	35136	373	1	1	1	474.243	946.472	2	946.472	0.0004	150	158	0	47.29	28	36	0.004	K	NGVELSATR	K		Deamidated (NQ)	0.200000000.0	7	131113_Sunil_PPT_Brain_A_11Spectrum2775_scans__3667
K.N#GWSYDIEER.K	O43181	sp|O43181|NDUS4_HUMAN NADH dehydrogenase [ubiquinone] iron-sulfur protein 4, mitochondrial OS=Homo sapiens GN=NDUFS4 PE=1 SV=1	79	20095	2205	1	1	1	635.273	1268.53	2	1268.53	0.0006	141	150	0	56.93	17	29	8.7e-05	K	NGWSYDIEER	K		Deamidated (NQ)	0.2000000000.0	7	131113_Sunil_PPT_Brain_A_16Spectrum8208_scans__9706
K.N#GYGFVEFDDLR.D	Q08170	sp|Q08170|SRSF4_HUMAN Serine/arginine-rich splicing factor 4 OS=Homo sapiens GN=SRSF4 PE=1 SV=2	258	56759	3265	1	1	1	716.821	1431.63	2	1431.63	-0.0028	35	46	0	52.37	21	31	0.00042	K	NGYGFVEFDDLR	D		Deamidated (NQ)	0.200000000000.0	8	131023_Sunil_PPT_Brain_A_14Spectrum12788_scans__14690
K.N#KDDQITLDEFK.E	P62760	sp|P62760|VISL1_HUMAN Visinin-like protein 1 OS=Homo sapiens GN=VSNL1 PE=1 SV=2	882	22299	3537	1	1	1	733.856	1465.7	2	1465.69	0.0047	161	172	1	48.26		35	0.0029	K	NKDDQITLDEFK	E		Deamidated (NQ)	0.200000000000.0	8	131113_Sunil_PPT_Brain_A_14Spectrum7320_scans__8688
K.N#LAAIQ#DK.N	Q9NQX1-3	sp|Q9NQX1-3|PRDM5_HUMAN Isoform 3 of PR domain zinc finger protein 5 OS=Homo sapiens GN=PRDM5	40	12865	249	1	0	1	437.73	873.445	2	873.444	0.0003	95	102	0	39.97		34	0.015	K	NLAAIQDK	N		2 Deamidated (NQ)	0.20000200.0	6	131113_Sunil_PPT_Brain_A_12Spectrum3696_scans__4785
K.N#LLALQEK.S	Q8WWL7	sp|Q8WWL7|CCNB3_HUMAN G2/mitotic-specific cyclin-B3 OS=Homo sapiens GN=CCNB3 PE=1 SV=2	38	159013	343	1	1	1	465.269	928.523	2	928.523	-0.0001	709	716	0	40.36		33	0.011	K	NLLALQEK	S		Deamidated (NQ)	0.20000000.0	6	131113_Sunil_PPT_Brain_A_07Spectrum8694_scans__10066
K.N#LLLPR.G	A9Z1Z3	sp|A9Z1Z3|FR1L4_HUMAN Fer-1-like protein 4 OS=Homo sapiens GN=FER1L4 PE=2 SV=1	30	202166	10	1	1	1	363.729	725.443	2	725.443	-0.0008	175	180	0	29.67		27	0.027	K	NLLLPR	G		Deamidated (NQ)	0.200000.0	5	131117_Sunil_PPT_BrainRP_B_12Spectrum6439_scans__7606
K.N#LQEAEEWYK.S	B0YJC4	tr|B0YJC4|B0YJC4_HUMAN Vimentin OS=Homo sapiens GN=VIM PE=1 SV=1	1142	49680	2491	1	1	1	655.798	1309.58	2	1309.58	-0.0003	283	292	0	58.24	16	33	0.00015	K	NLQEAEEWYK	S		Deamidated (NQ)	0.2000000000.0	8	131023_Sunil_PPT_Brain_A_11Spectrum10187_scans__12630
K.N#LQSAEEWYK.S	Q16352	sp|Q16352|AINX_HUMAN Alpha-internexin OS=Homo sapiens GN=INA PE=1 SV=2	470	55528	2199	1	1	1	634.794	1267.57	2	1267.57	0.0014	279	288	0	41.28		33	0.0079	K	NLQSAEEWYK	S		Deamidated (NQ)	0.2000000000.0	7	131113_Sunil_PPT_Brain_A_09Spectrum9825_scans__11391
K.N#M#QDM#VEDYR.N	P04264	sp|P04264|K2C1_HUMAN Keratin, type II cytoskeletal 1 OS=Homo sapiens GN=KRT1 PE=1 SV=6	1484	66170	2688	1	1	1	667.256	1332.5	2	1332.5	0.0011	258	267	0	38.3		19	0.0007	K	NMQDMVEDYR	N		2 Oxidation (M); Deamidated (NQ)	0.2100100000.0	7	131113_Sunil_PPT_Brain_A_19Spectrum3927_scans__4669
K.N#M#QNAEEWFK.S	P07196	sp|P07196|NFL_HUMAN Neurofilament light polypeptide OS=Homo sapiens GN=NEFL PE=1 SV=3	740	61536	2516	1	1	1	657.279	1312.54	2	1312.54	0.0032	272	281	0	43.71	15	28	0.0014	K	NMQNAEEWFK	S		Oxidation (M); Deamidated (NQ)	0.2100000000.0	8	131113_Sunil_PPT_Brain_A_11Spectrum8425_scans__9882
K.N#MMAACDPR.H	P68371	sp|P68371|TBB4B_HUMAN Tubulin beta-4B chain OS=Homo sapiens GN=TUBB4B PE=1 SV=1	3860	50255	825	1	1	0	533.71	1065.4	2	1065.4	0.0005	298	306	0	36.61	15	22	0.002	K	NMMAACDPR	H		Deamidated (NQ)	0.200000000.0	6	131113_Sunil_PPT_Brain_A_12Spectrum3134_scans__4166
K.N#MQNAEEWFK.S	P07196	sp|P07196|NFL_HUMAN Neurofilament light polypeptide OS=Homo sapiens GN=NEFL PE=1 SV=3	740	61536	2400	1	1	1	649.281	1296.55	2	1296.54	0.003	272	281	0	54.31	16	29	0.00018	K	NMQNAEEWFK	S		Deamidated (NQ)	0.2000000000.0	8	131023_Sunil_PPT_Brain_A_09Spectrum11678_scans__14018
K.N#SEPEEVIPSR.L	P54577	sp|P54577|SYYC_HUMAN Tyrosine--tRNA ligase, cytoplasmic OS=Homo sapiens GN=YARS PE=1 SV=4	109	59448	2058	1	1	1	629.302	1256.59	2	1256.59	0.0011	357	367	0	61.35	16	34	9.4e-05	K	NSEPEEVIPSR	L		Deamidated (NQ)	0.20000000000.0	7	131023_Sunil_PPT_Brain_A_17Spectrum6703_scans__8516
K.N#SLDCEIVSAK.S	Q01518	sp|Q01518|CAP1_HUMAN Adenylyl cyclase-associated protein 1 OS=Homo sapiens GN=CAP1 PE=1 SV=5	50	52325	1916	1	1	1	618.793	1235.57	2	1235.57	0.0004	423	433	0	49.95	28	34	0.0013	K	NSLDCEIVSAK	S		Deamidated (NQ)	0.20000000000.0	9	131113_Sunil_PPT_Brain_A_14Spectrum6040_scans__7280
K.N#SLESYAFNM#K.A	P11142	sp|P11142|HSP7C_HUMAN Heat shock cognate 71 kDa protein OS=Homo sapiens GN=HSPA8 PE=1 SV=1	986	71082	2579	1	1	1	660.793	1319.57	2	1319.57	0.0009	540	550	0	31.6	14	30	0.038	K	NSLESYAFNMK	A		Oxidation (M); Deamidated (NQ)	0.20000000010.0	6	131023_Sunil_PPT_Brain_A_10Spectrum8197_scans__9661
K.N#SLESYAFNMK.A	E9PKE3	tr|E9PKE3|E9PKE3_HUMAN Heat shock cognate 71 kDa protein OS=Homo sapiens GN=HSPA8 PE=1 SV=1	566	68991	2148	1	1	1	652.795	1303.58	2	1303.58	0.0004	521	531	0	33.37	15	30	0.029	K	NSLESYAFNMK	A		Deamidated (NQ)	0.20000000000.0	7	131117_Sunil_PPT_BrainRP_B_16Spectrum12248_scans__13940
K.N#SSYFVEWIPNNVK.T	P68371	sp|P68371|TBB4B_HUMAN Tubulin beta-4B chain OS=Homo sapiens GN=TUBB4B PE=1 SV=1	11594	50255	4947	1	1	0	849.412	1696.81	2	1696.81	-0.0011	337	350	0	45.17	15	36	0.0062	K	NSSYFVEWIPNNVK	T		Deamidated (NQ)	0.20000000000000.0	9	131117_Sunil_PPT_BrainRP_B_20Spectrum16518_scans__18682
K.N#SSYFVEWIPNNVK.V	Q13509	sp|Q13509|TBB3_HUMAN Tubulin beta-3 chain OS=Homo sapiens GN=TUBB3 PE=1 SV=2	5916	50856	4947	1	0	0	849.412	1696.81	2	1696.81	-0.0011	337	350	0	45.17	15	36	0.0062	K	NSSYFVEWIPNNVK	V		Deamidated (NQ)	0.20000000000000.0	9	131117_Sunil_PPT_BrainRP_B_20Spectrum16518_scans__18682
K.N#SVVEASEAAYK.E	Q04917	sp|Q04917|1433F_HUMAN 14-3-3 protein eta OS=Homo sapiens GN=YWHAH PE=1 SV=4	238	28372	2201	1	1	1	634.805	1267.6	2	1267.59	0.0021	144	155	0	50.2	16	34	0.0014	K	NSVVEASEAAYK	E		Deamidated (NQ)	0.200000000000.0	10	131113_Sunil_PPT_Brain_A_11Spectrum5333_scans__6481
K.N#VNQ#SLLELHK.L	P02794	sp|P02794|FRIH_HUMAN Ferritin heavy chain OS=Homo sapiens GN=FTH1 PE=1 SV=2	4256	21383	2395	1	1	1	648.845	1295.67	2	1295.67	0.0028	110	120	0	56.86	22	35	0.0004	K	NVNQSLLELHK	L		2 Deamidated (NQ)	0.20020000000.0	9	131113_Sunil_PPT_Brain_A_06Spectrum8442_scans__9885
K.N#VNQSLLELHK.L	P02794	sp|P02794|FRIH_HUMAN Ferritin heavy chain OS=Homo sapiens GN=FTH1 PE=1 SV=2	8067	21383	2106	1	1	1	648.352	1294.69	2	1294.69	0.001	110	120	0	65.04	30	35	5.5e-05	K	NVNQSLLELHK	L		Deamidated (NQ)	0.20000000000.0	7	131117_Sunil_PPT_BrainRP_B_19Spectrum6740_scans__7836
K.N#VTELNEPLSNEER.N	P61981	sp|P61981|1433G_HUMAN 14-3-3 protein gamma OS=Homo sapiens GN=YWHAG PE=1 SV=2	284	28456	4526	1	1	1	822.887	1643.76	2	1643.76	-0.0035	29	42	0	39.68	17	34	0.015	K	NVTELNEPLSNEER	N		Deamidated (NQ)	0.20000000000000.0	9	131023_Sunil_PPT_Brain_A_16Spectrum6227_scans__7434
K.N#YIALK.S	Q9UKP5	sp|Q9UKP5|ATS6_HUMAN A disintegrin and metalloproteinase with thrombospondin motifs 6 OS=Homo sapiens GN=ADAMTS6 PE=2 SV=2	34	128898	8	1	1	1	361.707	721.399	2	721.401	-0.0016	755	760	0	34.38		32	0.036	K	NYIALK	S		Deamidated (NQ)	0.200000.0	5	131115_Sunil_PPT_BrainRP_A_11Spectrum4598_scans__5601
K.NGETGPQ#GPPGPTGPGGDK.G	P02461	sp|P02461|CO3A1_HUMAN Collagen alpha-1(III) chain OS=Homo sapiens GN=COL3A1 PE=1 SV=4	91	139733	4998	1	1	1	860.892	1719.77	2	1719.77	-0.0013	611	629	0	61.94	16	33	7.4e-05	K	NGETGPQGPPGPTGPGGDK	G		Deamidated (NQ)	0.0000002000000000000.0	10	131113_Sunil_PPT_Brain_A_18Spectrum3003_scans__3839
K.NGQ#HVASSPIPVVISQSEIGDASR.V	Q5HY54	tr|Q5HY54|Q5HY54_HUMAN Filamin-A OS=Homo sapiens GN=FLNA PE=1 SV=1	254	279115	7045	1	1	1	817.082	2448.22	3	2448.22	0	1986	2009	0	60.22		37	0.00026	K	NGQHVASSPIPVVISQSEIGDASR	V		Deamidated (NQ)	0.002000000000000000000000.0	18	131113_Sunil_PPT_Brain_A_10Spectrum10080_scans__11778
K.NIVTPRTPPPSQ#GK.G	J3QL64	tr|J3QL64|J3QL64_HUMAN Myelin basic protein OS=Homo sapiens GN=MBP PE=1 SV=1	3392	17109	3496	1	1	0	746.909	1491.8	2	1491.8	-0.0018	93	106	1	40.71	15	35	0.014	K	NIVTPRTPPPSQGK	G		Deamidated (NQ)	0.00000000000200.0	7	131117_Sunil_PPT_BrainRP_B_11Spectrum2504_scans__3326
K.NKDQ#GTYEDYVEGLR.V	G3V1V0	tr|G3V1V0|G3V1V0_HUMAN Myosin light polypeptide 6 OS=Homo sapiens GN=MYL6 PE=1 SV=1	391	18311	5504	1	1	1	596.608	1786.8	3	1786.8	0	80	94	1	55.59	26	34	0.00038	K	NKDQGTYEDYVEGLR	V		Deamidated (NQ)	0.000200000000000.0	6	131023_Sunil_PPT_Brain_A_13Spectrum8300_scans__10364
K.NMQ#DMVEDYR.N	P04264	sp|P04264|K2C1_HUMAN Keratin, type II cytoskeletal 1 OS=Homo sapiens GN=KRT1 PE=1 SV=6	1484	66170	2418	1	1	1	651.26	1300.51	2	1300.51	-0.0003	258	267	0	37.24	15	24	0.0028	K	NMQDMVEDYR	N		Deamidated (NQ)	0.0020000000.0	5	131023_Sunil_PPT_Brain_A_17Spectrum9827_scans__11952
K.NMQ#NAEEWFK.S	P07196	sp|P07196|NFL_HUMAN Neurofilament light polypeptide OS=Homo sapiens GN=NEFL PE=1 SV=3	740	61536	2399	1	1	1	649.279	1296.54	2	1296.54	0.0001	272	281	0	57.83	16	29	7.5e-05	K	NMQNAEEWFK	S		Deamidated (NQ)	0.0020000000.0	8	131113_Sunil_PPT_Brain_A_09Spectrum11458_scans__13188
K.NN#LLNEDLEK.V	F6U236	tr|F6U236|F6U236_HUMAN Protein kinase C and casein kinase substrate in neurons protein 1 OS=Homo sapiens GN=PACSIN1 PE=1 SV=1	202	46403	1656	1	1	1	601.798	1201.58	2	1201.58	-0.0002	61	70	0	51.57	28	34	0.001	K	NNLLNEDLEK	V		Deamidated (NQ)	0.0200000000.0	6	131023_Sunil_PPT_Brain_A_16Spectrum7183_scans__8486
K.NQ#LLEAVN#K.Q	H0YM11	tr|H0YM11|H0YM11_HUMAN Small kinetochore-associated protein (Fragment) OS=Homo sapiens GN=KNSTRN PE=1 SV=1	38	24376	560	1	1	1	515.774	1029.53	2	1029.53	0.0001	168	176	0	37.64		34	0.024	K	NQLLEAVNK	Q		2 Deamidated (NQ)	0.020000020.0	5	131115_Sunil_PPT_BrainRP_A_13Spectrum10604_scans__12197
K.NQ#VALNPQNTVFDAK.R	P08107	sp|P08107|HSP71_HUMAN Heat shock 70 kDa protein 1A/1B OS=Homo sapiens GN=HSPA1A PE=1 SV=5	687	70294	4669	1	1	1	830.423	1658.83	2	1658.83	0.0046	57	71	0	48.99		36	0.0029	K	NQVALNPQNTVFDAK	R		Deamidated (NQ)	0.020000000000000.0	10	131113_Sunil_PPT_Brain_A_11Spectrum9074_scans__10596
K.NQ#VAM#NPTNTVFDAK.R	P11142	sp|P11142|HSP7C_HUMAN Heat shock cognate 71 kDa protein OS=Homo sapiens GN=HSPA8 PE=1 SV=1	986	71082	4693	1	1	1	833.889	1665.76	2	1665.77	-0.0035	57	71	0	58.82		35	0.00022	K	NQVAMNPTNTVFDAK	R		Oxidation (M); Deamidated (NQ)	0.020010000000000.0	8	131023_Sunil_PPT_Brain_A_13Spectrum7279_scans__9241
K.NQ#VAMNPTNTIFDAK.R	P54652	sp|P54652|HSP72_HUMAN Heat shock-related 70 kDa protein 2 OS=Homo sapiens GN=HSPA2 PE=1 SV=1	649	70263	4683	1	1	1	832.901	1663.79	2	1663.79	-0.0003	58	72	0	40.9	23	36	0.017	K	NQVAMNPTNTIFDAK	R		Deamidated (NQ)	0.020000000000000.0	10	131023_Sunil_PPT_Brain_A_11Spectrum10231_scans__12678
K.NQ#VSLTCLVK.G	A0A087WV47	tr|A0A087WV47|A0A087WV47_HUMAN Ig gamma-1 chain C region OS=Homo sapiens GN=IGHG1 PE=1 SV=1	1034	51863	1262	1	1	1	581.81	1161.61	2	1161.61	-0.0002	380	389	0	61.37	32	36	0.00017	K	NQVSLTCLVK	G		Deamidated (NQ)	0.0200000000.0	6	131115_Sunil_PPT_BrainRP_A_02Spectrum7909_scans__8972
K.NQ#WQLSADDLK.K	P09543-2	sp|P09543-2|CN37_HUMAN Isoform CNPI of 2~,3~-cyclic-nucleotide 3~-phosphodiesterase OS=Homo sapiens GN=CNP	1085	45469	2566	1	1	1	659.817	1317.62	2	1317.62	0	145	155	0	37.51	16	34	0.026	K	NQWQLSADDLK	K		Deamidated (NQ)	0.02000000000.0	9	131113_Sunil_PPT_Brain_A_15Spectrum9192_scans__10739
K.NQ#WQLSADDLKK.L	P09543	sp|P09543|CN37_HUMAN 2~,3~-cyclic-nucleotide 3~-phosphodiesterase OS=Homo sapiens GN=CNP PE=1 SV=2	2400	47948	3274	1	1	1	482.913	1445.72	3	1445.71	0.0022	165	176	1	44.58	15	36	0.0076	K	NQWQLSADDLKK	L		Deamidated (NQ)	0.020000000000.0	9	131115_Sunil_PPT_BrainRP_A_13Spectrum7976_scans__9307
K.NQVALN#PQNTVFDAK.R	P08107	sp|P08107|HSP71_HUMAN Heat shock 70 kDa protein 1A/1B OS=Homo sapiens GN=HSPA1A PE=1 SV=5	687	70294	4667	1	1	1	830.413	1658.81	2	1658.83	-0.015	57	71	0	40.69	15	36	0.02	K	NQVALNPQNTVFDAK	R		Deamidated (NQ)	0.000002000000000.0	11	131113_Sunil_PPT_Brain_A_05Spectrum8633_scans__10385
K.NQVAMNPQ#NTVFDAKR.L	P34931	sp|P34931|HS71L_HUMAN Heat shock 70 kDa protein 1-like OS=Homo sapiens GN=HSPA1L PE=1 SV=2	469	70730	6019	1	1	1	611.974	1832.9	3	1832.88	0.0163	59	74	1	78.6		37	3.7e-06	K	NQVAMNPQNTVFDAKR	L		Deamidated (NQ)	0.0000000200000000.0	9	131117_Sunil_PPT_BrainRP_B_20Spectrum5689_scans__6770
K.NSN#PALNDNLEK.G	O00299	sp|O00299|CLIC1_HUMAN Chloride intracellular channel protein 1 OS=Homo sapiens GN=CLIC1 PE=1 SV=4	169	27248	2654	1	1	1	665.318	1328.62	2	1328.62	-0.0001	120	131	0	76.12	17	34	3.2e-06	K	NSNPALNDNLEK	G		Deamidated (NQ)	0.002000000000.0	11	131023_Sunil_PPT_Brain_A_15Spectrum5243_scans__6868
K.NSNPALN#DNLEK.G	O00299	sp|O00299|CLIC1_HUMAN Chloride intracellular channel protein 1 OS=Homo sapiens GN=CLIC1 PE=1 SV=4	169	27248	2651	1	1	1	665.315	1328.62	2	1328.62	-0.0045	120	131	0	47.34	16	33	0.0023	K	NSNPALNDNLEK	G		Deamidated (NQ)	0.000000200000.0	7	131113_Sunil_PPT_Brain_A_14Spectrum2840_scans__3760
K.NSSYFVEWIPN#NVK.T	P68371	sp|P68371|TBB4B_HUMAN Tubulin beta-4B chain OS=Homo sapiens GN=TUBB4B PE=1 SV=1	11594	50255	4957	1	1	0	849.414	1696.81	2	1696.81	0.0044	337	350	0	46.21	15	36	0.0052	K	NSSYFVEWIPNNVK	T		Deamidated (NQ)	0.00000000002000.0	7	131117_Sunil_PPT_BrainRP_B_21Spectrum14262_scans__16205
K.NSSYFVEWIPN#NVK.V	Q13509	sp|Q13509|TBB3_HUMAN Tubulin beta-3 chain OS=Homo sapiens GN=TUBB3 PE=1 SV=2	5916	50856	4957	1	0	0	849.414	1696.81	2	1696.81	0.0044	337	350	0	46.21	15	36	0.0052	K	NSSYFVEWIPNNVK	V		Deamidated (NQ)	0.00000000002000.0	7	131117_Sunil_PPT_BrainRP_B_21Spectrum14262_scans__16205
K.NVIIWGN#HSSTQYPDVNHAK.V	B8ZZ51	tr|B8ZZ51|B8ZZ51_HUMAN Malate dehydrogenase, cytoplasmic OS=Homo sapiens GN=MDH1 PE=1 SV=1	52	18735	7849	1	1	1	761.039	2280.1	3	2280.09	0.0043	15	34	0	47.83		37	0.0045	K	NVIIWGNHSSTQYPDVNHAK	V		Deamidated (NQ)	0.00000020000000000000.0	7	131117_Sunil_PPT_BrainRP_B_24Spectrum7953_scans__9244
K.NVN#QSLLELHK.L	P02794	sp|P02794|FRIH_HUMAN Ferritin heavy chain OS=Homo sapiens GN=FTH1 PE=1 SV=2	8067	21383	2105	1	1	1	648.352	1294.69	2	1294.69	0.001	110	120	0	73	30	35	8.8e-06	K	NVNQSLLELHK	L		Deamidated (NQ)	0.00200000000.0	8	131115_Sunil_PPT_BrainRP_A_21Spectrum6483_scans__7694
K.NVNQ#SLLELHK.L	P02794	sp|P02794|FRIH_HUMAN Ferritin heavy chain OS=Homo sapiens GN=FTH1 PE=1 SV=2	8067	21383	2051	1	1	1	648.35	1294.69	2	1294.69	-0.0029	110	120	0	66.94	26	35	3.6e-05	K	NVNQSLLELHK	L		Deamidated (NQ)	0.00020000000.0	8	131115_Sunil_PPT_BrainRP_A_20Spectrum5805_scans__6939
K.NVTELN#EPLSNEER.N	P61981	sp|P61981|1433G_HUMAN 14-3-3 protein gamma OS=Homo sapiens GN=YWHAG PE=1 SV=2	284	28456	4530	1	1	1	822.89	1643.77	2	1643.76	0.0012	29	42	0	46.98	16	34	0.0031	K	NVTELNEPLSNEER	N		Deamidated (NQ)	0.00000200000000.0	6	131023_Sunil_PPT_Brain_A_13Spectrum6569_scans__8460
K.NVTELNEPLSN#EER.N	P61981	sp|P61981|1433G_HUMAN 14-3-3 protein gamma OS=Homo sapiens GN=YWHAG PE=1 SV=2	284	28456	4527	1	1	1	822.889	1643.76	2	1643.76	-0.0013	29	42	0	83.27	27	34	6.7e-07	K	NVTELNEPLSNEER	N		Deamidated (NQ)	0.00000000002000.0	10	131023_Sunil_PPT_Brain_A_13Spectrum6238_scans__8096
K.Q#DVEN#Q#LK.M	Q96FE7-2	sp|Q96FE7-2|P3IP1_HUMAN Isoform 2 of Phosphoinositide-3-kinase-interacting protein 1 OS=Homo sapiens GN=PIK3IP1	32	25646	503	1	1	1	488.727	975.44	2	975.44	0.0007	226	233	0	33.64		32	0.035	K	QDVENQLK	M		3 Deamidated (NQ)	0.20002200.0	5	131023_Sunil_PPT_Brain_A_20Spectrum4800_scans__5329
K.Q#EILAALEK.G	C9JIZ6	tr|C9JIZ6|C9JIZ6_HUMAN Prosaposin OS=Homo sapiens GN=PSAP PE=1 SV=2	203	60227	652	1	1	1	508.289	1014.56	2	1014.56	0.0032	433	441	0	37.86	26	35	0.027	K	QEILAALEK	G		Deamidated (NQ)	0.200000000.0	8	131023_Sunil_PPT_Brain_A_06Spectrum10726_scans__12428
K.Q#ELQ#QLR.D	A0A0A0MTQ8	tr|A0A0A0MTQ8|A0A0A0MTQ8_HUMAN Coiled-coil domain-containing protein 175 OS=Homo sapiens GN=CCDC175 PE=4 SV=1	58	97809	176	1	0	1	458.741	915.467	2	915.466	0.0005	619	625	0	43.83		33	0.0047	K	QELQQLR	D		2 Deamidated (NQ)	0.2002000.0	6	131117_Sunil_PPT_BrainRP_B_12Spectrum8119_scans__9454
K.Q#EN#ILQER.V	Q96MT7-2	sp|Q96MT7-2|CFA44_HUMAN Isoform 2 of Cilia- and flagella-associated protein 44 OS=Homo sapiens GN=CFAP44	31	214985	705	1	0	1	516.751	1031.49	2	1030.49	0.9953	1421	1428	0	34.8		33	0.041	K	QENILQER	V		2 Deamidated (NQ)	0.20200000.0	5	131113_Sunil_PPT_Brain_A_11Spectrum2375_scans__3227
K.Q#ILSLN#Q#R.K	A0A0C4DGK3	tr|A0A0C4DGK3|A0A0C4DGK3_HUMAN Nesprin-2 OS=Homo sapiens GN=SYNE2 PE=4 SV=1	58	411324	495	3	0	1	487.762	973.509	2	973.508	0.0008	679	686	0	53.82		35	0.0008	K	QILSLNQR	K		3 Deamidated (NQ)	0.20000220.0	6	131023_Sunil_PPT_Brain_A_07Spectrum9842_scans__11396
K.Q#IQ#DLLASR.R	Q8WUH2	sp|Q8WUH2|TGFA1_HUMAN Transforming growth factor-beta receptor-associated protein 1 OS=Homo sapiens GN=TGFBRAP1 PE=1 SV=1	100	98236	731	1	0	1	523.28	1044.55	2	1044.55	0.0008	316	324	0	58.3		35	0.00028	K	QIQDLLASR	R		2 Deamidated (NQ)	0.202000000.0	6	131023_Sunil_PPT_Brain_A_07Spectrum10970_scans__12637
K.Q#IVQ#LIEK.Q	P10721	sp|P10721|KIT_HUMAN Mast/stem cell growth factor receptor Kit OS=Homo sapiens GN=KIT PE=1 SV=1	34	111163	484	2	0	1	486.784	971.554	2	971.554	-0.0001	919	926	0	34.29		34	0.048	K	QIVQLIEK	Q		2 Deamidated (NQ)	0.20020000.0	6	131113_Sunil_PPT_Brain_A_06Spectrum17543_scans__19896
K.Q#LAEKER.R	Q9UJC3	sp|Q9UJC3|HOOK1_HUMAN Protein Hook homolog 1 OS=Homo sapiens GN=HOOK1 PE=1 SV=2	48	85222	252	2	0	1	437.735	873.456	2	873.456	0.0002	637	643	1	41.42		35	0.012	K	QLAEKER	R		Deamidated (NQ)	0.2000000.0	5	131023_Sunil_PPT_Brain_A_07Spectrum5833_scans__6987
K.Q#LAEQEELER.Q	E7EMB1	tr|E7EMB1|E7EMB1_HUMAN Switch-associated protein 70 OS=Homo sapiens GN=SWAP70 PE=1 SV=1	67	62279	1986	1	0	1	623.301	1244.59	2	1244.59	-0.0005	272	281	0	55.49		33	0.00033	K	QLAEQEELER	Q		Deamidated (NQ)	0.2000000000.0	8	131113_Sunil_PPT_Brain_A_09Spectrum4830_scans__5895
K.Q#LQVEYR.I	Q7Z4N8	sp|Q7Z4N8|P4HA3_HUMAN Prolyl 4-hydroxylase subunit alpha-3 OS=Homo sapiens GN=P4HA3 PE=1 SV=1	40	61430	199	1	1	1	468.742	935.47	2	935.471	-0.0015	382	388	0	40.39		35	0.016	K	QLQVEYR	I		Deamidated (NQ)	0.2000000.0	5	131115_Sunil_PPT_BrainRP_A_13Spectrum9034_scans__10470
K.Q#LSQLGQ#K.-	Q8WVM8	sp|Q8WVM8|SCFD1_HUMAN Sec1 family domain-containing protein 1 OS=Homo sapiens GN=SCFD1 PE=1 SV=4	52	72676	299	1	1	1	452.243	902.471	2	902.471	-0.0002	635	642	0	38.96	33	36	0.026	K	QLSQLGQK	-		2 Deamidated (NQ)	0.20000020.0	5	131023_Sunil_PPT_Brain_A_08Spectrum9132_scans__13209
K.Q#N#CELFEQLGEYK.F	P02768	sp|P02768|ALBU_HUMAN Serum albumin OS=Homo sapiens GN=ALB PE=1 SV=2	15354	71317	4666	1	1	1	830.356	1658.7	2	1658.71	-0.0152	414	426	0	37.04	15	28	0.0075	K	QNCELFEQLGEYK	F		2 Deamidated (NQ)	0.2200000000000.0	6	131113_Sunil_PPT_Brain_A_09Spectrum14850_scans__16919
K.Q#Q#LDGALR.Q	F6QMI7	tr|F6QMI7|F6QMI7_HUMAN Dystonin OS=Homo sapiens GN=DST PE=1 SV=2	50	636467	157	1	1	1	451.732	901.45	2	901.451	-0.0003	4433	4440	0	43.44		33	0.0053	K	QQLDGALR	Q		2 Deamidated (NQ)	0.22000000.0	6	131115_Sunil_PPT_BrainRP_A_12Spectrum7643_scans__8936
K.Q#TALVELVK.H	P02768	sp|P02768|ALBU_HUMAN Serum albumin OS=Homo sapiens GN=ALB PE=1 SV=2	26360	71317	457	1	1	1	501.298	1000.58	2	1000.58	0	550	558	0	62.03	29	34	9.1e-05	K	QTALVELVK	H		Deamidated (NQ)	0.200000000.0	6	131117_Sunil_PPT_BrainRP_B_03Spectrum7919_scans__8956
K.Q#VAEILK.I	Q8NCM2	sp|Q8NCM2|KCNH5_HUMAN Potassium voltage-gated channel subfamily H member 5 OS=Homo sapiens GN=KCNH5 PE=1 SV=3	47	112946	60	2	0	1	401.24	800.465	2	800.464	0.0002	934	940	0	46.82		34	0.0028	K	QVAEILK	I		Deamidated (NQ)	0.2000000.0	5	131023_Sunil_PPT_Brain_A_03Spectrum10692_scans__12826
K.Q#VIIPR.R	H3BPF7	tr|H3BPF7|H3BPF7_HUMAN Lon protease homolog 2, peroxisomal (Fragment) OS=Homo sapiens GN=LONP2 PE=1 SV=3	27	25612	7	1	0	1	363.729	725.443	2	725.444	-0.0002	167	172	0	27.29		27	0.047	K	QVIIPR	R		Deamidated (NQ)	0.200000.0	4	131023_Sunil_PPT_Brain_A_03Spectrum10447_scans__12546
K.Q#VVESAYEVIK.L	P00338	sp|P00338|LDHA_HUMAN L-lactate dehydrogenase A chain OS=Homo sapiens GN=LDHA PE=1 SV=2	240	36950	2197	1	0	1	634.335	1266.65	2	1264.66	1.9994	233	243	0	45.28		35	0.0051	K	QVVESAYEVIK	L		Deamidated (NQ)	0.20000000000.0	10	131023_Sunil_PPT_Brain_A_05Spectrum10183_scans__12863
K.QGFGNVATN#TDGK.N	P02675	sp|P02675|FIBB_HUMAN Fibrinogen beta chain OS=Homo sapiens GN=FGB PE=1 SV=2	902	56577	2481	1	1	1	655.305	1308.6	2	1308.59	0.0013	301	313	0	39.31	19	34	0.015	K	QGFGNVATNTDGK	N		Deamidated (NQ)	0.0000000020000.0	6	131023_Sunil_PPT_Brain_A_23Spectrum7300_scans__8952
K.QISN#LQ#Q#SISDAEQR.G	P04264	sp|P04264|K2C1_HUMAN Keratin, type II cytoskeletal 1 OS=Homo sapiens GN=KRT1 PE=1 SV=6	1484	66170	5020	1	1	1	861.406	1720.8	2	1718.8	2.0024	418	432	0	41.17	18	35	0.013	K	QISNLQQSISDAEQR	G		3 Deamidated (NQ)	0.000202200000000.0	10	131023_Sunil_PPT_Brain_A_14Spectrum10473_scans__12144
K.QISNLQ#QSISDAEQR.G	P04264	sp|P04264|K2C1_HUMAN Keratin, type II cytoskeletal 1 OS=Homo sapiens GN=KRT1 PE=1 SV=6	1484	66170	4951	1	1	1	859.429	1716.84	2	1716.83	0.0166	418	432	0	48.49		36	0.0035	K	QISNLQQSISDAEQR	G		Deamidated (NQ)	0.000002000000000.0	7	131113_Sunil_PPT_Brain_A_15Spectrum10637_scans__12329
K.QN#CELFEQ#LGEYK.F	P02768	sp|P02768|ALBU_HUMAN Serum albumin OS=Homo sapiens GN=ALB PE=1 SV=2	26360	71317	4808	1	1	1	830.371	1658.73	2	1658.71	0.014	414	426	0	41.37	15	32	0.0065	K	QNCELFEQLGEYK	F		2 Deamidated (NQ)	0.0200000200000.0	6	131115_Sunil_PPT_BrainRP_A_17Spectrum15823_scans__17876
K.QN#CELFEQLGEYK.F	P02768	sp|P02768|ALBU_HUMAN Serum albumin OS=Homo sapiens GN=ALB PE=1 SV=2	15354	71317	4645	1	1	1	829.872	1657.73	2	1657.73	0.0004	414	426	0	60.09	16	32	9.2e-05	K	QNCELFEQLGEYK	F		Deamidated (NQ)	0.0200000000000.0	8	131113_Sunil_PPT_Brain_A_20Spectrum14418_scans__16081
K.QNCELFEQ#LGEYK.F	P02768	sp|P02768|ALBU_HUMAN Serum albumin OS=Homo sapiens GN=ALB PE=1 SV=2	15354	71317	4625	1	1	1	829.872	1657.73	2	1657.73	-0.0007	414	426	0	64.86	17	32	3e-05	K	QNCELFEQLGEYK	F		Deamidated (NQ)	0.0000000200000.0	8	131113_Sunil_PPT_Brain_A_17Spectrum13217_scans__15166
K.QQ#VPSGESAILDR.V	P09874	sp|P09874|PARP1_HUMAN Poly [ADP-ribose] polymerase 1 OS=Homo sapiens GN=PARP1 PE=1 SV=4	63	113811	3138	1	1	1	700.856	1399.7	2	1399.69	0.0039	270	282	0	41.42	17	35	0.013	K	QQVPSGESAILDR	V		Deamidated (NQ)	0.0200000000000.0	10	131023_Sunil_PPT_Brain_A_12Spectrum7798_scans__9226
K.RGTGGVDTAATGGVFDISN#LDR.L	P12532	sp|P12532|KCRU_HUMAN Creatine kinase U-type, mitochondrial OS=Homo sapiens GN=CKMT1A PE=1 SV=1	3343	47406	7659	1	1	1	727.359	2179.06	3	2179.05	0.0057	353	374	1	68.24		37	4.2e-05	K	RGTGGVDTAATGGVFDISNLDR	L		Deamidated (NQ)	0.0000000000000000002000.0	24	131115_Sunil_PPT_BrainRP_A_22Spectrum10867_scans__12559
K.RGTGGVDTAAVGGVFDVSN#ADR.L	P12277	sp|P12277|KCRB_HUMAN Creatine kinase B-type OS=Homo sapiens GN=CKB PE=1 SV=1	863	42902	6654	1	1	1	1061.51	2121.01	2	2121.01	-0.0023	320	341	1	50.61	16	36	0.0021	K	RGTGGVDTAAVGGVFDVSNADR	L		Deamidated (NQ)	0.0000000000000000002000.0	14	131113_Sunil_PPT_Brain_A_12Spectrum8910_scans__10520
K.SADFTN#FDPR.G	P00918	sp|P00918|CAH2_HUMAN Carbonic anhydrase 2 OS=Homo sapiens GN=CA2 PE=1 SV=2	50	29285	1489	1	1	1	585.757	1169.5	2	1169.5	0.0012	172	181	0	43.23	16	30	0.0029	K	SADFTNFDPR	G		Deamidated (NQ)	0.0000020000.0	6	131023_Sunil_PPT_Brain_A_14Spectrum6401_scans__7664
K.SEN#GLEFTSSGSANTETTK.V	C9JI87	tr|C9JI87|C9JI87_HUMAN Voltage-dependent anion-selective channel protein 1 (Fragment) OS=Homo sapiens GN=VDAC1 PE=1 SV=2	168	20319	6132	1	1	1	980.934	1959.85	2	1959.85	-0.001	35	53	0	59.79	16	31	7.7e-05	K	SENGLEFTSSGSANTETTK	V		Deamidated (NQ)	0.0020000000000000000.0	16	131113_Sunil_PPT_Brain_A_13Spectrum4657_scans__5785
K.SEVEEN#GAVEIAR.C	P31323	sp|P31323|KAP3_HUMAN cAMP-dependent protein kinase type II-beta regulatory subunit OS=Homo sapiens GN=PRKAR2B PE=1 SV=3	76	46672	3148	1	1	1	702.336	1402.66	2	1402.66	-0.0001	331	343	0	74.46	21	34	5.2e-06	K	SEVEENGAVEIAR	C		Deamidated (NQ)	0.0000020000000.0	8	131113_Sunil_PPT_Brain_A_17Spectrum4111_scans__5149
K.SFLIWVN#EEDHTR.V	P12532	sp|P12532|KCRU_HUMAN Creatine kinase U-type, mitochondrial OS=Homo sapiens GN=CKMT1A PE=1 SV=1	3343	47406	4629	1	1	1	549.599	1645.78	3	1645.77	0.0014	257	269	0	42.72	15	35	0.0091	K	SFLIWVNEEDHTR	V		Deamidated (NQ)	0.0000002000000.0	7	131115_Sunil_PPT_BrainRP_A_25Spectrum12437_scans__14275
K.SGTASVVCLLN#NFYPR.E	A0A087WZW8	tr|A0A087WZW8|A0A087WZW8_HUMAN Protein IGKV3-11 OS=Homo sapiens GN=IGKV3-11 PE=4 SV=1	3460	25870	5723	1	1	1	899.943	1797.87	2	1797.87	-0.0013	146	161	0	102.06	26	36	1.5e-08	K	SGTASVVCLLNNFYPR	E		Deamidated (NQ)	0.0000000000200000.0	11	131117_Sunil_PPT_BrainRP_B_03Spectrum12355_scans__13936
K.SGTASVVCLLNN#FYPR.E	A0A087WZW8	tr|A0A087WZW8|A0A087WZW8_HUMAN Protein IGKV3-11 OS=Homo sapiens GN=IGKV3-11 PE=4 SV=1	3460	25870	5719	1	1	1	899.943	1797.87	2	1797.87	-0.0013	146	161	0	89.14	23	36	2.9e-07	K	SGTASVVCLLNNFYPR	E		Deamidated (NQ)	0.0000000000020000.0	10	131117_Sunil_PPT_BrainRP_B_06Spectrum12953_scans__14959
K.SHGRTQ#DENPVVHFFK.N	J3QL64	tr|J3QL64|J3QL64_HUMAN Myelin basic protein OS=Homo sapiens GN=MBP PE=1 SV=1	3392	17109	6587	1	1	0	633.643	1897.91	3	1897.91	0.0001	77	92	1	49.07	16	36	0.0028	K	SHGRTQDENPVVHFFK	N		Deamidated (NQ)	0.0000020000000000.0	10	131117_Sunil_PPT_BrainRP_B_24Spectrum7568_scans__8821
K.SHRSYSCQ#VTHEGSTVEK.T	A0A075B6K8	tr|A0A075B6K8|A0A075B6K8_HUMAN Ig lambda-1 chain C regions (Fragment) OS=Homo sapiens GN=IGLC1 PE=4 SV=1	133	11566	6610	1	1	1	698.316	2091.92	3	2091.93	-0.0033	81	98	1	61.35	16	33	8.4e-05	K	SHRSYSCQVTHEGSTVEK	T		Deamidated (NQ)	0.000000020000000000.0	12	131113_Sunil_PPT_Brain_A_06Spectrum2647_scans__3511
K.SIEQSIEQEEGLN#R.S	A0A0C4DFZ1	tr|A0A0C4DFZ1|A0A0C4DFZ1_HUMAN Syntaxin-1A OS=Homo sapiens GN=STX1A PE=4 SV=1	128	29669	4355	1	1	1	816.887	1631.76	2	1631.76	-0.0048	95	108	0	83.27	34	35	7.5e-07	K	SIEQSIEQEEGLNR	S		Deamidated (NQ)	0.00000000000020.0	9	131023_Sunil_PPT_Brain_A_12Spectrum7549_scans__8952
K.SIQ#DAIR.D	E7EP17	tr|E7EP17|E7EP17_HUMAN Dynein heavy chain 9, axonemal OS=Homo sapiens GN=DNAH9 PE=1 SV=1	47	507074	72	1	1	1	402.217	802.419	2	802.418	0.0004	1941	1947	0	42.49		36	0.012	K	SIQDAIR	D		Deamidated (NQ)	0.0020000.0	6	131023_Sunil_PPT_Brain_A_06Spectrum5946_scans__7170
K.SKELTTEIDNN#IEQISSYK.S	P13645	sp|P13645|K1C10_HUMAN Keratin, type I cytoskeletal 10 OS=Homo sapiens GN=KRT10 PE=1 SV=6	1117	59020	6842	1	1	1	738.365	2212.07	3	2212.07	-0.0009	344	362	1	74.13		37	1e-05	K	SKELTTEIDNNIEQISSYK	S		Deamidated (NQ)	0.0000000000200000000.0	20	131023_Sunil_PPT_Brain_A_12Spectrum7559_scans__8963
K.SLN#N#QFASFIDK.V	P04264	sp|P04264|K2C1_HUMAN Keratin, type II cytoskeletal 1 OS=Homo sapiens GN=KRT1 PE=1 SV=6	1484	66170	3062	1	1	1	693.332	1384.65	2	1384.65	-0.001	186	197	0	63.22	16	34	6.5e-05	K	SLNNQFASFIDK	V		2 Deamidated (NQ)	0.002200000000.0	10	131023_Sunil_PPT_Brain_A_14Spectrum9912_scans__11526
K.SLNN#Q#FASFIDK.V	P04264	sp|P04264|K2C1_HUMAN Keratin, type II cytoskeletal 1 OS=Homo sapiens GN=KRT1 PE=1 SV=6	1484	66170	3061	1	1	1	693.332	1384.65	2	1384.65	-0.0014	186	197	0	35.68	15	34	0.037	K	SLNNQFASFIDK	V		2 Deamidated (NQ)	0.000220000000.0	7	131023_Sunil_PPT_Brain_A_14Spectrum10104_scans__11738
K.SNVSDAVAQ#STR.I	P60174	sp|P60174|TPIS_HUMAN Triosephosphate isomerase OS=Homo sapiens GN=TPI1 PE=1 SV=3	145	31057	1914	1	1	1	618.299	1234.58	2	1234.58	0.005	232	243	0	43.57	15	35	0.0078	K	SNVSDAVAQSTR	I		Deamidated (NQ)	0.000000002000.0	6	131113_Sunil_PPT_Brain_A_09Spectrum2449_scans__3276
K.SQ#KM#REQ#Q#ALSR.E	Q8NBJ5	sp|Q8NBJ5|GT251_HUMAN Procollagen galactosyltransferase 1 OS=Homo sapiens GN=COLGALT1 PE=1 SV=1	38	71933	3457	1	1	1	494.572	1480.7	3	1479.7	0.9971	591	602	2	37.85	27	35	0.031	K	SQKMREQQALSR	E		Oxidation (M); 3 Deamidated (NQ)	0.020100220000.0	5	131115_Sunil_PPT_BrainRP_A_10Spectrum8574_scans__9993
K.SQ#LSCVVVDDIER.L	I3L0N3	tr|I3L0N3|I3L0N3_HUMAN Vesicle-fusing ATPase OS=Homo sapiens GN=NSF PE=1 SV=1	103	82553	3724	1	1	1	761.364	1520.71	2	1519.72	0.9955	590	602	0	37.12	17	35	0.035	K	SQLSCVVVDDIER	L		Deamidated (NQ)	0.0200000000000.0	8	131115_Sunil_PPT_BrainRP_A_15Spectrum10144_scans__11661
K.SQSLTN#SLSTSDTSQR.G	A0A0A0MR68	tr|A0A0A0MR68|A0A0A0MR68_HUMAN Synapsin-3 OS=Homo sapiens GN=SYN3 PE=1 SV=1	60	35023	4947	1	1	1	856.901	1711.79	2	1711.79	0.0008	282	297	0	60.05	16	34	0.00015	K	SQSLTNSLSTSDTSQR	G		Deamidated (NQ)	0.0000020000000000.0	8	131113_Sunil_PPT_Brain_A_11Spectrum4192_scans__5226
K.SVLGQ#LGITK.V	P01009	sp|P01009|A1AT_HUMAN Alpha-1-antitrypsin OS=Homo sapiens GN=SERPINA1 PE=1 SV=3	3288	46878	548	1	1	1	508.804	1015.59	2	1015.59	0.0013	325	334	0	49.84	29	34	0.0015	K	SVLGQLGITK	V		Deamidated (NQ)	0.0000200000.0	6	131117_Sunil_PPT_BrainRP_B_20Spectrum10349_scans__11896
K.SVSQ#GFCFNILCVGETGLGK.S	B1AMS2	tr|B1AMS2|B1AMS2_HUMAN Septin 6, isoform CRA_b OS=Homo sapiens GN=SEPT6 PE=1 SV=1	74	49614	7654	1	0	1	1088.01	2174.01	2	2173.02	0.99	36	55	0	59.24	16	36	0.00024	K	SVSQGFCFNILCVGETGLGK	S		Deamidated (NQ)	0.00020000000000000000.0	9	131115_Sunil_PPT_BrainRP_A_23Spectrum16075_scans__18178
K.SVTEQGAELSN#EER.N	E7EX29	tr|E7EX29|E7EX29_HUMAN 14-3-3 protein zeta/delta (Fragment) OS=Homo sapiens GN=YWHAZ PE=1 SV=1	342	28190	3984	1	1	1	775.353	1548.69	2	1548.69	0.0018	28	41	0	98.1	19	33	1.6e-08	K	SVTEQGAELSNEER	N		Deamidated (NQ)	0.00000000002000.0	12	131113_Sunil_PPT_Brain_A_15Spectrum2850_scans__3763
K.SVYGLQN#DIR.S	A0A0A0MRI6	tr|A0A0A0MRI6|A0A0A0MRI6_HUMAN Regulator of G-protein-signaling 7 OS=Homo sapiens GN=RGS7 PE=1 SV=1	51	48619	1474	1	1	1	583.294	1164.57	2	1164.58	-0.0046	145	154	0	39.86	15	36	0.021	K	SVYGLQNDIR	S		Deamidated (NQ)	0.0000002000.0	8	131113_Sunil_PPT_Brain_A_06Spectrum8116_scans__9527
K.SYCN#DQSTGDIK.V	P00492	sp|P00492|HPRT_HUMAN Hypoxanthine-guanine phosphoribosyltransferase OS=Homo sapiens GN=HPRT1 PE=1 SV=2	105	24792	3085	1	1	1	694.787	1387.56	2	1387.56	0.003	104	115	0	63.52	18	27	1.2e-05	K	SYCNDQSTGDIK	V		Deamidated (NQ)	0.000200000000.0	9	131113_Sunil_PPT_Brain_A_16Spectrum1503_scans__2331
K.SYELPDGQ#VITIGNER.F	P60709	sp|P60709|ACTB_HUMAN Actin, cytoplasmic 1 OS=Homo sapiens GN=ACTB PE=1 SV=1	4001	42052	5535	1	1	0	896.442	1790.87	2	1790.87	0.0013	239	254	0	72.01	17	36	1.5e-05	K	SYELPDGQVITIGNER	F		Deamidated (NQ)	0.0000000200000000.0	9	131113_Sunil_PPT_Brain_A_09Spectrum11349_scans__13068
K.SYELPDGQVITIGN#ER.F	P60709	sp|P60709|ACTB_HUMAN Actin, cytoplasmic 1 OS=Homo sapiens GN=ACTB PE=1 SV=1	4001	42052	5529	1	1	0	896.442	1790.87	2	1790.87	0.0004	239	254	0	75.02	27	36	7.7e-06	K	SYELPDGQVITIGNER	F		Deamidated (NQ)	0.0000000000000200.0	9	131023_Sunil_PPT_Brain_A_12Spectrum11014_scans__12764
K.SYELPDGQVITIGN#ERFR.C	P60709	sp|P60709|ACTB_HUMAN Actin, cytoplasmic 1 OS=Homo sapiens GN=ACTB PE=1 SV=1	6857	42052	7467	1	1	0	1048.03	2094.04	2	2094.04	0.0007	239	256	1	40.82	15	37	0.023	K	SYELPDGQVITIGNERFR	C		Deamidated (NQ)	0.000000000000020000.0	7	131115_Sunil_PPT_BrainRP_A_20Spectrum13554_scans__15463
K.TALLEAN#STPVR.V	F5GYU9	tr|F5GYU9|F5GYU9_HUMAN Pleckstrin homology domain-containing family B member 1 OS=Homo sapiens GN=PLEKHB1 PE=1 SV=1	53	15231	2224	1	1	1	636.842	1271.67	2	1271.67	-0.0021	51	62	0	53.13	18	35	0.00087	K	TALLEANSTPVR	V		Deamidated (NQ)	0.000000200000.0	8	131113_Sunil_PPT_Brain_A_05Spectrum6619_scans__8169
K.TIAQGNLSN#TDVQAAK.R	H3BRG4	tr|H3BRG4|H3BRG4_HUMAN Cytochrome b-c1 complex subunit 2, mitochondrial OS=Homo sapiens GN=UQCRC2 PE=1 SV=1	91	44778	4321	1	1	1	816.415	1630.82	2	1630.82	-0.0007	360	375	0	67.93	17	36	3.9e-05	K	TIAQGNLSNTDVQAAK	R		Deamidated (NQ)	0.0000000020000000.0	8	131023_Sunil_PPT_Brain_A_09Spectrum5610_scans__7344
K.TIGGGDDSFN#TFFSETGAGK.H	Q71U36	sp|Q71U36|TBA1A_HUMAN Tubulin alpha-1A chain OS=Homo sapiens GN=TUBA1A PE=1 SV=1	1367	50788	6267	1	1	1	1004.94	2007.87	2	2007.87	-0.0022	41	60	0	93.99	18	31	2.9e-08	K	TIGGGDDSFNTFFSETGAGK	H		Deamidated (NQ)	0.00000000020000000000.0	10	131023_Sunil_PPT_Brain_A_15Spectrum10598_scans__12758
K.TITLEVEPSDTIEN#VK.A	A0A087WV77	tr|A0A087WV77|A0A087WV77_HUMAN Ubiquitin-40S ribosomal protein S27a OS=Homo sapiens GN=RPS27A PE=4 SV=1	71	7500	5508	1	1	1	894.96	1787.91	2	1787.9	0.0011	12	27	0	48.89	18	37	0.0033	K	TITLEVEPSDTIENVK	A		Deamidated (NQ)	0.0000000000000200.0	10	131023_Sunil_PPT_Brain_A_12Spectrum9141_scans__10703
K.TKEQAN#AVSEAVVSSVNTVATK.T	O76070	sp|O76070|SYUG_HUMAN Gamma-synuclein OS=Homo sapiens GN=SNCG PE=1 SV=2	40	13323	7779	1	1	1	745.386	2233.14	3	2233.14	-0.008	59	80	1	39.65	15	37	0.028	K	TKEQANAVSEAVVSSVNTVATK	T		Deamidated (NQ)	0.0000020000000000000000.0	19	131117_Sunil_PPT_BrainRP_B_21Spectrum10012_scans__11530
K.TKSEN#GLEFTSSGSANTETTK.V	C9JI87	tr|C9JI87|C9JI87_HUMAN Voltage-dependent anion-selective channel protein 1 (Fragment) OS=Homo sapiens GN=VDAC1 PE=1 SV=2	53	20319	7676	1	1	1	730.673	2189	3	2189	-0.0004	33	53	1	52.52		35	0.00092	K	TKSENGLEFTSSGSANTETTK	V		Deamidated (NQ)	0.000020000000000000000.0	18	131117_Sunil_PPT_BrainRP_B_17Spectrum3559_scans__4361
K.TLLDIDN#TR.M	P35527	sp|P35527|K1C9_HUMAN Keratin, type I cytoskeletal 9 OS=Homo sapiens GN=KRT9 PE=1 SV=3	292	62255	812	1	1	1	531.278	1060.54	2	1060.54	0.0008	225	233	0	51.47	26	36	0.0017	K	TLLDIDNTR	M		Deamidated (NQ)	0.000000200.0	6	131023_Sunil_PPT_Brain_A_14Spectrum6342_scans__7599
K.TLN#NDIMLIK.L	A0A087WW55	tr|A0A087WW55|A0A087WW55_HUMAN Trypsin-1 OS=Homo sapiens GN=PRSS1 PE=1 SV=1	250	27175	1502	1	1	1	588.317	1174.62	2	1174.63	-0.0071	103	112	0	55.34	31	36	0.00072	K	TLNNDIMLIK	L		Deamidated (NQ)	0.0020000000.0	8	131023_Sunil_PPT_Brain_A_06Spectrum11846_scans__13660
K.TLNN#DIMLIK.L	A0A087WW55	tr|A0A087WW55|A0A087WW55_HUMAN Trypsin-1 OS=Homo sapiens GN=PRSS1 PE=1 SV=1	250	27175	1507	1	1	1	588.321	1174.63	2	1174.63	0.0004	103	112	0	47.45	22	36	0.0043	K	TLNNDIMLIK	L		Deamidated (NQ)	0.0002000000.0	8	131113_Sunil_PPT_Brain_A_06Spectrum11113_scans__12823
K.TN#DN#CVLQAAR.C	Q86WS4	sp|Q86WS4|CL040_HUMAN Uncharacterized protein C12orf40 OS=Homo sapiens GN=C12orf40 PE=2 SV=3	40	75655	2169	1	1	1	633.285	1264.56	2	1262.56	2.0002	581	591	0	39.93	19	32	0.0087	K	TNDNCVLQAAR	C		2 Deamidated (NQ)	0.02020000000.0	6	131023_Sunil_PPT_Brain_A_20Spectrum5247_scans__5821
K.TN#TGSAMLEQIAMSDR.Y	A0A087WW96	tr|A0A087WW96|A0A087WW96_HUMAN Synapsin-2 OS=Homo sapiens GN=SYN2 PE=1 SV=1	56	63242	5095	1	1	1	863.394	1724.77	2	1724.77	0.0027	337	352	0	41.64		33	0.0079	K	TNTGSAMLEQIAMSDR	Y		Deamidated (NQ)	0.0200000000000000.0	9	131113_Sunil_PPT_Brain_A_09Spectrum11020_scans__12706
K.TQSIYDDMKN#HR.E	H0YEB1	tr|H0YEB1|H0YEB1_HUMAN Excitatory amino acid transporter 2 (Fragment) OS=Homo sapiens GN=SLC1A2 PE=1 SV=1	208	10170	3646	1	1	1	503.565	1507.67	3	1507.67	-0.0007	41	52	1	45.78	15	32	0.0025	K	TQSIYDDMKNHR	E		Deamidated (NQ)	0.000000000200.0	6	131115_Sunil_PPT_BrainRP_A_23Spectrum3631_scans__4489
K.TVEIN#NTDAEGR.L	Q8NDH3	sp|Q8NDH3|PEPL1_HUMAN Probable aminopeptidase NPEPL1 OS=Homo sapiens GN=NPEPL1 PE=1 SV=3	38	56738	2204	1	1	1	661.307	1320.6	2	1318.6	1.9985	335	346	0	38.12		33	0.019	K	TVEINNTDAEGR	L		Deamidated (NQ)	0.000020000000.0	7	131117_Sunil_PPT_BrainRP_B_11Spectrum2622_scans__3455
K.TVTNAVVTVPAYFN#DSQR.Q	P11142	sp|P11142|HSP7C_HUMAN Heat shock cognate 71 kDa protein OS=Homo sapiens GN=HSPA8 PE=1 SV=1	986	71082	6207	1	1	1	991.994	1981.97	2	1981.97	-0.001	138	155	0	51.83	16	37	0.0016	K	TVTNAVVTVPAYFNDSQR	Q		Deamidated (NQ)	0.000000000000020000.0	8	131113_Sunil_PPT_Brain_A_11Spectrum10202_scans__11837
K.TYFPHFDLSHGSAQ#VK.G	P69905	sp|P69905|HBA_HUMAN Hemoglobin subunit alpha OS=Homo sapiens GN=HBA1 PE=1 SV=2	9262	15305	6029	1	1	1	917.942	1833.87	2	1833.87	0	42	57	0	63.19	16	36	0.00011	K	TYFPHFDLSHGSAQVK	G		Deamidated (NQ)	0.0000000000000200.0	13	131115_Sunil_PPT_BrainRP_A_25Spectrum9218_scans__10735
K.VAAIEALN#DGELQK.A	A0A087X1H6	tr|A0A087X1H6|A0A087X1H6_HUMAN Hsc70-interacting protein OS=Homo sapiens GN=ST13 PE=1 SV=1	259	28334	3561	1	1	1	736.386	1470.76	2	1470.76	0.0016	4	17	0	55.15	16	35	0.00061	K	VAAIEALNDGELQK	A		Deamidated (NQ)	0.00000002000000.0	8	131023_Sunil_PPT_Brain_A_17Spectrum7881_scans__9812
K.VADALTN#AVAHVDDM#PNALSALSDLHAHK.L	P69905	sp|P69905|HBA_HUMAN Hemoglobin subunit alpha OS=Homo sapiens GN=HBA1 PE=1 SV=2	9262	15305	9257	1	1	1	1005.17	3012.47	3	3012.46	0.0124	63	91	0	38.35		37	0.042	K	VADALTNAVAHVDDMPNALSALSDLHAHK	L		Oxidation (M); Deamidated (NQ)	0.00000020000000100000000000000.0	9	131115_Sunil_PPT_BrainRP_A_27Spectrum18158_scans__20787
K.VADALTN#AVAHVDDMPNALSALSDLHAHK.L	P69905	sp|P69905|HBA_HUMAN Hemoglobin subunit alpha OS=Homo sapiens GN=HBA1 PE=1 SV=2	9262	15305	9044	1	1	1	750.124	2996.47	4	2996.47	-0.0004	63	91	0	42.05	15	37	0.018	K	VADALTNAVAHVDDMPNALSALSDLHAHK	L		Deamidated (NQ)	0.00000020000000000000000000000.0	11	131117_Sunil_PPT_BrainRP_B_26Spectrum15734_scans__17996
K.VADALTNAVAHVDDM#PN#ALSALSDLHAHK.L	P69905	sp|P69905|HBA_HUMAN Hemoglobin subunit alpha OS=Homo sapiens GN=HBA1 PE=1 SV=2	9262	15305	9252	1	1	1	603.5	3012.46	5	3012.46	0.0037	63	91	0	55.58	16	37	0.0008	K	VADALTNAVAHVDDMPNALSALSDLHAHK	L		Oxidation (M); Deamidated (NQ)	0.00000000000000102000000000000.0	10	131117_Sunil_PPT_BrainRP_B_24Spectrum13379_scans__15213
K.VADALTNAVAHVDDMPN#ALSALSDLHAHK.L	P69905	sp|P69905|HBA_HUMAN Hemoglobin subunit alpha OS=Homo sapiens GN=HBA1 PE=1 SV=2	9262	15305	9039	1	1	1	750.122	2996.46	4	2996.47	-0.0075	63	91	0	57.07		37	0.00057	K	VADALTNAVAHVDDMPNALSALSDLHAHK	L		Deamidated (NQ)	0.00000000000000002000000000000.0	9	131115_Sunil_PPT_BrainRP_A_24Spectrum15181_scans__17245
K.VADGQISTEVSEAPVAN#DKPK.T	C9J5P8	tr|C9J5P8|C9J5P8_HUMAN Sodium- and chloride-dependent GABA transporter 1 (Fragment) OS=Homo sapiens GN=SLC6A1 PE=1 SV=4	201	3938	6718	1	1	1	719.362	2155.06	3	2155.06	0.0001	8	28	0	91.71	19	37	1.8e-07	K	VADGQISTEVSEAPVANDKPK	T		Deamidated (NQ)	0.000000000000000020000.0	14	131023_Sunil_PPT_Brain_A_11Spectrum5406_scans__7371
K.VAEIPFN#STNK.Y	B1AKY9	tr|B1AKY9|B1AKY9_HUMAN Sodium/potassium-transporting ATPase subunit alpha-2 OS=Homo sapiens GN=ATP1A2 PE=1 SV=1	445	112046	1755	1	1	0	610.812	1219.61	2	1219.61	0.0004	475	485	0	55.81	16	36	0.00058	K	VAEIPFNSTNK	Y		Deamidated (NQ)	0.00000020000.0	6	131023_Sunil_PPT_Brain_A_09Spectrum7321_scans__9226
K.VAQLEAQ#CQEPCK.D	C9JC84	tr|C9JC84|C9JC84_HUMAN Fibrinogen gamma chain OS=Homo sapiens GN=FGG PE=1 SV=1	1336	52932	4009	1	1	1	781.352	1560.69	2	1560.69	-0.0009	154	166	0	70.07	17	32	8.7e-06	K	VAQLEAQCQEPCK	D		Deamidated (NQ)	0.0000002000000.0	8	131113_Sunil_PPT_Brain_A_09Spectrum2448_scans__3275
K.VCGSN#LLSICK.T	P60201	sp|P60201|MYPR_HUMAN Myelin proteolipid protein OS=Homo sapiens GN=PLP1 PE=1 SV=2	602	30855	2038	1	1	1	626.309	1250.6	2	1250.6	0.0031	219	229	0	69.96	17	35	1.8e-05	K	VCGSNLLSICK	T		Deamidated (NQ)	0.00002000000.0	8	131113_Sunil_PPT_Brain_A_04Spectrum6136_scans__8025
K.VDKGVVPLAGTN#GETTTQGLDGLSER.C	P04075-2	sp|P04075-2|ALDOA_HUMAN Isoform 2 of Fructose-bisphosphate aldolase A OS=Homo sapiens GN=ALDOA	554	45688	7146	1	1	1	872.444	2614.31	3	2614.31	0.0005	163	188	1	81.39	18	37	1.9e-06	K	VDKGVVPLAGTNGETTTQGLDGLSER	C		Deamidated (NQ)	0.00000000000200000000000000.0	10	131113_Sunil_PPT_Brain_A_11Spectrum8468_scans__9930
K.VDN#ALQSGNSQESVTEQDSK.D	A0A075B6H6	tr|A0A075B6H6|A0A075B6H6_HUMAN Ig kappa chain C region (Fragment) OS=Homo sapiens GN=IGKC PE=1 SV=1	1426	11884	6678	1	1	1	1068.98	2135.95	2	2135.95	0.0002	43	62	0	64.77	17	33	3.9e-05	K	VDNALQSGNSQESVTEQDSK	D		Deamidated (NQ)	0.00200000000000000000.0	16	131023_Sunil_PPT_Brain_A_18Spectrum3403_scans__4264
K.VDN#SSLTGESEPQTR.S	P05023	sp|P05023|AT1A1_HUMAN Sodium/potassium-transporting ATPase subunit alpha-1 OS=Homo sapiens GN=ATP1A1 PE=1 SV=1	447	114135	4272	1	1	0	810.871	1619.73	2	1619.73	0	213	227	0	68.19	17	33	1.7e-05	K	VDNSSLTGESEPQTR	S		Deamidated (NQ)	0.002000000000000.0	8	131113_Sunil_PPT_Brain_A_17Spectrum2409_scans__3277
K.VDNALQSGN#SQESVTEQDSK.D	A0A087WZW8	tr|A0A087WZW8|A0A087WZW8_HUMAN Protein IGKV3-11 OS=Homo sapiens GN=IGKV3-11 PE=4 SV=1	3460	25870	7584	1	1	1	1068.98	2135.95	2	2135.95	0	169	188	0	88.74		33	1.5e-07	K	VDNALQSGNSQESVTEQDSK	D		Deamidated (NQ)	0.00000000200000000000.0	14	131115_Sunil_PPT_BrainRP_A_07Spectrum3719_scans__4625
K.VDNALQSGNSQ#ESVTEQDSK.D	A0A087WZW8	tr|A0A087WZW8|A0A087WZW8_HUMAN Protein IGKV3-11 OS=Homo sapiens GN=IGKV3-11 PE=4 SV=1	3460	25870	7579	1	1	1	1068.98	2135.94	2	2135.95	-0.0032	169	188	0	59.87	18	33	0.00011	K	VDNALQSGNSQESVTEQDSK	D		Deamidated (NQ)	0.00000000002000000000.0	7	131115_Sunil_PPT_BrainRP_A_05Spectrum3755_scans__4537
K.VDNALQSGNSQESVTEQ#DSK.D	A0A087WZW8	tr|A0A087WZW8|A0A087WZW8_HUMAN Protein IGKV3-11 OS=Homo sapiens GN=IGKV3-11 PE=4 SV=1	3460	25870	7588	1	1	1	1068.98	2135.95	2	2135.95	0.0048	169	188	0	69.27		33	1.5e-05	K	VDNALQSGNSQESVTEQDSK	D		Deamidated (NQ)	0.00000000000000002000.0	14	131117_Sunil_PPT_BrainRP_B_07Spectrum3567_scans__4450
K.VDNALQSGNSQESVTEQ#DSKDSTYSLSSTLTLSK.A	A0A087WZW8	tr|A0A087WZW8|A0A087WZW8_HUMAN Protein IGKV3-11 OS=Homo sapiens GN=IGKV3-11 PE=4 SV=1	3460	25870	9577	1	1	1	1207.58	3619.71	3	3619.69	0.0199	169	202	1	81.75		36	1.5e-06	K	VDNALQSGNSQESVTEQDSKDSTYSLSSTLTLSK	A		Deamidated (NQ)	0.0000000000000000200000000000000000.0	26	131115_Sunil_PPT_BrainRP_A_22Spectrum10023_scans__11630
K.VEIIAN#DQGN#R.T	P11142	sp|P11142|HSP7C_HUMAN Heat shock cognate 71 kDa protein OS=Homo sapiens GN=HSPA8 PE=1 SV=1	986	71082	1874	1	1	0	615.801	1229.59	2	1229.59	-0.001	26	36	0	61.44	17	34	9.7e-05	K	VEIIANDQGNR	T		2 Deamidated (NQ)	0.00000200020.0	8	131113_Sunil_PPT_Brain_A_20Spectrum4384_scans__4969
K.VEIIAN#DQGNR.T	P11142	sp|P11142|HSP7C_HUMAN Heat shock cognate 71 kDa protein OS=Homo sapiens GN=HSPA8 PE=1 SV=1	986	71082	1859	1	1	0	615.309	1228.6	2	1228.6	-0.002	26	36	0	58.25	21	34	0.00023	K	VEIIANDQGNR	T		Deamidated (NQ)	0.00000200000.0	8	131113_Sunil_PPT_Brain_A_13Spectrum2702_scans__3634
K.VEIIANDQ#GNR.T	P11142	sp|P11142|HSP7C_HUMAN Heat shock cognate 71 kDa protein OS=Homo sapiens GN=HSPA8 PE=1 SV=1	986	71082	1861	1	1	0	615.309	1228.6	2	1228.6	-0.001	26	36	0	56.27	26	35	0.00037	K	VEIIANDQGNR	T		Deamidated (NQ)	0.00000002000.0	8	131023_Sunil_PPT_Brain_A_14Spectrum2582_scans__3463
K.VEIIANDQGN#R.T	P11142	sp|P11142|HSP7C_HUMAN Heat shock cognate 71 kDa protein OS=Homo sapiens GN=HSPA8 PE=1 SV=1	986	71082	1860	1	1	0	615.309	1228.6	2	1228.6	-0.0015	26	36	0	84.26	24	34	5.8e-07	K	VEIIANDQGNR	T		Deamidated (NQ)	0.00000000020.0	9	131023_Sunil_PPT_Brain_A_15Spectrum4230_scans__5753
K.VELQ#ELN#DR.F	B0YJC4	tr|B0YJC4|B0YJC4_HUMAN Vimentin OS=Homo sapiens GN=VIM PE=1 SV=1	1142	49680	1093	2	0	0	559.267	1116.52	2	1116.53	-0.011	105	113	0	43.88		32	0.0039	K	VELQELNDR	F		2 Deamidated (NQ)	0.000200200.0	5	131113_Sunil_PPT_Brain_A_23Spectrum6234_scans__7156
K.VELQELN#DR.F	B0YJC4	tr|B0YJC4|B0YJC4_HUMAN Vimentin OS=Homo sapiens GN=VIM PE=1 SV=1	1142	49680	1091	1	1	0	558.78	1115.55	2	1115.55	-0.0003	105	113	0	82.75		34	7e-07	K	VELQELNDR	F		Deamidated (NQ)	0.000000200.0	8	131113_Sunil_PPT_Brain_A_16Spectrum4072_scans__5157
K.VFDEFKPLVEEPQ#NLIK.Q	P02768	sp|P02768|ALBU_HUMAN Serum albumin OS=Homo sapiens GN=ALB PE=1 SV=2	26360	71317	7261	1	1	1	682.698	2045.07	3	2045.07	0.001	397	413	0	39.55	15	36	0.025	K	VFDEFKPLVEEPQNLIK	Q		Deamidated (NQ)	0.00000000000020000.0	15	131117_Sunil_PPT_BrainRP_B_13Spectrum14229_scans__16267
K.VFDEFKPLVEEPQN#LIK.Q	P02768	sp|P02768|ALBU_HUMAN Serum albumin OS=Homo sapiens GN=ALB PE=1 SV=2	26360	71317	7285	1	1	1	682.701	2045.08	3	2045.07	0.0092	397	413	0	38.93		36	0.026	K	VFDEFKPLVEEPQNLIK	Q		Deamidated (NQ)	0.00000000000002000.0	7	131115_Sunil_PPT_BrainRP_A_09Spectrum12276_scans__14279
K.VFSN#GADLSGVTEEAPLK.L	P01009	sp|P01009|A1AT_HUMAN Alpha-1-antitrypsin OS=Homo sapiens GN=SERPINA1 PE=1 SV=3	2583	46878	5766	1	1	1	917.957	1833.9	2	1833.9	0.0006	335	352	0	128.16	21	37	4.2e-11	K	VFSNGADLSGVTEEAPLK	L		Deamidated (NQ)	0.000200000000000000.0	15	131023_Sunil_PPT_Brain_A_13Spectrum9583_scans__11776
K.VFSN#GADLSGVTEEAPLKLSK.A	P01009	sp|P01009|A1AT_HUMAN Alpha-1-antitrypsin OS=Homo sapiens GN=SERPINA1 PE=1 SV=3	2583	46878	6725	1	1	1	721.713	2162.12	3	2162.11	0.006	335	355	1	42.02	15	36	0.015	K	VFSNGADLSGVTEEAPLKLSK	A		Deamidated (NQ)	0.000200000000000000000.0	11	131023_Sunil_PPT_Brain_A_09Spectrum14130_scans__16716
K.VGDPQELN#GITR.A	P49327	sp|P49327|FAS_HUMAN Fatty acid synthase OS=Homo sapiens GN=FASN PE=1 SV=3	58	275877	2411	1	1	1	650.332	1298.65	2	1298.65	0.0031	299	310	0	57.83	21	34	0.00026	K	VGDPQELNGITR	A		Deamidated (NQ)	0.000000020000.0	7	131113_Sunil_PPT_Brain_A_12Spectrum3822_scans__4923
K.VGINYQ#PPTVVPGGDLAK.V	Q71U36	sp|Q71U36|TBA1A_HUMAN Tubulin alpha-1A chain OS=Homo sapiens GN=TUBA1A PE=1 SV=1	1367	50788	5685	1	1	0	913.488	1824.96	2	1824.96	-0.0004	353	370	0	37.6	15	35	0.033	K	VGINYQPPTVVPGGDLAK	V		Deamidated (NQ)	0.000002000000000000.0	10	131023_Sunil_PPT_Brain_A_05Spectrum10967_scans__13726
K.VGIPVTDEN#GNR.L	Q9H9B4	sp|Q9H9B4|SFXN1_HUMAN Sideroflexin-1 OS=Homo sapiens GN=SFXN1 PE=1 SV=4	243	35881	2215	1	1	1	636.313	1270.61	2	1270.62	-0.0029	203	214	0	46.83	15	34	0.003	K	VGIPVTDENGNR	L		Deamidated (NQ)	0.000000002000.0	8	131023_Sunil_PPT_Brain_A_12Spectrum3591_scans__4598
K.VGVN#GFGR.I	P04406	sp|P04406|G3P_HUMAN Glyceraldehyde-3-phosphate dehydrogenase OS=Homo sapiens GN=GAPDH PE=1 SV=3	3976	36201	40	1	1	1	403.711	805.408	2	805.408	-0.0005	6	13	0	63.42	26	35	8.3e-05	K	VGVNGFGR	I		Deamidated (NQ)	0.00020000.0	7	131117_Sunil_PPT_BrainRP_B_08Spectrum3136_scans__4015
K.VIEHIM#EDLDTN#ADK.Q	P06702	sp|P06702|S10A9_HUMAN Protein S100-A9 OS=Homo sapiens GN=S100A9 PE=1 SV=1	3512	13291	5296	1	1	1	587.271	1758.79	3	1758.8	-0.0063	58	72	0	50.2	16	33	0.0011	K	VIEHIMEDLDTNADK	Q		Oxidation (M); Deamidated (NQ)	0.000001000002000.0	8	131023_Sunil_PPT_Brain_A_15Spectrum5534_scans__7188
K.VIEHIMEDLDTN#ADK.Q	P06702	sp|P06702|S10A9_HUMAN Protein S100-A9 OS=Homo sapiens GN=S100A9 PE=1 SV=1	3512	13291	5169	1	1	1	872.409	1742.8	2	1742.8	-0.0005	58	72	0	76.09	17	34	3.7e-06	K	VIEHIMEDLDTNADK	Q		Deamidated (NQ)	0.000000000002000.0	12	131113_Sunil_PPT_Brain_A_14Spectrum7405_scans__8782
K.VIPELN#GK.L	P04406	sp|P04406|G3P_HUMAN Glyceraldehyde-3-phosphate dehydrogenase OS=Homo sapiens GN=GAPDH PE=1 SV=3	867	36201	237	1	1	1	435.75	869.485	2	869.486	-0.0006	220	227	0	47.68	19	31	0.0011	K	VIPELNGK	L		Deamidated (NQ)	0.00000200.0	6	131023_Sunil_PPT_Brain_A_06Spectrum5696_scans__6895
K.VIPELN#GKLTGMAFR.V	P04406	sp|P04406|G3P_HUMAN Glyceraldehyde-3-phosphate dehydrogenase OS=Homo sapiens GN=GAPDH PE=1 SV=3	3976	36201	4633	1	1	1	823.949	1645.88	2	1645.89	-0.0032	220	234	1	45.3	15	36	0.006	K	VIPELNGKLTGMAFR	V		Deamidated (NQ)	0.000002000000000.0	11	131115_Sunil_PPT_BrainRP_A_23Spectrum12021_scans__13718
K.VLDN#AIETEK.M	Q01082	sp|Q01082|SPTB2_HUMAN Spectrin beta chain, non-erythrocytic 1 OS=Homo sapiens GN=SPTBN1 PE=1 SV=2	1203	275237	1168	1	1	1	566.792	1131.57	2	1131.57	0.0029	293	302	0	38.29	18	36	0.032	K	VLDNAIETEK	M		Deamidated (NQ)	0.0002000000.0	8	131113_Sunil_PPT_Brain_A_15Spectrum3023_scans__3953
K.VLN#QQLTNHIR.D	Q05193	sp|Q05193|DYN1_HUMAN Dynamin-1 OS=Homo sapiens GN=DNM1 PE=1 SV=2	294	97746	2339	2	1	0	669.368	1336.72	2	1335.73	0.996	280	290	0	37.21		34	0.028	K	VLNQQLTNHIR	D		Deamidated (NQ)	0.00200000000.0	9	131117_Sunil_PPT_BrainRP_B_21Spectrum3729_scans__4618
K.VLVVDQ#LSMR.M	P61764	sp|P61764|STXB1_HUMAN Syntaxin-binding protein 1 OS=Homo sapiens GN=STXBP1 PE=1 SV=1	735	67925	1214	1	1	1	580.821	1159.63	2	1159.63	0	30	39	0	38.75	15	36	0.032	K	VLVVDQLSMR	M		Deamidated (NQ)	0.0000020000.0	8	131117_Sunil_PPT_BrainRP_B_19Spectrum9748_scans__11145
K.VN#EQ#LALR.N	J3KNF5	tr|J3KNF5|J3KNF5_HUMAN Centrosomal protein of 290 kDa OS=Homo sapiens GN=CEP290 PE=1 SV=1	47	291050	356	2	1	1	472.756	943.498	2	943.497	0.0006	144	151	0	40.17	28	33	0.012	K	VNEQLALR	N		2 Deamidated (NQ)	0.02020000.0	7	131113_Sunil_PPT_Brain_A_07Spectrum5711_scans__6785
K.VN#GDASPAAAESGAK.E	A0A087WZH7	tr|A0A087WZH7|A0A087WZH7_HUMAN Myristoylated alanine-rich C-kinase substrate OS=Homo sapiens GN=MARCKS PE=1 SV=1	800	31691	2741	1	1	1	673.315	1344.61	2	1344.62	-0.001	41	55	0	83.31	18	33	4.7e-07	K	VNGDASPAAAESGAK	E		Deamidated (NQ)	0.020000000000000.0	11	131113_Sunil_PPT_Brain_A_15Spectrum1036_scans__1768
K.VN#VDEVGGEALGR.L	P68871	sp|P68871|HBB_HUMAN Hemoglobin subunit beta OS=Homo sapiens GN=HBB PE=1 SV=2	5573	16102	2534	1	1	1	658.328	1314.64	2	1314.64	-0.0008	19	31	0	77.46	17	34	2.7e-06	K	VNVDEVGGEALGR	L		Deamidated (NQ)	0.0200000000000.0	12	131023_Sunil_PPT_Brain_A_14Spectrum6204_scans__7448
K.VNN#ASLIGLGYTQTLRPGVK.L	Q9Y277	sp|Q9Y277|VDAC3_HUMAN Voltage-dependent anion-selective channel protein 3 OS=Homo sapiens GN=VDAC3 PE=1 SV=1	42	30981	7503	2	0	1	701.724	2102.15	3	2101.15	0.9957	237	256	0	41.87		33	0.0077	K	VNNASLIGLGYTQTLRPGVK	L		Deamidated (NQ)	0.00200000000000000000.0	7	131115_Sunil_PPT_BrainRP_A_22Spectrum8305_scans__9741
K.VNQ#IGSVTESIQACK.L	P13929	sp|P13929|ENOB_HUMAN Beta-enolase OS=Homo sapiens GN=ENO3 PE=1 SV=5	53	47299	4363	1	0	1	817.909	1633.8	2	1633.8	0.0053	344	358	0	42.74	15	37	0.014	K	VNQIGSVTESIQACK	L		Deamidated (NQ)	0.002000000000000.0	12	131023_Sunil_PPT_Brain_A_09Spectrum8202_scans__10195
K.VNQ#IGSVTESLQACK.L	P06733	sp|P06733|ENOA_HUMAN Alpha-enolase OS=Homo sapiens GN=ENO1 PE=1 SV=2	993	47481	4363	1	1	1	817.909	1633.8	2	1633.8	0.0053	344	358	0	42.74	15	37	0.014	K	VNQIGSVTESLQACK	L		Deamidated (NQ)	0.002000000000000.0	12	131023_Sunil_PPT_Brain_A_09Spectrum8202_scans__10195
K.VQALEEAN#NDLENK.I	P35527	sp|P35527|K1C9_HUMAN Keratin, type I cytoskeletal 9 OS=Homo sapiens GN=KRT9 PE=1 SV=3	292	62255	4107	1	1	1	794.378	1586.74	2	1586.74	-0.0017	171	184	0	39.54	15	35	0.018	K	VQALEEANNDLENK	I		Deamidated (NQ)	0.00000002000000.0	7	131023_Sunil_PPT_Brain_A_18Spectrum4236_scans__5180
K.VQPVIGEN#GGDAR.Q	P22059	sp|P22059|OSBP1_HUMAN Oxysterol-binding protein 1 OS=Homo sapiens GN=OSBP PE=1 SV=1	37	90220	2515	1	1	1	656.827	1311.64	2	1311.64	-0.002	655	667	0	36.73	15	34	0.033	K	VQPVIGENGGDAR	Q		Deamidated (NQ)	0.0000000200000.0	7	131113_Sunil_PPT_Brain_A_14Spectrum2691_scans__3596
K.VSEEAESQQQWDTSKGEQVSQN#GLPAEQGSPR.M	Q01082	sp|Q01082|SPTB2_HUMAN Spectrin beta chain, non-erythrocytic 1 OS=Homo sapiens GN=SPTBN1 PE=1 SV=2	1203	275237	7502	1	1	1	1163.2	3486.58	3	3486.58	0.0009	2109	2140	1	65.14		35	5.3e-05	K	VSEEAESQQQWDTSKGEQVSQNGLPAEQGSPR	M		Deamidated (NQ)	0.00000000000000000000020000000000.0	12	131023_Sunil_PPT_Brain_A_15Spectrum6116_scans__7828
K.VSNGAGTM#SVSLVADEN#PFAQGALK.S	A0A0A0MS51	tr|A0A0A0MS51|A0A0A0MS51_HUMAN Gelsolin OS=Homo sapiens GN=GSN PE=1 SV=1	212	82759	7067	1	1	1	1240.6	2479.19	2	2479.19	0.0005	269	293	0	42.87		37	0.014	K	VSNGAGTMSVSLVADENPFAQGALK	S		Oxidation (M); Deamidated (NQ)	0.0000000100000000200000000.0	11	131113_Sunil_PPT_Brain_A_10Spectrum11965_scans__13852
K.VTN#GAFTGEISPGM#IK.D	P60174	sp|P60174|TPIS_HUMAN Triosephosphate isomerase OS=Homo sapiens GN=TPI1 PE=1 SV=3	99	31057	4436	1	1	1	819.914	1637.81	2	1637.8	0.0158	107	122	0	61.84		36	0.00016	K	VTNGAFTGEISPGMIK	D		Oxidation (M); Deamidated (NQ)	0.0020000000000100.0	8	131115_Sunil_PPT_BrainRP_A_15Spectrum7731_scans__9007
K.VVAGVAN#ALAHK.Y	P68871	sp|P68871|HBB_HUMAN Hemoglobin subunit beta OS=Homo sapiens GN=HBB PE=1 SV=2	4643	16102	1151	1	1	0	575.832	1149.65	2	1149.65	-0.0002	134	145	0	79.15	18	33	1.3e-06	K	VVAGVANALAHK	Y		Deamidated (NQ)	0.000000200000.0	8	131115_Sunil_PPT_BrainRP_A_07Spectrum2152_scans__2901
K.VVAGVAN#ALAHKYH.-	P68871	sp|P68871|HBB_HUMAN Hemoglobin subunit beta OS=Homo sapiens GN=HBB PE=1 SV=2	4643	16102	3284	1	1	0	484.265	1449.77	3	1449.77	-0.0009	134	147	1	75.34	17	35	5.7e-06	K	VVAGVANALAHKYH	-		Deamidated (NQ)	0.00000020000000.0	9	131117_Sunil_PPT_BrainRP_B_25Spectrum6437_scans__7609
K.VYACEVTHQ#GLSSPVTK.S	A0A075B6H6	tr|A0A075B6H6|A0A075B6H6_HUMAN Ig kappa chain C region (Fragment) OS=Homo sapiens GN=IGKC PE=1 SV=1	1426	11884	5927	1	1	1	626.309	1875.9	3	1875.9	0.0008	84	100	0	49.98	26	36	0.0025	K	VYACEVTHQGLSSPVTK	S		Deamidated (NQ)	0.00000000200000000.0	15	131113_Sunil_PPT_Brain_A_02Spectrum3597_scans__5307
K.VYVGNLGNN#GNK.T	A0A087X2D0	tr|A0A087X2D0|A0A087X2D0_HUMAN Serine/arginine-rich-splicing factor 3 OS=Homo sapiens GN=SRSF3 PE=1 SV=1	59	10599	2015	1	1	1	625.312	1248.61	2	1248.61	-0.0011	12	23	0	51.05	16	36	0.0016	K	VYVGNLGNNGNK	T		Deamidated (NQ)	0.000000002000.0	7	131113_Sunil_PPT_Brain_A_09Spectrum2992_scans__3874
K.WAAVVVPSGQ#EQR.Y	A0A087WWL9	tr|A0A087WWL9|A0A087WWL9_HUMAN HLA class I histocompatibility antigen, Cw-6 alpha chain OS=Homo sapiens GN=HLA-C PE=1 SV=1	49	36911	3244	1	0	1	714.367	1426.72	2	1426.72	-0.0006	268	280	0	48.81	16	35	0.0025	K	WAAVVVPSGQEQR	Y		Deamidated (NQ)	0.0000000002000.0	11	131023_Sunil_PPT_Brain_A_06Spectrum8647_scans__10142
K.YICEN#QDSISSK.L	P02768	sp|P02768|ALBU_HUMAN Serum albumin OS=Homo sapiens GN=ALB PE=1 SV=2	15354	71317	3357	1	1	1	722.816	1443.62	2	1443.62	-0.001	287	298	0	78.36	17	31	9.2e-07	K	YICENQDSISSK	L		Deamidated (NQ)	0.000020000000.0	9	131113_Sunil_PPT_Brain_A_05Spectrum2941_scans__4123
K.YICENQ#DSISSK.L	P02768	sp|P02768|ALBU_HUMAN Serum albumin OS=Homo sapiens GN=ALB PE=1 SV=2	26360	71317	3140	1	1	1	722.815	1443.62	2	1443.62	-0.0032	287	298	0	82.76	18	30	3.2e-07	K	YICENQDSISSK	L		Deamidated (NQ)	0.000002000000.0	9	131115_Sunil_PPT_BrainRP_A_25Spectrum3328_scans__4256
K.YQ#ELQITAGR.H	Q7Z794	sp|Q7Z794|K2C1B_HUMAN Keratin, type II cytoskeletal 1b OS=Homo sapiens GN=KRT77 PE=2 SV=3	421	62149	1569	1	0	1	590.305	1178.6	2	1178.59	0.0021	361	370	0	63.81		36	9.3e-05	K	YQELQITAGR	H		Deamidated (NQ)	0.0200000000.0	8	131023_Sunil_PPT_Brain_A_21Spectrum7525_scans__8628
K.YSQ#KEDKYEEEIK.I	P06753-3	sp|P06753-3|TPM3_HUMAN Isoform 3 of Tropomyosin alpha-3 chain OS=Homo sapiens GN=TPM3	58	29109	4786	1	0	0	563.933	1688.78	3	1688.78	0.0005	178	190	2	41.13	15	34	0.012	K	YSQKEDKYEEEIK	I		Deamidated (NQ)	0.0020000000000.0	7	131113_Sunil_PPT_Brain_A_09Spectrum1691_scans__2442
K.YVNKEIQNAVN#GVK.Q	P10909	sp|P10909|CLUS_HUMAN Clusterin OS=Homo sapiens GN=CLU PE=1 SV=1	569	53031	4082	1	1	1	788.918	1575.82	2	1575.83	-0.0034	41	54	1	38.75	20	36	0.033	K	YVNKEIQNAVNGVK	Q		Deamidated (NQ)	0.00000000002000.0	8	131113_Sunil_PPT_Brain_A_06Spectrum4797_scans__5876
M.ADGQ#VAELLLR.R	K7EK06	tr|K7EK06|K7EK06_HUMAN Phenylalanine--tRNA ligase alpha subunit (Fragment) OS=Homo sapiens GN=FARSA PE=1 SV=4	83	18434	1418	1	1	1	593.329	1184.64	2	1184.64	0.0033	2	12	0	46.27	31	33	0.0029	M	ADGQVAELLLR	R		Deamidated (NQ)	0.00020000000.0	6	131117_Sunil_PPT_BrainRP_B_22Spectrum11819_scans__13537
M.ELVQ#VLKR.G	F8VRD8	tr|F8VRD8|F8VRD8_HUMAN NADH dehydrogenase [ubiquinone] 1 alpha subcomplex subunit 12 OS=Homo sapiens GN=NDUFA12 PE=1 SV=1	35	11567	421	1	1	1	493.306	984.597	2	984.597	0.0004	2	9	1	34.53	28	30	0.022	M	ELVQVLKR	G		Deamidated (NQ)	0.00020000.0	7	131117_Sunil_PPT_BrainRP_B_22Spectrum3687_scans__4592
M.LSLLN#R.R	A6NEM1-2	sp|A6NEM1-2|GG6L9_HUMAN Isoform 2 of Golgin subfamily A member 6-like protein 9 OS=Homo sapiens GN=GOLGA6L9	41	28826	7	1	0	1	358.718	715.421	2	715.423	-0.0016	2	7	0	41.48		34	0.0096	M	LSLLNR	R		Deamidated (NQ)	0.000020.0	4	131115_Sunil_PPT_BrainRP_A_13Spectrum4824_scans__5839
M.PEN#VAPRSGATAGAAGGR.G	P50991	sp|P50991|TCPD_HUMAN T-complex protein 1 subunit delta OS=Homo sapiens GN=CCT4 PE=1 SV=4	51	58401	4517	1	1	1	547.277	1638.81	3	1638.81	0.0008	2	19	1	50.74	17	36	0.0019	M	PENVAPRSGATAGAAGGR	G		Deamidated (NQ)	0.002000000000000000.0	10	131115_Sunil_PPT_BrainRP_A_05Spectrum2027_scans__2636
M.PGGLLLGDVAPNFEAN#TTVGR.I	P30041	sp|P30041|PRDX6_HUMAN Peroxiredoxin-6 OS=Homo sapiens GN=PRDX6 PE=1 SV=3	173	25133	6622	1	1	1	1050.04	2098.07	2	2098.07	-0.0008	2	22	0	49.43	31	36	0.0027	M	PGGLLLGDVAPNFEANTTVGR	I		Deamidated (NQ)	0.000000000000000200000.0	18	131113_Sunil_PPT_Brain_A_10Spectrum12910_scans__14891
M.TSQSQ#GIHQLLQAEKR.A	Q96LB4	sp|Q96LB4|VATG3_HUMAN V-type proton ATPase subunit G 3 OS=Homo sapiens GN=ATP6V1G3 PE=2 SV=1	95	13965	5688	1	1	1	609.661	1825.96	3	1823.95	2.0115	2	17	1	56.58	23	35	0.00042	M	TSQSQGIHQLLQAEKR	A		Deamidated (NQ)	0.0000200000000000.0	8	131023_Sunil_PPT_Brain_A_04Spectrum8913_scans__11124
M.VIVVGN#PANTNCLTASK.S	B9A041	tr|B9A041|B9A041_HUMAN Malate dehydrogenase, cytoplasmic OS=Homo sapiens GN=MDH1 PE=1 SV=1	166	23195	5294	1	1	1	879.956	1757.9	2	1757.9	-0.001	2	18	0	81.09	18	36	1.8e-06	M	VIVVGNPANTNCLTASK	S		Deamidated (NQ)	0.00000200000000000.0	14	131023_Sunil_PPT_Brain_A_05Spectrum8716_scans__11250
R.AAHVFFTDSCPDALFN#ELVK.S	P61764	sp|P61764|STXB1_HUMAN Syntaxin-binding protein 1 OS=Homo sapiens GN=STXBP1 PE=1 SV=1	735	67925	7853	1	1	1	1141.55	2281.09	2	2281.07	0.0221	101	120	0	48.31	16	37	0.0039	R	AAHVFFTDSCPDALFNELVK	S		Deamidated (NQ)	0.00000000000000020000.0	20	131115_Sunil_PPT_BrainRP_A_24Spectrum15984_scans__18128
R.AECGSSSN#GR.H	Q8IYV9-2	sp|Q8IYV9-2|IZUM1_HUMAN Isoform 2 of Izumo sperm-egg fusion protein 1 OS=Homo sapiens GN=IZUMO1	28	22428	685	1	1	1	513.701	1025.39	2	1024.39	0.9992	180	189	0	27.53	14	23	0.018	R	AECGSSSNGR	H		Deamidated (NQ)	0.0000000200.0	5	131113_Sunil_PPT_Brain_A_20Spectrum4111_scans__4668
R.AEM#MELN#DR.F	P14136	sp|P14136|GFAP_HUMAN Glial fibrillary acidic protein OS=Homo sapiens GN=GFAP PE=1 SV=1	3229	49907	1138	1	1	1	563.231	1124.45	2	1124.45	-0.0002	71	79	0	75.4		26	6.2e-07	R	AEMMELNDR	F		Oxidation (M); Deamidated (NQ)	0.001000200.0	7	131113_Sunil_PPT_Brain_A_17Spectrum2194_scans__3041
R.AEMMELN#DR.F	P14136	sp|P14136|GFAP_HUMAN Glial fibrillary acidic protein OS=Homo sapiens GN=GFAP PE=1 SV=1	3229	49907	1075	1	1	1	555.234	1108.45	2	1108.45	0.0001	71	79	0	58.26	18	27	4.2e-05	R	AEMMELNDR	F		Deamidated (NQ)	0.000000200.0	6	131113_Sunil_PPT_Brain_A_15Spectrum4456_scans__5530
R.AEN#TAVYYCAR.S	P01769	sp|P01769|HV308_HUMAN Ig heavy chain V-III region GA OS=Homo sapiens PE=1 SV=1	105	13271	2564	1	0	1	659.79	1317.57	2	1317.57	0.0002	88	98	0	62.38	16	29	2.6e-05	R	AENTAVYYCAR	S		Deamidated (NQ)	0.00200000000.0	7	131023_Sunil_PPT_Brain_A_07Spectrum8612_scans__10043
R.AGN#SLAASTAEETAGSAQGR.A	P55268	sp|P55268|LAMB2_HUMAN Laminin subunit beta-2 OS=Homo sapiens GN=LAMB2 PE=1 SV=2	970	202982	5840	1	1	1	925.429	1848.84	2	1848.84	-0.001	1675	1694	0	107.6	25	35	2.8e-09	R	AGNSLAASTAEETAGSAQGR	A		Deamidated (NQ)	0.00200000000000000000.0	11	131113_Sunil_PPT_Brain_A_13Spectrum4244_scans__5331
R.AGNSLAASTAEETAGSAQ#GR.A	P55268	sp|P55268|LAMB2_HUMAN Laminin subunit beta-2 OS=Homo sapiens GN=LAMB2 PE=1 SV=2	970	202982	5842	1	1	1	925.43	1848.85	2	1848.84	0.0005	1675	1694	0	82.71	18	35	9e-07	R	AGNSLAASTAEETAGSAQGR	A		Deamidated (NQ)	0.00000000000000000200.0	13	131023_Sunil_PPT_Brain_A_10Spectrum4183_scans__5246
R.AHGQ#DLGTAGSCLR.K	P02462	sp|P02462|CO4A1_HUMAN Collagen alpha-1(IV) chain OS=Homo sapiens GN=COL4A1 PE=1 SV=3	609	161654	3337	1	1	1	481.893	1442.66	3	1442.66	0.0006	1482	1495	0	68.39	17	33	1.7e-05	R	AHGQDLGTAGSCLR	K		Deamidated (NQ)	0.00020000000000.0	15	131113_Sunil_PPT_Brain_A_06Spectrum4016_scans__5017
R.AHGQ#DLGTAGSCLR.R	P29400	sp|P29400|CO4A5_HUMAN Collagen alpha-5(IV) chain OS=Homo sapiens GN=COL4A5 PE=1 SV=2	110	162083	3128	1	0	0	481.893	1442.66	3	1442.66	-0.0007	1498	1511	0	54.23	16	33	0.00043	R	AHGQDLGTAGSCLR	R		Deamidated (NQ)	0.00020000000000.0	15	131115_Sunil_PPT_BrainRP_A_18Spectrum2732_scans__3508
R.AHGQ#DLGTAGSCLRK.F	P02462	sp|P02462|CO4A1_HUMAN Collagen alpha-1(IV) chain OS=Homo sapiens GN=COL4A1 PE=1 SV=3	2402	161654	3965	1	1	1	524.591	1570.75	3	1570.75	-0.0012	1482	1496	1	46.13	15	35	0.0045	R	AHGQDLGTAGSCLRK	F		Deamidated (NQ)	0.000200000000000.0	16	131117_Sunil_PPT_BrainRP_B_25Spectrum2603_scans__3391
R.AHITLGCAADVEAVQ#TGLDLLEILR.Q	P09543	sp|P09543|CN37_HUMAN 2~,3~-cyclic-nucleotide 3~-phosphodiesterase OS=Homo sapiens GN=CNP PE=1 SV=2	2400	47948	8576	1	1	1	894.147	2679.42	3	2678.39	1.0229	329	353	0	43.32		34	0.0061	R	AHITLGCAADVEAVQTGLDLLEILR	Q		Deamidated (NQ)	0.0000000000000020000000000.0	15	131117_Sunil_PPT_BrainRP_B_21Spectrum20414_scans__22997
R.AIMAQLPQEQ#K.A	G3XAM7	tr|G3XAM7|G3XAM7_HUMAN Catenin (Cadherin-associated protein), alpha 1, 102kDa, isoform CRA_a OS=Homo sapiens GN=CTNNA1 PE=1 SV=1	39	93576	2060	1	0	1	629.329	1256.64	2	1256.64	-0.0001	671	681	0	39.13	15	35	0.02	R	AIMAQLPQEQK	A		Deamidated (NQ)	0.00000000020.0	7	131113_Sunil_PPT_Brain_A_06Spectrum6947_scans__8241
R.AITIANQ#TNCPLYITK.V	Q16555	sp|Q16555|DPYL2_HUMAN Dihydropyrimidinase-related protein 2 OS=Homo sapiens GN=DPYSL2 PE=1 SV=1	2944	62711	5929	1	1	1	911.473	1820.93	2	1820.93	-0.003	239	254	0	46	15	37	0.0066	R	AITIANQTNCPLYITK	V		Deamidated (NQ)	0.0000002000000000.0	7	131115_Sunil_PPT_BrainRP_A_17Spectrum10112_scans__11594
R.ALAN#SLACQGK.Y	P04075-2	sp|P04075-2|ALDOA_HUMAN Isoform 2 of Fructose-bisphosphate aldolase A OS=Homo sapiens GN=ALDOA	554	45688	1173	1	1	1	567.285	1132.55	2	1132.55	0.0002	386	396	0	46.81	15	35	0.0041	R	ALANSLACQGK	Y		Deamidated (NQ)	0.00020000000.0	9	131023_Sunil_PPT_Brain_A_05Spectrum6076_scans__8346
R.ALEEAN#ADLEVK.I	P02533	sp|P02533|K1C14_HUMAN Keratin, type I cytoskeletal 14 OS=Homo sapiens GN=KRT14 PE=1 SV=4	647	51872	2424	1	1	0	651.823	1301.63	2	1301.63	-0.0032	135	146	0	60.02	23	35	0.00016	R	ALEEANADLEVK	I		Deamidated (NQ)	0.000002000000.0	7	131113_Sunil_PPT_Brain_A_16Spectrum4626_scans__5766
R.ALEESN#YELEGK.I	P13645	sp|P13645|K1C10_HUMAN Keratin, type I cytoskeletal 10 OS=Homo sapiens GN=KRT10 PE=1 SV=6	1117	59020	3043	1	1	1	691.819	1381.62	2	1381.62	-0.0007	166	177	0	85.09	18	33	3.7e-07	R	ALEESNYELEGK	I		Deamidated (NQ)	0.000002000000.0	9	131023_Sunil_PPT_Brain_A_16Spectrum4661_scans__5712
R.ALFQ#DIKKPAEDEWGK.T	A0A087X1B9	tr|A0A087X1B9|A0A087X1B9_HUMAN Ferritin OS=Homo sapiens GN=FTL PE=1 SV=1	4127	21227	6419	1	1	1	625.986	1874.94	3	1874.94	-0.0037	77	92	1	43.94	15	37	0.011	R	ALFQDIKKPAEDEWGK	T		Deamidated (NQ)	0.0002000000000000.0	16	131115_Sunil_PPT_BrainRP_A_25Spectrum8894_scans__10378
R.ALGQNPTN#AEVLK.V	G3V1V0	tr|G3V1V0|G3V1V0_HUMAN Myosin light polypeptide 6 OS=Homo sapiens GN=MYL6 PE=1 SV=1	391	18311	2804	1	1	1	678.363	1354.71	2	1354.71	0.0019	38	50	0	43.78	15	35	0.0072	R	ALGQNPTNAEVLK	V		Deamidated (NQ)	0.0000000200000.0	10	131113_Sunil_PPT_Brain_A_09Spectrum4803_scans__5866
R.ALPAVQQN#NLDEDLIR.K	P22314	sp|P22314|UBA1_HUMAN Ubiquitin-like modifier-activating enzyme 1 OS=Homo sapiens GN=UBA1 PE=1 SV=3	517	118858	5674	1	1	1	905.47	1808.93	2	1808.93	-0.0006	369	384	0	40.95	15	36	0.019	R	ALPAVQQNNLDEDLIR	K		Deamidated (NQ)	0.0000000200000000.0	8	131023_Sunil_PPT_Brain_A_13Spectrum9558_scans__11748
R.ALPFWNEEIVPQ#IK.E	P18669	sp|P18669|PGAM1_HUMAN Phosphoglycerate mutase 1 OS=Homo sapiens GN=PGAM1 PE=1 SV=2	75	28900	4916	1	1	1	842.95	1683.89	2	1683.89	-0.0008	163	176	0	49.22	16	35	0.0023	R	ALPFWNEEIVPQIK	E		Deamidated (NQ)	0.00000000000200.0	8	131115_Sunil_PPT_BrainRP_A_23Spectrum16613_scans__18770
R.ALQ#AEIAALR.R	A0A087WTF1	tr|A0A087WTF1|A0A087WTF1_HUMAN Centromere protein P OS=Homo sapiens GN=CENPP PE=1 SV=1	269	22534	637	1	0	1	528.806	1055.6	2	1055.6	0.0004	10	19	0	61.85	23	32	5.2e-05	R	ALQAEIAALR	R		Deamidated (NQ)	0.0020000000.0	8	131115_Sunil_PPT_BrainRP_A_19Spectrum9978_scans__11416
R.AN#QVLLQNK.L	J3KNN7	tr|J3KNN7|J3KNN7_HUMAN BRCA1-associated protein OS=Homo sapiens GN=BRAP PE=1 SV=1	56	65550	696	1	1	1	514.79	1027.57	2	1027.57	-0.0004	469	477	0	34.77	21	33	0.036	R	ANQVLLQNK	L		Deamidated (NQ)	0.020000000.0	5	131023_Sunil_PPT_Brain_A_15Spectrum5691_scans__7360
R.ANQ#VLLQNK.L	J3KNN7	tr|J3KNN7|J3KNN7_HUMAN BRCA1-associated protein OS=Homo sapiens GN=BRAP PE=1 SV=1	56	65550	698	1	1	1	514.791	1027.57	2	1027.57	0.0007	469	477	0	34.39	19	33	0.037	R	ANQVLLQNK	L		Deamidated (NQ)	0.002000000.0	5	131113_Sunil_PPT_Brain_A_06Spectrum6391_scans__7629
R.ARGPDSN#VLLLR.L	B4DYV8	tr|B4DYV8|B4DYV8_HUMAN Roundabout homolog 4 OS=Homo sapiens GN=ROBO4 PE=1 SV=1	40	93040	2175	1	0	1	437.919	1310.73	3	1310.73	0.0036	185	196	1	39.59		33	0.011	R	ARGPDSNVLLLR	L		Deamidated (NQ)	0.000000200000.0	5	131115_Sunil_PPT_BrainRP_A_03Spectrum10184_scans__11569
R.ASGVPN#RFSGSGSGTDFTLK.I	P01616	sp|P01616|KV203_HUMAN Ig kappa chain V-II region MIL OS=Homo sapiens PE=1 SV=1	66	12162	6961	1	0	1	993.48	1984.95	2	1984.95	-0.0038	59	78	1	40.2	15	36	0.022	R	ASGVPNRFSGSGSGTDFTLK	I		Deamidated (NQ)	0.00000200000000000000.0	19	131115_Sunil_PPT_BrainRP_A_20Spectrum7412_scans__8707
R.ASYYVVSGNDPAN#GEPSR.A	E9PGC8	tr|E9PGC8|E9PGC8_HUMAN Microtubule-associated protein 1A OS=Homo sapiens GN=MAP1A PE=1 SV=1	50	332709	5967	1	1	1	942.427	1882.84	2	1882.83	0.0058	2955	2972	0	48.62	16	33	0.0017	R	ASYYVVSGNDPANGEPSR	A		Deamidated (NQ)	0.000000000000200000.0	6	131113_Sunil_PPT_Brain_A_15Spectrum5088_scans__6225
R.ATPFIECN#GGR.G	P08572	sp|P08572|CO4A2_HUMAN Collagen alpha-2(IV) chain OS=Homo sapiens GN=COL4A2 PE=1 SV=4	4429	168646	1768	1	1	1	611.779	1221.54	2	1221.54	-0.0003	1652	1662	0	41.85	15	32	0.006	R	ATPFIECNGGR	G		Deamidated (NQ)	0.00000002000.0	8	131023_Sunil_PPT_Brain_A_09Spectrum6408_scans__8221
R.ATRSGAQ#ASSTPLSPTR.I	Q3BDU5	tr|Q3BDU5|Q3BDU5_HUMAN Prelamin-A/C OS=Homo sapiens GN=LMNA PE=1 SV=1	76	55605	4782	1	1	1	844.933	1687.85	2	1687.85	0.0023	9	25	1	69.08	17	37	3.2e-05	R	ATRSGAQASSTPLSPTR	I		Deamidated (NQ)	0.00000020000000000.0	11	131023_Sunil_PPT_Brain_A_06Spectrum3300_scans__4260
R.AVCM#LSN#TTAIAEAWAR.L	P68363	sp|P68363|TBA1B_HUMAN Tubulin alpha-1B chain OS=Homo sapiens GN=TUBA1B PE=1 SV=1	4729	50804	6500	1	1	1	942.442	1882.87	2	1880.88	1.9931	374	390	0	72.52	17	35	1.1e-05	R	AVCMLSNTTAIAEAWAR	L		Oxidation (M); Deamidated (NQ)	0.00010020000000000.0	11	131117_Sunil_PPT_BrainRP_B_22Spectrum15079_scans__17123
R.AVCMLSN#TTAIAEAWAR.L	P68363	sp|P68363|TBA1B_HUMAN Tubulin alpha-1B chain OS=Homo sapiens GN=TUBA1B PE=1 SV=1	4729	50804	6283	1	1	1	933.444	1864.87	2	1864.88	-0.0066	374	390	0	70.48	17	36	2e-05	R	AVCMLSNTTAIAEAWAR	L		Deamidated (NQ)	0.00000020000000000.0	12	131115_Sunil_PPT_BrainRP_A_21Spectrum15580_scans__17701
R.CEQ#CQPGYYGDAQR.G	P98160	sp|P98160|PGBM_HUMAN Basement membrane-specific heparan sulfate proteoglycan core protein OS=Homo sapiens GN=HSPG2 PE=1 SV=4	980	479253	5261	1	1	1	866.837	1731.66	2	1731.66	-0.0015	1187	1200	0	37.57	15	22	0.0017	R	CEQCQPGYYGDAQR	G		Deamidated (NQ)	0.00200000000000.0	10	131115_Sunil_PPT_BrainRP_A_09Spectrum3081_scans__3956
R.CEQCQPGYYGDAQ#R.G	P98160	sp|P98160|PGBM_HUMAN Basement membrane-specific heparan sulfate proteoglycan core protein OS=Homo sapiens GN=HSPG2 PE=1 SV=4	434	479253	5131	1	1	1	866.838	1731.66	2	1731.66	-0.0002	1187	1200	0	31.85	14	22	0.0065	R	CEQCQPGYYGDAQR	G		Deamidated (NQ)	0.00000000000020.0	7	131113_Sunil_PPT_Brain_A_16Spectrum5445_scans__6667
R.CGGLSCN#GAAATADLALGR.A	P55268	sp|P55268|LAMB2_HUMAN Laminin subunit beta-2 OS=Homo sapiens GN=LAMB2 PE=1 SV=2	970	202982	5806	1	1	1	918.422	1834.83	2	1834.83	-0.0005	1437	1455	0	45.76	15	35	0.0042	R	CGGLSCNGAAATADLALGR	A		Deamidated (NQ)	0.0000002000000000000.0	7	131023_Sunil_PPT_Brain_A_11Spectrum11573_scans__14154
R.CN#EPAVWSQLAK.A	A0A087WVQ6	tr|A0A087WVQ6|A0A087WVQ6_HUMAN Clathrin heavy chain 1 OS=Homo sapiens GN=CLTC PE=1 SV=1	359	193703	3147	1	1	1	702.334	1402.65	2	1402.66	-0.0014	1106	1117	0	43.98	16	34	0.0055	R	CNEPAVWSQLAK	A		Deamidated (NQ)	0.020000000000.0	10	131023_Sunil_PPT_Brain_A_06Spectrum11381_scans__13149
R.CYTQ#NIDTLER.I	A0A087WYM3	tr|A0A087WYM3|A0A087WYM3_HUMAN NAD-dependent protein deacetylase sirtuin-2 OS=Homo sapiens GN=SIRT2 PE=1 SV=1	164	43958	3205	1	1	1	707.318	1412.62	2	1412.62	-0.003	149	159	0	36.27	15	32	0.021	R	CYTQNIDTLER	I		Deamidated (NQ)	0.00020000000.0	9	131113_Sunil_PPT_Brain_A_11Spectrum6281_scans__7524
R.DADDAVYELN#GK.D	Q08170	sp|Q08170|SRSF4_HUMAN Serine/arginine-rich splicing factor 4 OS=Homo sapiens GN=SRSF4 PE=1 SV=2	258	56759	2487	1	1	1	655.791	1309.57	2	1309.57	-0.0006	47	58	0	66.33	17	31	1.8e-05	R	DADDAVYELNGK	D		Deamidated (NQ)	0.000000000200.0	8	131023_Sunil_PPT_Brain_A_19Spectrum8708_scans__10150
R.DAM#PSDANLN#SINK.A	E7ETC2	tr|E7ETC2|E7ETC2_HUMAN Serine/threonine-protein phosphatase OS=Homo sapiens GN=PPP3CA PE=1 SV=1	468	48412	3754	1	1	1	753.84	1505.67	2	1505.67	-0.0015	390	403	0	69.07	17	32	1.1e-05	R	DAMPSDANLNSINK	A		Oxidation (M); Deamidated (NQ)	0.00100000020000.0	9	131113_Sunil_PPT_Brain_A_16Spectrum3873_scans__4938
R.DAMPSDANLN#SINK.A	E7ETC2	tr|E7ETC2|E7ETC2_HUMAN Serine/threonine-protein phosphatase OS=Homo sapiens GN=PPP3CA PE=1 SV=1	468	48412	3610	1	1	1	745.842	1489.67	2	1489.67	-0.0021	390	403	0	65.68	21	33	2.7e-05	R	DAMPSDANLNSINK	A		Deamidated (NQ)	0.00000000020000.0	8	131113_Sunil_PPT_Brain_A_17Spectrum5016_scans__6145
R.DAQ#ELYAAGENR.L	P50995	sp|P50995|ANX11_HUMAN Annexin A11 OS=Homo sapiens GN=ANXA11 PE=1 SV=1	261	54697	2718	1	1	1	669.298	1336.58	2	1336.59	-0.0077	360	371	0	62.73	21	32	4.3e-05	R	DAQELYAAGENR	L		Deamidated (NQ)	0.002000000000.0	8	131113_Sunil_PPT_Brain_A_13Spectrum4233_scans__5318
R.DAQELYAAGEN#R.L	P50995	sp|P50995|ANX11_HUMAN Annexin A11 OS=Homo sapiens GN=ANXA11 PE=1 SV=1	261	54697	2720	1	1	1	669.303	1336.59	2	1336.59	0.0012	360	371	0	59.41	16	32	0.00011	R	DAQELYAAGENR	L		Deamidated (NQ)	0.000000000020.0	8	131023_Sunil_PPT_Brain_A_15Spectrum5280_scans__6908
R.DDIDN#IAR.E	A0A0A0MRP6	tr|A0A0A0MRP6|A0A0A0MRP6_HUMAN Probable global transcription activator SNF2L1 OS=Homo sapiens GN=SMARCA1 PE=1 SV=1	34	123471	346	1	1	1	466.72	931.425	2	931.425	0.0001	866	873	0	33.66		30	0.025	R	DDIDNIAR	E		Deamidated (NQ)	0.00002000.0	4	131023_Sunil_PPT_Brain_A_21Spectrum8018_scans__9171
R.DEFTN#TCPSDK.E	Q9Y696	sp|Q9Y696|CLIC4_HUMAN Chloride intracellular channel protein 4 OS=Homo sapiens GN=CLIC4 PE=1 SV=4	43	28982	2519	1	1	1	657.76	1313.51	2	1313.51	-0.0029	228	238	0	32.19	15	23	0.0068	R	DEFTNTCPSDK	E		Deamidated (NQ)	0.00002000000.0	5	131113_Sunil_PPT_Brain_A_20Spectrum3331_scans__3810
R.DELADEIAN#SSGK.G	P35579	sp|P35579|MYH9_HUMAN Myosin-9 OS=Homo sapiens GN=MYH9 PE=1 SV=4	111	227646	2766	1	1	1	675.307	1348.6	2	1348.6	-0.0003	1704	1716	0	46.45	25	32	0.0022	R	DELADEIANSSGK	G		Deamidated (NQ)	0.0000000020000.0	6	131023_Sunil_PPT_Brain_A_19Spectrum8545_scans__9971
R.DELLQ#VLR.M	Q99653	sp|Q99653|CHP1_HUMAN Calcineurin B homologous protein 1 OS=Homo sapiens GN=CHP1 PE=1 SV=3	59	22442	545	1	1	1	493.78	985.546	2	985.544	0.0014	133	140	0	40.47		34	0.013	R	DELLQVLR	M		Deamidated (NQ)	0.00002000.0	5	131023_Sunil_PPT_Brain_A_06Spectrum18624_scans__21116
R.DFN#Q#VVR.F	F5H5A3	tr|F5H5A3|F5H5A3_HUMAN Mitogen-activated protein kinase kinase kinase kinase OS=Homo sapiens GN=MAP4K3 PE=1 SV=1	39	93059	134	1	1	1	440.214	878.413	2	878.413	-0.0004	663	669	0	39.38		34	0.015	R	DFNQVVR	F		2 Deamidated (NQ)	0.0022000.0	4	131115_Sunil_PPT_BrainRP_A_10Spectrum6054_scans__7220
R.DIDECLQN#GR.I	P35555	sp|P35555|FBN1_HUMAN Fibrillin-1 OS=Homo sapiens GN=FBN1 PE=1 SV=3	505	332664	1752	1	1	1	610.764	1219.51	2	1219.51	-0.0003	530	539	0	55.75	16	28	8.8e-05	R	DIDECLQNGR	I		Deamidated (NQ)	0.0000000200.0	8	131023_Sunil_PPT_Brain_A_20Spectrum4723_scans__5245
[truncated: 329 more rows]
